# Supplementary material for: Cell signaling heterogeneity is modulated by both cell-intrinsic and -extrinsic mechanisms: An integrated approach to understanding targeted therapy
Source: PLoS Biol. 2018 Mar 9;16(3):e2002930. doi: 10.1371/journal.pbio.2002930 (PMC5844524; doi:10.1371/journal.pbio.2002930)
Supplement: S1 Data — (XLSX) [file pbio.2002930.s013.xlsx]

## Sheet: Fig2
Fig.2C		mean	standard deviation
DMSO	0.9435
	1.0304
	1.0262	1	0.049
METi	0.9904
	0.8757
	0.936	0.9341	0.0574
EGFRi	0.7855
	0.832
	0.821	0.8128	0.0243
MEKi	0.2472
	0.2512
	0.2376	0.2453	0.007
ERKi	0.3346
	0.3217
	0.348	0.3347	0.0132
AKTi	0.8201
	0.8569
	0.8694	0.8488	0.0256
DMSO+HGF	1.062
	0.9982
	0.979	1.0131	0.0435
METi+HGF	0.929
	0.9578
	0.9093	0.9321	0.0244
EGFRi+HGF	0.9367
	0.9536
	0.9263	0.9389	0.0138
MEKi+HGF	0.2559
	0.2491
	0.2435	0.2495	0.0062
ERKi+HGF	0.3557
	0.3919
	0.3449	0.3642	0.0246
AKTi+HGF	0.8965
	0.8859
	0.8711	0.8845	0.0128
Fig.2D
-4	0	0	0	0	4	-4	4	4	4	4
-0.248	-1.06	-0.527	0.267	0.421	0.831	-0.034	0.834	0.969	1.485	1.14
0.082	-1.562	1.152	1.245	-4	1.551	0.172	1.107	2.305	2.366	-4
-0.506	-1.626	-4	-4	0.467	1.183	0.162	1.057	-4	-0.778	1.32
-0.014	-1.574	-4	-4	0.343	0.641	-0.373	0.537	-4	-4	0.75
-0.098	-0.299	-2.027	-1.579	-0.236	0.019	-0.102	-0.091	-2.003	-1.457	-0.177
Fig.2E
METi	EGFRi	MEKi	ERKi	AKTi	DMSO+HGF	METi+HGF	EGFRi+HGF	MEKi+HGF	ERKi+HGF	AKTi+HGF
predicted MET
-4	0	0	0	0	4.0005	-4	4.0005	4.0005	4.0005	4.0005
-4	0	0	0	0	4.0974	-4	4.0974	4.0974	4.0974	4.0974
-4	0	0	0	0	3.9942	-4	3.9942	3.9942	3.9942	3.9942
-4	0	0	0	0	3.9443	-4	3.9443	3.9443	3.9443	3.9443
-4	0	0	0	0	4.111	-4	4.111	4.111	4.111	4.111
-4	0	0	0	0	4.0874	-4	4.0874	4.0874	4.0874	4.0874
-4	0	0	0	0	3.9977	-4	3.9977	3.9977	3.9977	3.9977
-4	0	0	0	0	4.038	-4	4.038	4.038	4.038	4.038
-4	0	0	0	0	4.0626	-4	4.0626	4.0626	4.0626	4.0626
-4	0	0	0	0	3.9933	-4	3.9933	3.9933	3.9933	3.9933
-4	0	0	0	0	4.2224	-4	4.2224	4.2224	4.2224	4.2224
-4	0	0	0	0	4.5	-4	4.5	4.5	4.5	4.5
-4	0	0	0	0	3.9388	-4	3.9388	3.9388	3.9388	3.9388
-4	0	0	0	0	3.9891	-4	3.9891	3.9891	3.9891	3.9891
-4	0	0	0	0	4.0443	-4	4.0443	4.0443	4.0443	4.0443
-4	0	0	0	0	4.0301	-4	4.0301	4.0301	4.0301	4.0301
-4	0	0	0	0	4.0031	-4	4.0031	4.0031	4.0031	4.0031
-4	0	0	0	0	4.0056	-4	4.0056	4.0056	4.0056	4.0056
-4	0	0	0	0	4.0795	-4	4.0795	4.0795	4.0795	4.0795
-4	0	0	0	0	4.0458	-4	4.0458	4.0458	4.0458	4.0458
-4	0	0	0	0	3.9957	-4	3.9957	3.9957	3.9957	3.9957
-4	0	0	0	0	4.0529	-4	4.0529	4.0529	4.0529	4.0529
-4	0	0	0	0	3.9576	-4	3.9576	3.9576	3.9576	3.9576
-4	0	0	0	0	3.9493	-4	3.9493	3.9493	3.9493	3.9493
-4	0	0	0	0	4.0217	-4	4.0217	4.0217	4.0217	4.0217
-4	0	0	0	0	3.9789	-4	3.9789	3.9789	3.9789	3.9789
-4	0	0	0	0	4.1657	-4	4.1657	4.1657	4.1657	4.1657
-4	0	0	0	0	4.1923	-4	4.1923	4.1923	4.1923	4.1923
-4	0	0	0	0	4.0427	-4	4.0427	4.0427	4.0427	4.0427
-4	0	0	0	0	4.0927	-4	4.0927	4.0927	4.0927	4.0927
-4	0	0	0	0	4.0791	-4	4.0791	4.0791	4.0791	4.0791
-4	0	0	0	0	4.1192	-4	4.1192	4.1192	4.1192	4.1192
-4	0	0	0	0	4.0083	-4	4.0083	4.0083	4.0083	4.0083
-4	0	0	0	0	4.0213	-4	4.0213	4.0213	4.0213	4.0213
-4	0	0	0	0	4.1026	-4	4.1026	4.1026	4.1026	4.1026
-4	0	0	0	0	4.0475	-4	4.0475	4.0475	4.0475	4.0475
-4	0	0	0	0	4.0069	-4	4.0069	4.0069	4.0069	4.0069
-4	0	0	0	0	3.9649	-4	3.9649	3.9649	3.9649	3.9649
-4	0	0	0	0	3.9829	-4	3.9829	3.9829	3.9829	3.9829
-4	0	0	0	0	4.0173	-4	4.0173	4.0173	4.0173	4.0173
-4	0	0	0	0	4.021	-4	4.021	4.021	4.021	4.021
-4	0	0	0	0	3.8809	-4	3.8809	3.8809	3.8809	3.8809
-4	0	0	0	0	3.9862	-4	3.9862	3.9862	3.9862	3.9862
-4	0	0	0	0	4.0346	-4	4.0346	4.0346	4.0346	4.0346
-4	0	0	0	0	3.9907	-4	3.9907	3.9907	3.9907	3.9907
-4	0	0	0	0	4.042	-4	4.042	4.042	4.042	4.042
-4	0	0	0	0	4.0347	-4	4.0347	4.0347	4.0347	4.0347
-4	0	0	0	0	3.9721	-4	3.9721	3.9721	3.9721	3.9721
-4	0	0	0	0	4.0371	-4	4.0371	4.0371	4.0371	4.0371
-4	0	0	0	0	3.9254	-4	3.9254	3.9254	3.9254	3.9254
-4	0	0	0	0	3.9968	-4	3.9968	3.9968	3.9968	3.9968
-4	0	0	0	0	4.061	-4	4.061	4.061	4.061	4.061
-4	0	0	0	0	4.0067	-4	4.0067	4.0067	4.0067	4.0067
-4	0	0	0	0	4.022	-4	4.022	4.022	4.022	4.022
-4	0	0	0	0	4.3016	-4	4.3016	4.3016	4.3016	4.3016
-4	0	0	0	0	3.9901	-4	3.9901	3.9901	3.9901	3.9901
-4	0	0	0	0	4.0533	-4	4.0533	4.0533	4.0533	4.0533
-4	0	0	0	0	4.0456	-4	4.0456	4.0456	4.0456	4.0456
-4	0	0	0	0	3.9505	-4	3.9505	3.9505	3.9505	3.9505
-4	0	0	0	0	4.0012	-4	4.0012	4.0012	4.0012	4.0012
-4	0	0	0	0	4.0986	-4	4.0986	4.0986	4.0986	4.0986
-4	0	0	0	0	3.8975	-4	3.8975	3.8975	3.8975	3.8975
-4	0	0	0	0	4.0437	-4	4.0437	4.0437	4.0437	4.0437
-4	0	0	0	0	3.9363	-4	3.9363	3.9363	3.9363	3.9363
-4	0	0	0	0	4.0355	-4	4.0355	4.0355	4.0355	4.0355
-4	0	0	0	0	4.0376	-4	4.0376	4.0376	4.0376	4.0376
-4	0	0	0	0	4.0007	-4	4.0007	4.0007	4.0007	4.0007
-4	0	0	0	0	4.0264	-4	4.0264	4.0264	4.0264	4.0264
-4	0	0	0	0	4.0301	-4	4.0301	4.0301	4.0301	4.0301
-4	0	0	0	0	4.0457	-4	4.0457	4.0457	4.0457	4.0457
-4	0	0	0	0	4.0009	-4	4.0009	4.0009	4.0009	4.0009
-4	0	0	0	0	3.9646	-4	3.9646	3.9646	3.9646	3.9646
-4	0	0	0	0	4.0294	-4	4.0294	4.0294	4.0294	4.0294
-4	0	0	0	0	4.0289	-4	4.0289	4.0289	4.0289	4.0289
-4	0	0	0	0	4.1336	-4	4.1336	4.1336	4.1336	4.1336
-4	0	0	0	0	3.9693	-4	3.9693	3.9693	3.9693	3.9693
-4	0	0	0	0	3.9996	-4	3.9996	3.9996	3.9996	3.9996
-4	0	0	0	0	4.0223	-4	4.0223	4.0223	4.0223	4.0223
-4	0	0	0	0	4.0254	-4	4.0254	4.0254	4.0254	4.0254
-4	0	0	0	0	4.1398	-4	4.1398	4.1398	4.1398	4.1398
-4	0	0	0	0	4.0016	-4	4.0016	4.0016	4.0016	4.0016
-4	0	0	0	0	3.9773	-4	3.9773	3.9773	3.9773	3.9773
-4	0	0	0	0	3.9899	-4	3.9899	3.9899	3.9899	3.9899
-4	0	0	0	0	4.0812	-4	4.0812	4.0812	4.0812	4.0812
-4	0	0	0	0	4.0076	-4	4.0076	4.0076	4.0076	4.0076
-4	0	0	0	0	4.1848	-4	4.1848	4.1848	4.1848	4.1848
-4	0	0	0	0	3.999	-4	3.999	3.999	3.999	3.999
-4	0	0	0	0	4.0691	-4	4.0691	4.0691	4.0691	4.0691
-4	0	0	0	0	4.0416	-4	4.0416	4.0416	4.0416	4.0416
-4	0	0	0	0	4.2635	-4	4.2635	4.2635	4.2635	4.2635
-4	0	0	0	0	3.9629	-4	3.9629	3.9629	3.9629	3.9629
-4	0	0	0	0	4.0267	-4	4.0267	4.0267	4.0267	4.0267
-4	0	0	0	0	4.0637	-4	4.0637	4.0637	4.0637	4.0637
-4	0	0	0	0	4.0802	-4	4.0802	4.0802	4.0802	4.0802
-4	0	0	0	0	4.0193	-4	4.0193	4.0193	4.0193	4.0193
-4	0	0	0	0	3.9947	-4	3.9947	3.9947	3.9947	3.9947
-4	0	0	0	0	3.9983	-4	3.9983	3.9983	3.9983	3.9983
-4	0	0	0	0	4.2233	-4	4.2233	4.2233	4.2233	4.2233
-4	0	0	0	0	3.9371	-4	3.9371	3.9371	3.9371	3.9371
-4	0	0	0	0	3.8571	-4	3.8571	3.8571	3.8571	3.8571
-4	0	0	0	0	3.9852	-4	3.9852	3.9852	3.9852	3.9852
-4	0	0	0	0	4.0345	-4	4.0345	4.0345	4.0345	4.0345
-4	0	0	0	0	4.0356	-4	4.0356	4.0356	4.0356	4.0356
-4	0	0	0	0	4.0886	-4	4.0886	4.0886	4.0886	4.0886
-4	0	0	0	0	4.0869	-4	4.0869	4.0869	4.0869	4.0869
-4	0	0	0	0	4.0397	-4	4.0397	4.0397	4.0397	4.0397
-4	0	0	0	0	4.0007	-4	4.0007	4.0007	4.0007	4.0007
-4	0	0	0	0	3.925	-4	3.925	3.925	3.925	3.925
-4	0	0	0	0	4.034	-4	4.034	4.034	4.034	4.034
-4	0	0	0	0	4.2378	-4	4.2378	4.2378	4.2378	4.2378
-4	0	0	0	0	4.0268	-4	4.0268	4.0268	4.0268	4.0268
-4	0	0	0	0	4.0093	-4	4.0093	4.0093	4.0093	4.0093
-4	0	0	0	0	3.9924	-4	3.9924	3.9924	3.9924	3.9924
-4	0	0	0	0	4.0611	-4	4.0611	4.0611	4.0611	4.0611
-4	0	0	0	0	3.9805	-4	3.9805	3.9805	3.9805	3.9805
-4	0	0	0	0	3.909	-4	3.909	3.909	3.909	3.909
-4	0	0	0	0	3.9849	-4	3.9849	3.9849	3.9849	3.9849
-4	0	0	0	0	3.9938	-4	3.9938	3.9938	3.9938	3.9938
-4	0	0	0	0	4.0214	-4	4.0214	4.0214	4.0214	4.0214
-4	0	0	0	0	4.1516	-4	4.1516	4.1516	4.1516	4.1516
-4	0	0	0	0	4.0088	-4	4.0088	4.0088	4.0088	4.0088
-4	0	0	0	0	4.1819	-4	4.1819	4.1819	4.1819	4.1819
-4	0	0	0	0	3.9913	-4	3.9913	3.9913	3.9913	3.9913
-4	0	0	0	0	4.1279	-4	4.1279	4.1279	4.1279	4.1279
-4	0	0	0	0	4.0462	-4	4.0462	4.0462	4.0462	4.0462
-4	0	0	0	0	3.9741	-4	3.9741	3.9741	3.9741	3.9741
-4	0	0	0	0	4.0208	-4	4.0208	4.0208	4.0208	4.0208
-4	0	0	0	0	3.9974	-4	3.9974	3.9974	3.9974	3.9974
-4	0	0	0	0	3.9703	-4	3.9703	3.9703	3.9703	3.9703
-4	0	0	0	0	4.0248	-4	4.0248	4.0248	4.0248	4.0248
-4	0	0	0	0	4.0662	-4	4.0662	4.0662	4.0662	4.0662
-4	0	0	0	0	4.0418	-4	4.0418	4.0418	4.0418	4.0418
-4	0	0	0	0	4.1121	-4	4.1121	4.1121	4.1121	4.1121
-4	0	0	0	0	4.0029	-4	4.0029	4.0029	4.0029	4.0029
-4	0	0	0	0	4.0065	-4	4.0065	4.0065	4.0065	4.0065
-4	0	0	0	0	3.9729	-4	3.9729	3.9729	3.9729	3.9729
-4	0	0	0	0	4.0704	-4	4.0704	4.0704	4.0704	4.0704
-4	0	0	0	0	3.8821	-4	3.8821	3.8821	3.8821	3.8821
-4	0	0	0	0	4.2552	-4	4.2552	4.2552	4.2552	4.2552
-4	0	0	0	0	4.154	-4	4.154	4.154	4.154	4.154
-4	0	0	0	0	4.0676	-4	4.0676	4.0676	4.0676	4.0676
-4	0	0	0	0	3.9399	-4	3.9399	3.9399	3.9399	3.9399
-4	0	0	0	0	3.9968	-4	3.9968	3.9968	3.9968	3.9968
-4	0	0	0	0	3.9722	-4	3.9722	3.9722	3.9722	3.9722
-4	0	0	0	0	4.0686	-4	4.0686	4.0686	4.0686	4.0686
-4	0	0	0	0	3.9367	-4	3.9367	3.9367	3.9367	3.9367
-4	0	0	0	0	3.9989	-4	3.9989	3.9989	3.9989	3.9989
-4	0	0	0	0	3.9331	-4	3.9331	3.9331	3.9331	3.9331
-4	0	0	0	0	4.0991	-4	4.0991	4.0991	4.0991	4.0991
-4	0	0	0	0	4.0555	-4	4.0555	4.0555	4.0555	4.0555
-4	0	0	0	0	3.9941	-4	3.9941	3.9941	3.9941	3.9941
-4	0	0	0	0	3.9679	-4	3.9679	3.9679	3.9679	3.9679
-4	0	0	0	0	3.9969	-4	3.9969	3.9969	3.9969	3.9969
-4	0	0	0	0	4.04	-4	4.04	4.04	4.04	4.04
-4	0	0	0	0	4.1074	-4	4.1074	4.1074	4.1074	4.1074
-4	0	0	0	0	4.1999	-4	4.1999	4.1999	4.1999	4.1999
-4	0	0	0	0	3.8813	-4	3.8813	3.8813	3.8813	3.8813
-4	0	0	0	0	3.9797	-4	3.9797	3.9797	3.9797	3.9797
-4	0	0	0	0	3.917	-4	3.917	3.917	3.917	3.917
-4	0	0	0	0	4.047	-4	4.047	4.047	4.047	4.047
-4	0	0	0	0	4.0075	-4	4.0075	4.0075	4.0075	4.0075
-4	0	0	0	0	3.9762	-4	3.9762	3.9762	3.9762	3.9762
-4	0	0	0	0	3.99	-4	3.99	3.99	3.99	3.99
-4	0	0	0	0	3.9652	-4	3.9652	3.9652	3.9652	3.9652
-4	0	0	0	0	3.9394	-4	3.9394	3.9394	3.9394	3.9394
-4	0	0	0	0	4.0239	-4	4.0239	4.0239	4.0239	4.0239
-4	0	0	0	0	3.9719	-4	3.9719	3.9719	3.9719	3.9719
-4	0	0	0	0	4.122	-4	4.122	4.122	4.122	4.122
-4	0	0	0	0	4.0484	-4	4.0484	4.0484	4.0484	4.0484
-4	0	0	0	0	3.9985	-4	3.9985	3.9985	3.9985	3.9985
-4	0	0	0	0	4.0043	-4	4.0043	4.0043	4.0043	4.0043
-4	0	0	0	0	3.9752	-4	3.9752	3.9752	3.9752	3.9752
-4	0	0	0	0	4.0459	-4	4.0459	4.0459	4.0459	4.0459
-4	0	0	0	0	4.0381	-4	4.0381	4.0381	4.0381	4.0381
-4	0	0	0	0	4.085	-4	4.085	4.085	4.085	4.085
-4	0	0	0	0	4.0456	-4	4.0456	4.0456	4.0456	4.0456
-4	0	0	0	0	4.1396	-4	4.1396	4.1396	4.1396	4.1396
-4	0	0	0	0	3.9845	-4	3.9845	3.9845	3.9845	3.9845
-4	0	0	0	0	4.0931	-4	4.0931	4.0931	4.0931	4.0931
-4	0	0	0	0	4.1277	-4	4.1277	4.1277	4.1277	4.1277
-4	0	0	0	0	3.9465	-4	3.9465	3.9465	3.9465	3.9465
-4	0	0	0	0	4.0313	-4	4.0313	4.0313	4.0313	4.0313
-4	0	0	0	0	4.0698	-4	4.0698	4.0698	4.0698	4.0698
-4	0	0	0	0	4.0942	-4	4.0942	4.0942	4.0942	4.0942
-4	0	0	0	0	4.1361	-4	4.1361	4.1361	4.1361	4.1361
-4	0	0	0	0	4.0081	-4	4.0081	4.0081	4.0081	4.0081
-4	0	0	0	0	4.127	-4	4.127	4.127	4.127	4.127
-4	0	0	0	0	4.0539	-4	4.0539	4.0539	4.0539	4.0539
-4	0	0	0	0	4.1232	-4	4.1232	4.1232	4.1232	4.1232
-4	0	0	0	0	4.0121	-4	4.0121	4.0121	4.0121	4.0121
-4	0	0	0	0	4.0175	-4	4.0175	4.0175	4.0175	4.0175
-4	0	0	0	0	3.9639	-4	3.9639	3.9639	3.9639	3.9639
-4	0	0	0	0	4.0256	-4	4.0256	4.0256	4.0256	4.0256
-4	0	0	0	0	3.9852	-4	3.9852	3.9852	3.9852	3.9852
-4	0	0	0	0	4.0722	-4	4.0722	4.0722	4.0722	4.0722
-4	0	0	0	0	3.9999	-4	3.9999	3.9999	3.9999	3.9999
-4	0	0	0	0	4.0287	-4	4.0287	4.0287	4.0287	4.0287
-4	0	0	0	0	3.9761	-4	3.9761	3.9761	3.9761	3.9761
-4	0	0	0	0	4.0101	-4	4.0101	4.0101	4.0101	4.0101
-4	0	0	0	0	4.1418	-4	4.1418	4.1418	4.1418	4.1418
-4	0	0	0	0	4.0445	-4	4.0445	4.0445	4.0445	4.0445
-4	0	0	0	0	3.9928	-4	3.9928	3.9928	3.9928	3.9928
-4	0	0	0	0	4.0809	-4	4.0809	4.0809	4.0809	4.0809
-4	0	0	0	0	4.0872	-4	4.0872	4.0872	4.0872	4.0872
-4	0	0	0	0	4.0558	-4	4.0558	4.0558	4.0558	4.0558
-4	0	0	0	0	4.0675	-4	4.0675	4.0675	4.0675	4.0675
-4	0	0	0	0	3.8846	-4	3.8846	3.8846	3.8846	3.8846
-4	0	0	0	0	4.001	-4	4.001	4.001	4.001	4.001
-4	0	0	0	0	4.0302	-4	4.0302	4.0302	4.0302	4.0302
-4	0	0	0	0	4.0839	-4	4.0839	4.0839	4.0839	4.0839
-4	0	0	0	0	4.0105	-4	4.0105	4.0105	4.0105	4.0105
-4	0	0	0	0	3.9488	-4	3.9488	3.9488	3.9488	3.9488
-4	0	0	0	0	4.0902	-4	4.0902	4.0902	4.0902	4.0902
-4	0	0	0	0	4.0475	-4	4.0475	4.0475	4.0475	4.0475
-4	0	0	0	0	3.9657	-4	3.9657	3.9657	3.9657	3.9657
-4	0	0	0	0	3.948	-4	3.948	3.948	3.948	3.948
-4	0	0	0	0	4.012	-4	4.012	4.012	4.012	4.012
-4	0	0	0	0	4.1334	-4	4.1334	4.1334	4.1334	4.1334
-4	0	0	0	0	3.9267	-4	3.9267	3.9267	3.9267	3.9267
-4	0	0	0	0	3.9231	-4	3.9231	3.9231	3.9231	3.9231
-4	0	0	0	0	3.953	-4	3.953	3.953	3.953	3.953
-4	0	0	0	0	4.0865	-4	4.0865	4.0865	4.0865	4.0865
-4	0	0	0	0	3.9123	-4	3.9123	3.9123	3.9123	3.9123
-4	0	0	0	0	3.9888	-4	3.9888	3.9888	3.9888	3.9888
-4	0	0	0	0	3.869	-4	3.869	3.869	3.869	3.869
-4	0	0	0	0	3.9433	-4	3.9433	3.9433	3.9433	3.9433
-4	0	0	0	0	4.1214	-4	4.1214	4.1214	4.1214	4.1214
-4	0	0	0	0	3.9753	-4	3.9753	3.9753	3.9753	3.9753
-4	0	0	0	0	3.9665	-4	3.9665	3.9665	3.9665	3.9665
-4	0	0	0	0	4.0676	-4	4.0676	4.0676	4.0676	4.0676
-4	0	0	0	0	4.0969	-4	4.0969	4.0969	4.0969	4.0969
-4	0	0	0	0	3.9769	-4	3.9769	3.9769	3.9769	3.9769
-4	0	0	0	0	4.0467	-4	4.0467	4.0467	4.0467	4.0467
-4	0	0	0	0	3.9376	-4	3.9376	3.9376	3.9376	3.9376
-4	0	0	0	0	4.0475	-4	4.0475	4.0475	4.0475	4.0475
-4	0	0	0	0	4.1015	-4	4.1015	4.1015	4.1015	4.1015
-4	0	0	0	0	3.9487	-4	3.9487	3.9487	3.9487	3.9487
-4	0	0	0	0	3.9988	-4	3.9988	3.9988	3.9988	3.9988
-4	0	0	0	0	4.0553	-4	4.0553	4.0553	4.0553	4.0553
-4	0	0	0	0	4.0039	-4	4.0039	4.0039	4.0039	4.0039
-4	0	0	0	0	4.009	-4	4.009	4.009	4.009	4.009
-4	0	0	0	0	3.9981	-4	3.9981	3.9981	3.9981	3.9981
-4	0	0	0	0	3.8898	-4	3.8898	3.8898	3.8898	3.8898
-4	0	0	0	0	4.0675	-4	4.0675	4.0675	4.0675	4.0675
-4	0	0	0	0	4.0602	-4	4.0602	4.0602	4.0602	4.0602
-4	0	0	0	0	4.0388	-4	4.0388	4.0388	4.0388	4.0388
-4	0	0	0	0	3.9974	-4	3.9974	3.9974	3.9974	3.9974
-4	0	0	0	0	3.9975	-4	3.9975	3.9975	3.9975	3.9975
-4	0	0	0	0	4.0613	-4	4.0613	4.0613	4.0613	4.0613
-4	0	0	0	0	3.9835	-4	3.9835	3.9835	3.9835	3.9835
-4	0	0	0	0	4.0252	-4	4.0252	4.0252	4.0252	4.0252
-4	0	0	0	0	4.1241	-4	4.1241	4.1241	4.1241	4.1241
-4	0	0	0	0	4.0367	-4	4.0367	4.0367	4.0367	4.0367
-4	0	0	0	0	4.0095	-4	4.0095	4.0095	4.0095	4.0095
-4	0	0	0	0	4.0231	-4	4.0231	4.0231	4.0231	4.0231
-4	0	0	0	0	4.03	-4	4.03	4.03	4.03	4.03
-4	0	0	0	0	4.0826	-4	4.0826	4.0826	4.0826	4.0826
-4	0	0	0	0	4.0647	-4	4.0647	4.0647	4.0647	4.0647
-4	0	0	0	0	4.0438	-4	4.0438	4.0438	4.0438	4.0438
-4	0	0	0	0	4.0531	-4	4.0531	4.0531	4.0531	4.0531
-4	0	0	0	0	4.0875	-4	4.0875	4.0875	4.0875	4.0875
-4	0	0	0	0	3.9915	-4	3.9915	3.9915	3.9915	3.9915
-4	0	0	0	0	4.067	-4	4.067	4.067	4.067	4.067
-4	0	0	0	0	4.1244	-4	4.1244	4.1244	4.1244	4.1244
-4	0	0	0	0	3.9694	-4	3.9694	3.9694	3.9694	3.9694
-4	0	0	0	0	3.9671	-4	3.9671	3.9671	3.9671	3.9671
-4	0	0	0	0	3.9999	-4	3.9999	3.9999	3.9999	3.9999
-4	0	0	0	0	3.9548	-4	3.9548	3.9548	3.9548	3.9548
-4	0	0	0	0	3.9667	-4	3.9667	3.9667	3.9667	3.9667
-4	0	0	0	0	3.9874	-4	3.9874	3.9874	3.9874	3.9874
-4	0	0	0	0	3.9724	-4	3.9724	3.9724	3.9724	3.9724
-4	0	0	0	0	4.0327	-4	4.0327	4.0327	4.0327	4.0327
-4	0	0	0	0	4.0536	-4	4.0536	4.0536	4.0536	4.0536
-4	0	0	0	0	3.9524	-4	3.9524	3.9524	3.9524	3.9524
-4	0	0	0	0	4.0893	-4	4.0893	4.0893	4.0893	4.0893
-4	0	0	0	0	3.9992	-4	3.9992	3.9992	3.9992	3.9992
-4	0	0	0	0	4.037	-4	4.037	4.037	4.037	4.037
-4	0	0	0	0	4.057	-4	4.057	4.057	4.057	4.057
-4	0	0	0	0	4.0372	-4	4.0372	4.0372	4.0372	4.0372
-4	0	0	0	0	4.0239	-4	4.0239	4.0239	4.0239	4.0239
-4	0	0	0	0	3.9965	-4	3.9965	3.9965	3.9965	3.9965
-4	0	0	0	0	4.0274	-4	4.0274	4.0274	4.0274	4.0274
-4	0	0	0	0	4.0072	-4	4.0072	4.0072	4.0072	4.0072
-4	0	0	0	0	3.9972	-4	3.9972	3.9972	3.9972	3.9972
-4	0	0	0	0	4.0008	-4	4.0008	4.0008	4.0008	4.0008
-4	0	0	0	0	3.9802	-4	3.9802	3.9802	3.9802	3.9802
-4	0	0	0	0	3.997	-4	3.997	3.997	3.997	3.997
-4	0	0	0	0	4.1266	-4	4.1266	4.1266	4.1266	4.1266
-4	0	0	0	0	4.0108	-4	4.0108	4.0108	4.0108	4.0108
-4	0	0	0	0	4.1216	-4	4.1216	4.1216	4.1216	4.1216
-4	0	0	0	0	3.9586	-4	3.9586	3.9586	3.9586	3.9586
-4	0	0	0	0	4.0172	-4	4.0172	4.0172	4.0172	4.0172
-4	0	0	0	0	3.9673	-4	3.9673	3.9673	3.9673	3.9673
-4	0	0	0	0	4.0126	-4	4.0126	4.0126	4.0126	4.0126
-4	0	0	0	0	4.0428	-4	4.0428	4.0428	4.0428	4.0428
-4	0	0	0	0	4.1031	-4	4.1031	4.1031	4.1031	4.1031
-4	0	0	0	0	4.1932	-4	4.1932	4.1932	4.1932	4.1932
-4	0	0	0	0	4.0373	-4	4.0373	4.0373	4.0373	4.0373
-4	0	0	0	0	3.9861	-4	3.9861	3.9861	3.9861	3.9861
-4	0	0	0	0	3.8851	-4	3.8851	3.8851	3.8851	3.8851
-4	0	0	0	0	4.0208	-4	4.0208	4.0208	4.0208	4.0208
-4	0	0	0	0	3.9015	-4	3.9015	3.9015	3.9015	3.9015
-4	0	0	0	0	4.026	-4	4.026	4.026	4.026	4.026
-4	0	0	0	0	3.9773	-4	3.9773	3.9773	3.9773	3.9773
-4	0	0	0	0	3.9516	-4	3.9516	3.9516	3.9516	3.9516
-4	0	0	0	0	4.0259	-4	4.0259	4.0259	4.0259	4.0259
-4	0	0	0	0	4.0031	-4	4.0031	4.0031	4.0031	4.0031
-4	0	0	0	0	3.9677	-4	3.9677	3.9677	3.9677	3.9677
-4	0	0	0	0	3.9845	-4	3.9845	3.9845	3.9845	3.9845
-4	0	0	0	0	3.8569	-4	3.8569	3.8569	3.8569	3.8569
-4	0	0	0	0	3.9207	-4	3.9207	3.9207	3.9207	3.9207
-4	0	0	0	0	4.0007	-4	4.0007	4.0007	4.0007	4.0007
-4	0	0	0	0	4.0379	-4	4.0379	4.0379	4.0379	4.0379
-4	0	0	0	0	3.9992	-4	3.9992	3.9992	3.9992	3.9992
-4	0	0	0	0	3.9916	-4	3.9916	3.9916	3.9916	3.9916
-4	0	0	0	0	3.9857	-4	3.9857	3.9857	3.9857	3.9857
-4	0	0	0	0	4.1614	-4	4.1614	4.1614	4.1614	4.1614
-4	0	0	0	0	4.0374	-4	4.0374	4.0374	4.0374	4.0374
-4	0	0	0	0	4.0081	-4	4.0081	4.0081	4.0081	4.0081
-4	0	0	0	0	3.9721	-4	3.9721	3.9721	3.9721	3.9721
-4	0	0	0	0	4.0522	-4	4.0522	4.0522	4.0522	4.0522
-4	0	0	0	0	4.005	-4	4.005	4.005	4.005	4.005
-4	0	0	0	0	4.0577	-4	4.0577	4.0577	4.0577	4.0577
-4	0	0	0	0	3.9153	-4	3.9153	3.9153	3.9153	3.9153
-4	0	0	0	0	4.1005	-4	4.1005	4.1005	4.1005	4.1005
-4	0	0	0	0	4.1324	-4	4.1324	4.1324	4.1324	4.1324
-4	0	0	0	0	4.0031	-4	4.0031	4.0031	4.0031	4.0031
-4	0	0	0	0	4.0459	-4	4.0459	4.0459	4.0459	4.0459
-4	0	0	0	0	3.9856	-4	3.9856	3.9856	3.9856	3.9856
-4	0	0	0	0	4.0568	-4	4.0568	4.0568	4.0568	4.0568
-4	0	0	0	0	3.9935	-4	3.9935	3.9935	3.9935	3.9935
-4	0	0	0	0	4.0739	-4	4.0739	4.0739	4.0739	4.0739
-4	0	0	0	0	4.0525	-4	4.0525	4.0525	4.0525	4.0525
-4	0	0	0	0	4.0019	-4	4.0019	4.0019	4.0019	4.0019
-4	0	0	0	0	4.0494	-4	4.0494	4.0494	4.0494	4.0494
-4	0	0	0	0	3.9782	-4	3.9782	3.9782	3.9782	3.9782
-4	0	0	0	0	4.0864	-4	4.0864	4.0864	4.0864	4.0864
-4	0	0	0	0	4.0402	-4	4.0402	4.0402	4.0402	4.0402
-4	0	0	0	0	3.9621	-4	3.9621	3.9621	3.9621	3.9621
-4	0	0	0	0	4.0478	-4	4.0478	4.0478	4.0478	4.0478
-4	0	0	0	0	4.0169	-4	4.0169	4.0169	4.0169	4.0169
-4	0	0	0	0	3.9396	-4	3.9396	3.9396	3.9396	3.9396
-4	0	0	0	0	4.0337	-4	4.0337	4.0337	4.0337	4.0337
-4	0	0	0	0	4.0253	-4	4.0253	4.0253	4.0253	4.0253
-4	0	0	0	0	4.1307	-4	4.1307	4.1307	4.1307	4.1307
-4	0	0	0	0	3.8925	-4	3.8925	3.8925	3.8925	3.8925
-4	0	0	0	0	3.9884	-4	3.9884	3.9884	3.9884	3.9884
-4	0	0	0	0	4.005	-4	4.005	4.005	4.005	4.005
-4	0	0	0	0	4.0286	-4	4.0286	4.0286	4.0286	4.0286
-4	0	0	0	0	3.9403	-4	3.9403	3.9403	3.9403	3.9403
-4	0	0	0	0	4.0133	-4	4.0133	4.0133	4.0133	4.0133
-4	0	0	0	0	3.9705	-4	3.9705	3.9705	3.9705	3.9705
-4	0	0	0	0	4.1037	-4	4.1037	4.1037	4.1037	4.1037
-4	0	0	0	0	4.0634	-4	4.0634	4.0634	4.0634	4.0634
-4	0	0	0	0	4.0526	-4	4.0526	4.0526	4.0526	4.0526
-4	0	0	0	0	3.9791	-4	3.9791	3.9791	3.9791	3.9791
-4	0	0	0	0	3.936	-4	3.936	3.936	3.936	3.936
-4	0	0	0	0	4.0679	-4	4.0679	4.0679	4.0679	4.0679
-4	0	0	0	0	4.0211	-4	4.0211	4.0211	4.0211	4.0211
-4	0	0	0	0	4.0149	-4	4.0149	4.0149	4.0149	4.0149
-4	0	0	0	0	3.9507	-4	3.9507	3.9507	3.9507	3.9507
-4	0	0	0	0	4.0289	-4	4.0289	4.0289	4.0289	4.0289
-4	0	0	0	0	4.0151	-4	4.0151	4.0151	4.0151	4.0151
-4	0	0	0	0	4.0384	-4	4.0384	4.0384	4.0384	4.0384
-4	0	0	0	0	4.0785	-4	4.0785	4.0785	4.0785	4.0785
-4	0	0	0	0	3.9456	-4	3.9456	3.9456	3.9456	3.9456
-4	0	0	0	0	4.0076	-4	4.0076	4.0076	4.0076	4.0076
-4	0	0	0	0	3.9864	-4	3.9864	3.9864	3.9864	3.9864
-4	0	0	0	0	3.9008	-4	3.9008	3.9008	3.9008	3.9008
-4	0	0	0	0	4.0456	-4	4.0456	4.0456	4.0456	4.0456
-4	0	0	0	0	4.0266	-4	4.0266	4.0266	4.0266	4.0266
-4	0	0	0	0	3.9994	-4	3.9994	3.9994	3.9994	3.9994
-4	0	0	0	0	4.043	-4	4.043	4.043	4.043	4.043
-4	0	0	0	0	3.9753	-4	3.9753	3.9753	3.9753	3.9753
-4	0	0	0	0	3.9854	-4	3.9854	3.9854	3.9854	3.9854
-4	0	0	0	0	4.0133	-4	4.0133	4.0133	4.0133	4.0133
-4	0	0	0	0	4.0366	-4	4.0366	4.0366	4.0366	4.0366
-4	0	0	0	0	3.9972	-4	3.9972	3.9972	3.9972	3.9972
-4	0	0	0	0	4.0584	-4	4.0584	4.0584	4.0584	4.0584
-4	0	0	0	0	4.0366	-4	4.0366	4.0366	4.0366	4.0366
-4	0	0	0	0	3.9792	-4	3.9792	3.9792	3.9792	3.9792
-4	0	0	0	0	3.9514	-4	3.9514	3.9514	3.9514	3.9514
-4	0	0	0	0	4.1198	-4	4.1198	4.1198	4.1198	4.1198
-4	0	0	0	0	4.0427	-4	4.0427	4.0427	4.0427	4.0427
-4	0	0	0	0	3.9934	-4	3.9934	3.9934	3.9934	3.9934
-4	0	0	0	0	4.0019	-4	4.0019	4.0019	4.0019	4.0019
-4	0	0	0	0	3.9611	-4	3.9611	3.9611	3.9611	3.9611
-4	0	0	0	0	4.0472	-4	4.0472	4.0472	4.0472	4.0472
-4	0	0	0	0	4.045	-4	4.045	4.045	4.045	4.045
-4	0	0	0	0	4.0582	-4	4.0582	4.0582	4.0582	4.0582
-4	0	0	0	0	4.0459	-4	4.0459	4.0459	4.0459	4.0459
-4	0	0	0	0	4.0941	-4	4.0941	4.0941	4.0941	4.0941
-4	0	0	0	0	3.9549	-4	3.9549	3.9549	3.9549	3.9549
-4	0	0	0	0	4.0898	-4	4.0898	4.0898	4.0898	4.0898
-4	0	0	0	0	3.9211	-4	3.9211	3.9211	3.9211	3.9211
-4	0	0	0	0	3.924	-4	3.924	3.924	3.924	3.924
-4	0	0	0	0	3.9234	-4	3.9234	3.9234	3.9234	3.9234
-4	0	0	0	0	4.0203	-4	4.0203	4.0203	4.0203	4.0203
-4	0	0	0	0	3.9717	-4	3.9717	3.9717	3.9717	3.9717
-4	0	0	0	0	4.0216	-4	4.0216	4.0216	4.0216	4.0216
-4	0	0	0	0	4.1006	-4	4.1006	4.1006	4.1006	4.1006
-4	0	0	0	0	4.1205	-4	4.1205	4.1205	4.1205	4.1205
-4	0	0	0	0	3.9909	-4	3.9909	3.9909	3.9909	3.9909
-4	0	0	0	0	3.9632	-4	3.9632	3.9632	3.9632	3.9632
-4	0	0	0	0	4.001	-4	4.001	4.001	4.001	4.001
-4	0	0	0	0	4.1073	-4	4.1073	4.1073	4.1073	4.1073
-4	0	0	0	0	4.0361	-4	4.0361	4.0361	4.0361	4.0361
-4	0	0	0	0	4.0146	-4	4.0146	4.0146	4.0146	4.0146
-4	0	0	0	0	4.0649	-4	4.0649	4.0649	4.0649	4.0649
-4	0	0	0	0	3.9025	-4	3.9025	3.9025	3.9025	3.9025
-4	0	0	0	0	4.0835	-4	4.0835	4.0835	4.0835	4.0835
-4	0	0	0	0	3.9113	-4	3.9113	3.9113	3.9113	3.9113
-4	0	0	0	0	4.0551	-4	4.0551	4.0551	4.0551	4.0551
-4	0	0	0	0	3.8695	-4	3.8695	3.8695	3.8695	3.8695
-4	0	0	0	0	4.0588	-4	4.0588	4.0588	4.0588	4.0588
-4	0	0	0	0	4.0863	-4	4.0863	4.0863	4.0863	4.0863
-4	0	0	0	0	3.9171	-4	3.9171	3.9171	3.9171	3.9171
-4	0	0	0	0	3.9963	-4	3.9963	3.9963	3.9963	3.9963
-4	0	0	0	0	4.0159	-4	4.0159	4.0159	4.0159	4.0159
-4	0	0	0	0	4.0034	-4	4.0034	4.0034	4.0034	4.0034
-4	0	0	0	0	4.112	-4	4.112	4.112	4.112	4.112
-4	0	0	0	0	4.0235	-4	4.0235	4.0235	4.0235	4.0235
-4	0	0	0	0	4.008	-4	4.008	4.008	4.008	4.008
-4	0	0	0	0	4.0225	-4	4.0225	4.0225	4.0225	4.0225
-4	0	0	0	0	3.9924	-4	3.9924	3.9924	3.9924	3.9924
-4	0	0	0	0	3.9854	-4	3.9854	3.9854	3.9854	3.9854
-4	0	0	0	0	3.982	-4	3.982	3.982	3.982	3.982
-4	0	0	0	0	3.997	-4	3.997	3.997	3.997	3.997
-4	0	0	0	0	4.0023	-4	4.0023	4.0023	4.0023	4.0023
-4	0	0	0	0	3.8417	-4	3.8417	3.8417	3.8417	3.8417
-4	0	0	0	0	4.0122	-4	4.0122	4.0122	4.0122	4.0122
-4	0	0	0	0	3.999	-4	3.999	3.999	3.999	3.999
-4	0	0	0	0	4.0266	-4	4.0266	4.0266	4.0266	4.0266
-4	0	0	0	0	4.0036	-4	4.0036	4.0036	4.0036	4.0036
-4	0	0	0	0	4.017	-4	4.017	4.017	4.017	4.017
-4	0	0	0	0	4.0004	-4	4.0004	4.0004	4.0004	4.0004
-4	0	0	0	0	3.9765	-4	3.9765	3.9765	3.9765	3.9765
-4	0	0	0	0	4.2698	-4	4.2698	4.2698	4.2698	4.2698
-4	0	0	0	0	4.0059	-4	4.0059	4.0059	4.0059	4.0059
-4	0	0	0	0	3.9919	-4	3.9919	3.9919	3.9919	3.9919
-4	0	0	0	0	4.1261	-4	4.1261	4.1261	4.1261	4.1261
-4	0	0	0	0	4.139	-4	4.139	4.139	4.139	4.139
-4	0	0	0	0	4.1139	-4	4.1139	4.1139	4.1139	4.1139
-4	0	0	0	0	4.03	-4	4.03	4.03	4.03	4.03
-4	0	0	0	0	3.9757	-4	3.9757	3.9757	3.9757	3.9757
-4	0	0	0	0	4.0292	-4	4.0292	4.0292	4.0292	4.0292
-4	0	0	0	0	4.0799	-4	4.0799	4.0799	4.0799	4.0799
-4	0	0	0	0	3.9296	-4	3.9296	3.9296	3.9296	3.9296
-4	0	0	0	0	4.0924	-4	4.0924	4.0924	4.0924	4.0924
-4	0	0	0	0	4.0786	-4	4.0786	4.0786	4.0786	4.0786
-4	0	0	0	0	4.0201	-4	4.0201	4.0201	4.0201	4.0201
-4	0	0	0	0	3.9722	-4	3.9722	3.9722	3.9722	3.9722
-4	0	0	0	0	4.007	-4	4.007	4.007	4.007	4.007
-4	0	0	0	0	4.0636	-4	4.0636	4.0636	4.0636	4.0636
-4	0	0	0	0	4.0049	-4	4.0049	4.0049	4.0049	4.0049
-4	0	0	0	0	3.9896	-4	3.9896	3.9896	3.9896	3.9896
-4	0	0	0	0	3.9868	-4	3.9868	3.9868	3.9868	3.9868
-4	0	0	0	0	3.9924	-4	3.9924	3.9924	3.9924	3.9924
-4	0	0	0	0	3.9837	-4	3.9837	3.9837	3.9837	3.9837
-4	0	0	0	0	4.0499	-4	4.0499	4.0499	4.0499	4.0499
-4	0	0	0	0	3.9894	-4	3.9894	3.9894	3.9894	3.9894
-4	0	0	0	0	3.9896	-4	3.9896	3.9896	3.9896	3.9896
-4	0	0	0	0	4.0259	-4	4.0259	4.0259	4.0259	4.0259
-4	0	0	0	0	4.0653	-4	4.0653	4.0653	4.0653	4.0653
-4	0	0	0	0	3.9974	-4	3.9974	3.9974	3.9974	3.9974
-4	0	0	0	0	3.9818	-4	3.9818	3.9818	3.9818	3.9818
-4	0	0	0	0	4.0407	-4	4.0407	4.0407	4.0407	4.0407
-4	0	0	0	0	3.9977	-4	3.9977	3.9977	3.9977	3.9977
-4	0	0	0	0	4.149	-4	4.149	4.149	4.149	4.149
-4	0	0	0	0	4.0503	-4	4.0503	4.0503	4.0503	4.0503
-4	0	0	0	0	3.954	-4	3.954	3.954	3.954	3.954
-4	0	0	0	0	4.0783	-4	4.0783	4.0783	4.0783	4.0783
-4	0	0	0	0	3.9918	-4	3.9918	3.9918	3.9918	3.9918
-4	0	0	0	0	4.0154	-4	4.0154	4.0154	4.0154	4.0154
-4	0	0	0	0	3.9712	-4	3.9712	3.9712	3.9712	3.9712
-4	0	0	0	0	3.9996	-4	3.9996	3.9996	3.9996	3.9996
-4	0	0	0	0	3.911	-4	3.911	3.911	3.911	3.911
-4	0	0	0	0	3.9923	-4	3.9923	3.9923	3.9923	3.9923
-4	0	0	0	0	3.9518	-4	3.9518	3.9518	3.9518	3.9518
-4	0	0	0	0	4.0666	-4	4.0666	4.0666	4.0666	4.0666
-4	0	0	0	0	4.0381	-4	4.0381	4.0381	4.0381	4.0381
-4	0	0	0	0	3.9514	-4	3.9514	3.9514	3.9514	3.9514
-4	0	0	0	0	4.2616	-4	4.2616	4.2616	4.2616	4.2616
-4	0	0	0	0	3.9637	-4	3.9637	3.9637	3.9637	3.9637
-4	0	0	0	0	4.0234	-4	4.0234	4.0234	4.0234	4.0234
-4	0	0	0	0	3.9728	-4	3.9728	3.9728	3.9728	3.9728
-4	0	0	0	0	4.0528	-4	4.0528	4.0528	4.0528	4.0528
-4	0	0	0	0	4.0459	-4	4.0459	4.0459	4.0459	4.0459
-4	0	0	0	0	4.0076	-4	4.0076	4.0076	4.0076	4.0076
-4	0	0	0	0	4.102	-4	4.102	4.102	4.102	4.102
-4	0	0	0	0	4.0282	-4	4.0282	4.0282	4.0282	4.0282
-4	0	0	0	0	4.0458	-4	4.0458	4.0458	4.0458	4.0458
-4	0	0	0	0	4.0534	-4	4.0534	4.0534	4.0534	4.0534
-4	0	0	0	0	4.072	-4	4.072	4.072	4.072	4.072
-4	0	0	0	0	3.9518	-4	3.9518	3.9518	3.9518	3.9518
-4	0	0	0	0	4.1125	-4	4.1125	4.1125	4.1125	4.1125
-4	0	0	0	0	4.0625	-4	4.0625	4.0625	4.0625	4.0625
-4	0	0	0	0	3.9937	-4	3.9937	3.9937	3.9937	3.9937
-4	0	0	0	0	4.0005	-4	4.0005	4.0005	4.0005	4.0005
-4	0	0	0	0	3.9618	-4	3.9618	3.9618	3.9618	3.9618
predicted MEK
-0.070944	-0.57166	0.57513	0.57513	0.57513	0.5795	-0.070944	0.25114	0.5795	0.5795	0.5795
-0.84976	-0.8353	0.29554	0.29554	0.29554	0.84987	-0.84976	0.84976	0.84987	0.84987	0.84987
-1.1333	-1.0459	0.46777	0.46777	0.46777	1.1369	-1.1333	1.1333	1.1369	1.1369	1.1369
-0.68251	-0.98503	0.5619	0.5619	0.5619	1.0877	-0.68251	0.67855	1.0877	1.0877	1.0877
-1.0584	-0.87825	0.42969	0.42969	0.42969	1.0584	-1.0584	1.0584	1.0584	1.0584	1.0584
-1.1009	-0.96064	0.59499	0.59499	0.59499	1.107	-1.1009	1.0876	1.107	1.107	1.107
-0.10605	-0.30369	0.3037	0.3037	0.3037	0.30371	-0.10605	0.22571	0.30371	0.30371	0.30371
-0.14857	-0.30405	0.30405	0.30405	0.30405	0.30405	-0.14857	0.2367	0.30405	0.30405	0.30405
-0.46369	-0.617	0.57366	0.57366	0.57366	0.75291	-0.46369	0.44169	0.75291	0.75291	0.75291
-0.36631	-0.36692	0.36692	0.36692	0.36692	0.36692	-0.36631	0.36692	0.36692	0.36692	0.36692
-0.5737	-0.74317	0.50513	0.50513	0.50513	0.94722	-0.5737	0.46058	0.94722	0.94722	0.94722
-0.41664	-0.88675	0.23909	0.23909	0.23909	0.70947	-0.41664	-0.016537	0.70947	0.70947	0.70947
-0.098658	-0.30407	0.30407	0.30407	0.30407	0.30407	-0.098658	0.27329	0.30407	0.30407	0.30407
-0.066105	-0.27586	0.27586	0.27586	0.27586	0.27586	-0.066105	0.25962	0.27586	0.27586	0.27586
-0.87485	-0.72002	0.53705	0.53705	0.53705	0.87569	-0.87485	0.87484	0.87569	0.87569	0.87569
-0.21123	-0.45357	0.4608	0.4608	0.4608	0.47721	-0.21123	0.29917	0.47721	0.47721	0.47721
-0.60784	-0.78163	0.46258	0.46258	0.46258	1.0248	-0.60784	0.21056	1.0248	1.0248	1.0248
-0.76152	-0.69629	0.46531	0.46531	0.46531	0.76152	-0.76152	0.76152	0.76152	0.76152	0.76152
-0.15682	-0.45677	0.47265	0.47265	0.47265	0.63394	-0.15682	0.2008	0.63394	0.63394	0.63394
-0.44987	-0.65632	0.52492	0.52492	0.52492	0.82382	-0.44987	0.38424	0.82382	0.82382	0.82382
-0.31043	-0.31043	0.31043	0.31043	0.31043	0.31043	-0.31043	0.31043	0.31043	0.31043	0.31043
-0.31928	-0.59123	0.54849	0.54849	0.54849	0.79961	-0.31928	0.31927	0.79961	0.79961	0.79961
-0.21574	-0.67349	0.67723	0.67723	0.67723	0.68155	-0.21574	0.37103	0.68155	0.68155	0.68155
-0.084013	-0.34134	0.34134	0.34134	0.34134	0.34134	-0.084013	0.3413	0.34134	0.34134	0.34134
-0.11316	-0.30699	0.30699	0.30699	0.30699	0.30699	-0.11316	0.29647	0.30699	0.30699	0.30699
-0.20487	-0.3788	0.3788	0.3788	0.3788	0.3788	-0.20487	0.33825	0.3788	0.3788	0.3788
-0.67673	-0.76615	0.51181	0.51181	0.51181	1.1701	-0.67673	0.45148	1.1701	1.1701	1.1701
-0.40427	-0.52765	0.5332	0.5332	0.5332	0.76449	-0.40427	0.45028	0.76449	0.76449	0.76449
-0.3595	-0.3595	0.3595	0.3595	0.3595	0.3595	-0.3595	0.3595	0.3595	0.3595	0.3595
-0.55877	-0.51334	0.51683	0.51683	0.51683	0.81219	-0.55877	0.67638	0.81219	0.81219	0.81219
-0.31104	-0.82562	0.82594	0.82594	0.82594	0.83289	-0.31104	0.75412	0.83289	0.83289	0.83289
-0.13383	-0.38133	0.38136	0.38136	0.38136	0.38143	-0.13383	0.37204	0.38143	0.38143	0.38143
-0.34997	-0.48496	0.51735	0.51735	0.51735	0.66567	-0.34997	0.39013	0.66567	0.66567	0.66567
-0.46552	-0.49314	0.48862	0.48862	0.48862	0.75967	-0.46552	0.45994	0.75967	0.75967	0.75967
-0.15299	-0.58689	0.59126	0.59126	0.59126	0.59679	-0.15299	0.31129	0.59679	0.59679	0.59679
-1.1167	-1.0499	0.64881	0.64881	0.64881	1.1167	-1.1167	1.1167	1.1167	1.1167	1.1167
-0.1179	-0.28617	0.28649	0.28649	0.28649	0.28704	-0.1179	0.23719	0.28704	0.28704	0.28704
-0.068744	-0.38597	0.38597	0.38597	0.38597	0.38597	-0.068744	0.38056	0.38597	0.38597	0.38597
-0.18434	-0.38294	0.38294	0.38294	0.38294	0.38294	-0.18434	0.30253	0.38294	0.38294	0.38294
-0.15454	-0.41415	0.41415	0.41415	0.41415	0.41415	-0.15454	0.41415	0.41415	0.41415	0.41415
-0.06774	-0.2779	0.2779	0.2779	0.2779	0.2779	-0.06774	0.24917	0.2779	0.2779	0.2779
-0.52582	-0.50346	0.5012	0.5012	0.5012	0.58941	-0.52582	0.44192	0.58941	0.58941	0.58941
-0.11447	-0.28107	0.2815	0.2815	0.2815	0.28471	-0.11447	0.20018	0.28471	0.28471	0.28471
-0.12737	-0.37628	0.37628	0.37628	0.37628	0.37628	-0.12737	0.19725	0.37628	0.37628	0.37628
-0.11505	-0.3254	0.3254	0.3254	0.3254	0.3254	-0.11505	0.32539	0.3254	0.3254	0.3254
-0.34591	-0.3459	0.3459	0.3459	0.3459	0.34591	-0.34591	0.34591	0.34591	0.34591	0.34591
-0.17484	-0.41255	0.41256	0.41256	0.41256	0.41256	-0.17484	0.35475	0.41256	0.41256	0.41256
-0.37376	-0.64632	0.52982	0.52982	0.52982	0.83446	-0.37376	0.30757	0.83446	0.83446	0.83446
-0.096358	-0.28566	0.28734	0.28734	0.28734	0.29112	-0.096358	0.16686	0.29112	0.29112	0.29112
-0.38196	-0.38195	0.38195	0.38195	0.38195	0.38196	-0.38196	0.38196	0.38196	0.38196	0.38196
-0.11251	-0.30809	0.30811	0.30811	0.30811	0.30814	-0.11251	0.27112	0.30814	0.30814	0.30814
-0.74696	-0.69341	0.51208	0.51208	0.51208	0.77875	-0.74696	0.69687	0.77875	0.77875	0.77875
-0.51838	-0.61045	0.48196	0.48196	0.48196	1.0134	-0.51838	0.39053	1.0134	1.0134	1.0134
-0.10949	-0.29561	0.29561	0.29561	0.29561	0.29561	-0.10949	0.21051	0.29561	0.29561	0.29561
-0.31193	-0.50792	0.54261	0.54261	0.54261	0.76839	-0.31193	0.41652	0.76839	0.76839	0.76839
-0.3429	-0.3429	0.3429	0.3429	0.3429	0.3429	-0.3429	0.3429	0.3429	0.3429	0.3429
-0.53082	-0.60452	0.53309	0.53309	0.53309	0.97604	-0.53082	0.47734	0.97604	0.97604	0.97604
-0.92279	-0.86145	0.67318	0.67318	0.67318	0.93149	-0.92279	0.92249	0.93149	0.93149	0.93149
-0.23094	-0.58906	0.62403	0.62403	0.62403	0.78481	-0.23094	0.26754	0.78481	0.78481	0.78481
-0.3424	-0.53337	0.52793	0.52793	0.52793	0.5555	-0.3424	0.30709	0.5555	0.5555	0.5555
-0.38911	-0.57383	0.45122	0.45122	0.45122	0.79533	-0.38911	0.28977	0.79533	0.79533	0.79533
-0.11754	-0.32966	0.32968	0.32968	0.32968	0.3297	-0.11754	0.26005	0.3297	0.3297	0.3297
-0.17425	-0.46008	0.4633	0.4633	0.4633	0.46774	-0.17425	0.24529	0.46774	0.46774	0.46774
-0.72776	-0.64352	0.46172	0.46172	0.46172	0.72776	-0.72776	0.72776	0.72776	0.72776	0.72776
-0.17425	-0.33653	0.33653	0.33653	0.33653	0.33653	-0.17425	0.22285	0.33653	0.33653	0.33653
-0.17044	-0.4719	0.51732	0.51732	0.51732	0.82122	-0.17044	0.22664	0.82122	0.82122	0.82122
-0.30798	-0.38561	0.032742	0.032742	0.032742	0.33203	-0.30798	0.1463	0.33203	0.33203	0.33203
-0.85472	-0.70467	0.5452	0.5452	0.5452	0.85472	-0.85472	0.85472	0.85472	0.85472	0.85472
-0.3483	-0.593	0.60158	0.60158	0.60158	0.77499	-0.3483	0.35941	0.77499	0.77499	0.77499
-0.72305	-0.72305	0.72305	0.72305	0.72305	0.72305	-0.72305	0.72305	0.72305	0.72305	0.72305
-0.72411	-0.61806	0.51386	0.51386	0.51386	0.72411	-0.72411	0.72411	0.72411	0.72411	0.72411
-0.08392	-0.26916	0.26916	0.26916	0.26916	0.26916	-0.08392	0.26564	0.26916	0.26916	0.26916
-0.22283	-0.34982	0.34982	0.34982	0.34982	0.34982	-0.22283	0.34982	0.34982	0.34982	0.34982
-0.65066	-0.69015	0.52159	0.52159	0.52159	0.76875	-0.65066	0.47257	0.76875	0.76875	0.76875
-0.96437	-0.69223	0.57721	0.57721	0.57721	0.96437	-0.96437	0.96437	0.96437	0.96437	0.96437
-0.21047	-0.35523	0.35523	0.35523	0.35523	0.35523	-0.21047	0.35523	0.35523	0.35523	0.35523
-0.11682	-0.26164	0.26623	0.26623	0.26623	0.27948	-0.11682	0.1605	0.27948	0.27948	0.27948
-0.37309	-0.37313	0.37313	0.37313	0.37313	0.37313	-0.37309	0.37313	0.37313	0.37313	0.37313
-0.70942	-0.73084	0.73084	0.73084	0.73084	0.73084	-0.70942	0.73066	0.73084	0.73084	0.73084
-0.43056	-0.61077	0.59426	0.59426	0.59426	0.88044	-0.43056	0.42537	0.88044	0.88044	0.88044
-0.2035	-0.35472	0.35472	0.35472	0.35472	0.35472	-0.2035	0.33169	0.35472	0.35472	0.35472
-0.60903	-0.60903	0.60903	0.60903	0.60903	0.60903	-0.60903	0.60903	0.60903	0.60903	0.60903
-0.20595	-0.26132	0.264	0.264	0.264	0.27564	-0.20595	0.21768	0.27564	0.27564	0.27564
-0.11189	-0.27548	0.27548	0.27548	0.27548	0.27548	-0.11189	0.27548	0.27548	0.27548	0.27548
-0.92209	-0.69537	0.59008	0.59008	0.59008	0.92209	-0.92209	0.92209	0.92209	0.92209	0.92209
-0.35955	-0.63192	0.57582	0.57582	0.57582	0.851	-0.35955	0.32828	0.851	0.851	0.851
-0.075088	-0.27251	0.27253	0.27253	0.27253	0.27254	-0.075088	0.20634	0.27254	0.27254	0.27254
-0.43283	-0.61133	0.61169	0.61169	0.61169	0.612	-0.43283	0.54747	0.612	0.612	0.612
-0.19847	-0.39534	0.39534	0.39534	0.39534	0.39534	-0.19847	0.30711	0.39534	0.39534	0.39534
-0.68611	-0.94161	0.10738	0.10738	0.10738	0.76272	-0.68611	0.28256	0.76272	0.76272	0.76272
-0.38884	-0.6343	0.37945	0.37945	0.37945	0.68288	-0.38884	0.36745	0.68288	0.68288	0.68288
-0.20104	-0.3923	0.39232	0.39232	0.39232	0.39235	-0.20104	0.37978	0.39235	0.39235	0.39235
-0.19626	-0.3421	0.34242	0.34242	0.34242	0.34838	-0.19626	0.22335	0.34838	0.34838	0.34838
-0.3077	-0.30767	0.30768	0.30768	0.30768	0.3077	-0.3077	0.3077	0.3077	0.3077	0.3077
-0.13141	-0.30069	0.30083	0.30083	0.30083	0.30118	-0.13141	0.17377	0.30118	0.30118	0.30118
-0.12961	-0.28823	0.28824	0.28824	0.28824	0.28825	-0.12961	0.20278	0.28825	0.28825	0.28825
-0.47086	-0.70012	0.70116	0.70116	0.70116	0.70606	-0.47086	0.52318	0.70606	0.70606	0.70606
-0.12003	-0.42588	0.43713	0.43713	0.43713	0.50343	-0.12003	0.23346	0.50343	0.50343	0.50343
-0.19003	-0.70319	0.72434	0.72434	0.72434	0.75478	-0.19003	0.24829	0.75478	0.75478	0.75478
-0.20369	-0.55182	0.58149	0.58149	0.58149	0.77084	-0.20369	0.25824	0.77084	0.77084	0.77084
-0.68395	-0.68395	0.68395	0.68395	0.68395	0.68395	-0.68395	0.68395	0.68395	0.68395	0.68395
-0.27032	-0.72168	0.72168	0.72168	0.72168	0.72168	-0.27032	0.70867	0.72168	0.72168	0.72168
-0.33453	-0.66542	0.66873	0.66873	0.66873	0.67763	-0.33453	0.40871	0.67763	0.67763	0.67763
-0.17907	-0.33593	0.33593	0.33593	0.33593	0.33593	-0.17907	0.33593	0.33593	0.33593	0.33593
-0.39898	-0.39889	0.39894	0.39894	0.39894	0.39898	-0.39898	0.39898	0.39898	0.39898	0.39898
-0.35008	-0.34519	0.3433	0.3433	0.3433	0.35008	-0.35008	0.35008	0.35008	0.35008	0.35008
-0.29584	-0.71186	0.71186	0.71186	0.71186	0.71186	-0.29584	0.70106	0.71186	0.71186	0.71186
-0.44707	-0.77067	0.56905	0.56905	0.56905	0.92781	-0.44707	0.28171	0.92781	0.92781	0.92781
-0.062048	-0.31559	0.31559	0.31559	0.31559	0.31559	-0.062048	0.31545	0.31559	0.31559	0.31559
-0.26399	-0.33487	0.33488	0.33488	0.33488	0.33499	-0.26399	0.26425	0.33499	0.33499	0.33499
-0.27615	-0.65487	0.65487	0.65487	0.65487	0.65487	-0.27615	0.65487	0.65487	0.65487	0.65487
-0.083491	-0.28406	0.28422	0.28422	0.28422	0.28465	-0.083491	0.26971	0.28465	0.28465	0.28465
0.39957	-0.65876	0.65994	0.65994	0.65994	0.66114	0.39957	-0.16167	0.66114	0.66114	0.66114
-0.40277	-0.40277	0.40277	0.40277	0.40277	0.40277	-0.40277	0.40277	0.40277	0.40277	0.40277
-0.30386	-0.71951	0.71964	0.71964	0.71964	0.72	-0.30386	0.69863	0.72	0.72	0.72
-0.79249	-0.69858	0.55581	0.55581	0.55581	0.79249	-0.79249	0.79249	0.79249	0.79249	0.79249
-0.42078	-0.42078	0.42078	0.42078	0.42078	0.42078	-0.42078	0.42078	0.42078	0.42078	0.42078
-1.199	-1.046	0.49025	0.49025	0.49025	1.199	-1.199	1.199	1.199	1.199	1.199
-0.1372	-0.3942	0.3942	0.3942	0.3942	0.39421	-0.1372	0.34914	0.39421	0.39421	0.39421
-0.54901	-0.606	0.49982	0.49982	0.49982	1.1085	-0.54901	0.4774	1.1085	1.1085	1.1085
-0.12821	-0.30429	0.30429	0.30429	0.30429	0.3043	-0.12821	0.25424	0.3043	0.3043	0.3043
-0.36938	-0.76321	0.76321	0.76321	0.76321	0.76324	-0.36938	0.76112	0.76324	0.76324	0.76324
-0.1654	-0.40157	0.40157	0.40157	0.40157	0.40157	-0.1654	0.40156	0.40157	0.40157	0.40157
-0.70795	-0.66724	0.23296	0.23296	0.23296	0.70795	-0.70795	0.70795	0.70795	0.70795	0.70795
-0.33561	-0.37266	0.37266	0.37266	0.37266	0.37266	-0.33561	0.35061	0.37266	0.37266	0.37266
-0.11209	-0.3529	0.3529	0.3529	0.3529	0.3529	-0.11209	0.35213	0.3529	0.3529	0.3529
-0.8362	-0.65701	0.48368	0.48368	0.48368	0.8362	-0.8362	0.8362	0.8362	0.8362	0.8362
-0.42462	-0.42462	0.42462	0.42462	0.42462	0.42462	-0.42462	0.42462	0.42462	0.42462	0.42462
-0.64717	-0.76683	0.58417	0.58417	0.58417	1.2471	-0.64717	0.4787	1.2471	1.2471	1.2471
-0.18781	-0.81152	0.81157	0.81157	0.81157	0.81192	-0.18781	0.71475	0.81192	0.81192	0.81192
-0.21025	-0.35877	0.35878	0.35878	0.35878	0.35879	-0.21025	0.32543	0.35879	0.35879	0.35879
-0.13184	-0.24951	0.24952	0.24952	0.24952	0.24955	-0.13184	0.22492	0.24955	0.24955	0.24955
-0.21792	-0.47814	0.47655	0.47655	0.47655	0.54104	-0.21792	0.23361	0.54104	0.54104	0.54104
-0.10198	-0.36397	0.36397	0.36397	0.36397	0.36397	-0.10198	0.32464	0.36397	0.36397	0.36397
-0.36576	-0.36576	0.36576	0.36576	0.36576	0.36576	-0.36576	0.36576	0.36576	0.36576	0.36576
-0.60113	-0.62035	0.62036	0.62036	0.62036	0.62042	-0.60113	0.61676	0.62042	0.62042	0.62042
-0.26137	-0.56146	0.58449	0.58449	0.58449	0.85383	-0.26137	0.30273	0.85383	0.85383	0.85383
-0.18774	-0.35994	0.35994	0.35994	0.35994	0.35994	-0.18774	0.35933	0.35994	0.35994	0.35994
-0.36376	-0.83365	0.83651	0.83651	0.83651	0.84388	-0.36376	0.62826	0.84388	0.84388	0.84388
-0.12104	-0.28998	0.28998	0.28998	0.28998	0.28998	-0.12104	0.28998	0.28998	0.28998	0.28998
-0.192	-0.36101	0.36374	0.36374	0.36374	0.36957	-0.192	0.27107	0.36957	0.36957	0.36957
-0.20689	-0.399	0.399	0.399	0.399	0.399	-0.20689	0.34774	0.399	0.399	0.399
-0.2085	-0.41068	0.41068	0.41068	0.41068	0.41068	-0.2085	0.39613	0.41068	0.41068	0.41068
-0.23522	-0.66872	0.66873	0.66873	0.66873	0.66874	-0.23522	0.63151	0.66874	0.66874	0.66874
-0.16324	-0.38964	0.38964	0.38964	0.38964	0.38964	-0.16324	0.31376	0.38964	0.38964	0.38964
-0.72843	-0.77672	0.56149	0.56149	0.56149	1.0812	-0.72843	0.46579	1.0812	1.0812	1.0812
-0.40765	-0.40765	0.40765	0.40765	0.40765	0.40765	-0.40765	0.40765	0.40765	0.40765	0.40765
-0.32864	-0.66162	0.66162	0.66162	0.66162	0.66162	-0.32864	0.652	0.66162	0.66162	0.66162
-0.18073	-0.67079	0.67532	0.67532	0.67532	0.68284	-0.18073	0.42835	0.68284	0.68284	0.68284
-0.14406	-0.3164	0.3164	0.3164	0.3164	0.3164	-0.14406	0.29005	0.3164	0.3164	0.3164
-0.34289	-0.62574	0.66263	0.66263	0.66263	0.74307	-0.34289	0.38175	0.74307	0.74307	0.74307
-0.12425	-0.32716	0.32717	0.32717	0.32717	0.32718	-0.12425	0.26477	0.32718	0.32718	0.32718
-0.41857	-0.41858	0.41858	0.41858	0.41858	0.41858	-0.41857	0.41858	0.41858	0.41858	0.41858
-0.32003	-0.49701	0.46252	0.46252	0.46252	0.60922	-0.32003	0.30273	0.60922	0.60922	0.60922
-0.24768	-0.60495	0.60495	0.60495	0.60495	0.60495	-0.24768	0.51828	0.60495	0.60495	0.60495
-0.64721	-0.73969	0.58024	0.58024	0.58024	0.90317	-0.64721	0.48021	0.90317	0.90317	0.90317
-0.31013	-0.72007	0.72007	0.72007	0.72007	0.72007	-0.31013	0.67358	0.72007	0.72007	0.72007
-0.32507	-0.44682	0.44138	0.44138	0.44138	0.67344	-0.32507	0.31112	0.67344	0.67344	0.67344
-0.38902	-0.40734	0.40734	0.40734	0.40734	0.40734	-0.38902	0.40712	0.40734	0.40734	0.40734
-0.7555	-0.83359	0.54597	0.54597	0.54597	1.0631	-0.7555	0.48155	1.0631	1.0631	1.0631
-0.21506	-0.53089	0.56212	0.56212	0.56212	0.67568	-0.21506	0.28885	0.67568	0.67568	0.67568
-0.25499	-0.4111	0.4111	0.4111	0.4111	0.4111	-0.25499	0.40893	0.4111	0.4111	0.4111
-0.62735	-0.62735	0.62735	0.62735	0.62735	0.62735	-0.62735	0.62735	0.62735	0.62735	0.62735
-0.32718	-0.4948	0.49361	0.49361	0.49361	0.6739	-0.32718	0.30304	0.6739	0.6739	0.6739
-0.19437	-0.67945	0.67945	0.67945	0.67945	0.67945	-0.19437	0.67939	0.67945	0.67945	0.67945
-0.38428	-0.38424	0.38426	0.38426	0.38426	0.38428	-0.38428	0.38428	0.38428	0.38428	0.38428
-0.23018	-0.39035	0.39035	0.39035	0.39035	0.39035	-0.23018	0.23018	0.39035	0.39035	0.39035
-0.31375	-0.31374	0.31375	0.31375	0.31375	0.31375	-0.31375	0.31375	0.31375	0.31375	0.31375
-0.63894	-0.59701	0.59588	0.59588	0.59588	0.63897	-0.63894	0.63894	0.63897	0.63897	0.63897
-0.63051	-0.63051	0.63051	0.63051	0.63051	0.63051	-0.63051	0.63051	0.63051	0.63051	0.63051
-0.33723	-0.33723	0.33723	0.33723	0.33723	0.33723	-0.33723	0.33723	0.33723	0.33723	0.33723
-0.29966	-0.5638	0.53334	0.53334	0.53334	0.67575	-0.29966	0.29964	0.67575	0.67575	0.67575
-0.18905	-0.3746	0.3746	0.3746	0.3746	0.37461	-0.18905	0.33178	0.37461	0.37461	0.37461
-0.20401	-0.34113	0.34519	0.34519	0.34519	0.3578	-0.20401	0.23873	0.3578	0.3578	0.3578
-0.21017	-0.37367	0.37367	0.37367	0.37367	0.37367	-0.21017	0.37365	0.37367	0.37367	0.37367
-0.58108	-0.69107	0.69107	0.69107	0.69107	0.69107	-0.58108	0.69107	0.69107	0.69107	0.69107
-0.14068	-0.3518	0.35186	0.35186	0.35186	0.35195	-0.14068	0.32473	0.35195	0.35195	0.35195
-0.23695	-0.70825	0.70825	0.70825	0.70825	0.70825	-0.23695	0.70825	0.70825	0.70825	0.70825
-0.37146	-0.48102	0.49869	0.49869	0.49869	0.82706	-0.37146	0.4101	0.82706	0.82706	0.82706
-1.1075	-1.0233	0.6219	0.6219	0.6219	1.2948	-1.1075	0.85033	1.2948	1.2948	1.2948
-0.26352	-0.42469	0.43574	0.43574	0.43574	0.68417	-0.26352	0.36283	0.68417	0.68417	0.68417
-0.84983	-0.58382	0.47543	0.47543	0.47543	0.88363	-0.84983	0.83715	0.88363	0.88363	0.88363
-0.26536	-0.39695	0.39701	0.39701	0.39701	0.39733	-0.26536	0.28876	0.39733	0.39733	0.39733
-0.7993	-0.74476	0.66184	0.66184	0.66184	0.93208	-0.7993	0.75566	0.93208	0.93208	0.93208
-0.17582	-0.52404	0.53542	0.53542	0.53542	0.74771	-0.17582	0.29002	0.74771	0.74771	0.74771
-0.29543	-0.29543	0.29543	0.29543	0.29543	0.29543	-0.29543	0.29543	0.29543	0.29543	0.29543
-0.18504	-0.37195	0.37205	0.37205	0.37205	0.37239	-0.18504	0.34253	0.37239	0.37239	0.37239
-0.1949	-0.37811	0.37811	0.37811	0.37811	0.37811	-0.1949	0.37168	0.37811	0.37811	0.37811
-0.67111	-0.63454	0.58364	0.58364	0.58364	1.0392	-0.67111	0.6501	1.0392	1.0392	1.0392
-0.39147	-0.39147	0.39147	0.39147	0.39147	0.39147	-0.39147	0.39147	0.39147	0.39147	0.39147
-0.3405	-0.3405	0.3405	0.3405	0.3405	0.3405	-0.3405	0.3405	0.3405	0.3405	0.3405
-0.72166	-0.61481	0.56051	0.56051	0.56051	0.7217	-0.72166	0.72163	0.7217	0.7217	0.7217
-0.13007	-0.35066	0.35066	0.35066	0.35066	0.35066	-0.13007	0.27502	0.35066	0.35066	0.35066
-0.26231	-0.70806	0.70806	0.70806	0.70806	0.7081	-0.26231	0.67022	0.7081	0.7081	0.7081
-0.28974	-0.70455	0.70455	0.70455	0.70455	0.70457	-0.28974	0.66227	0.70457	0.70457	0.70457
-0.63546	-0.63545	0.63544	0.63544	0.63544	0.63546	-0.63546	0.63546	0.63546	0.63546	0.63546
-0.30029	-0.52312	0.49654	0.49654	0.49654	0.80785	-0.30029	0.27278	0.80785	0.80785	0.80785
-0.62523	-0.62523	0.62523	0.62523	0.62523	0.62523	-0.62523	0.62523	0.62523	0.62523	0.62523
-0.71087	-0.71087	0.71087	0.71087	0.71087	0.71087	-0.71087	0.71087	0.71087	0.71087	0.71087
-0.2459	-0.61513	0.61964	0.61964	0.61964	0.6543	-0.2459	0.46496	0.6543	0.6543	0.6543
-0.37532	-0.37532	0.37532	0.37532	0.37532	0.37532	-0.37532	0.37532	0.37532	0.37532	0.37532
-0.68266	-0.55051	0.49893	0.49893	0.49893	0.68269	-0.68266	0.68264	0.68269	0.68269	0.68269
-0.83647	-0.71538	0.56651	0.56651	0.56651	0.83647	-0.83647	0.83647	0.83647	0.83647	0.83647
-0.23893	-0.70013	0.70013	0.70013	0.70013	0.70013	-0.23893	0.70012	0.70013	0.70013	0.70013
-0.60999	-0.57545	0.55338	0.55338	0.55338	0.86152	-0.60999	0.59839	0.86152	0.86152	0.86152
-0.3991	-0.3991	0.3991	0.3991	0.3991	0.3991	-0.3991	0.3991	0.3991	0.3991	0.3991
-0.23488	-0.45058	0.48119	0.48119	0.48119	0.62849	-0.23488	0.26664	0.62849	0.62849	0.62849
-0.18725	-0.33717	0.33717	0.33717	0.33717	0.33717	-0.18725	0.15276	0.33717	0.33717	0.33717
-0.7664	-0.57493	0.48557	0.48557	0.48557	0.76645	-0.7664	0.76637	0.76645	0.76645	0.76645
-0.22853	-0.63593	0.6361	0.6361	0.6361	0.63635	-0.22853	0.52906	0.63635	0.63635	0.63635
-0.20733	-0.70825	0.70883	0.70883	0.70883	0.71128	-0.20733	0.60356	0.71128	0.71128	0.71128
-0.39987	-0.39987	0.39987	0.39987	0.39987	0.39987	-0.39987	0.39987	0.39987	0.39987	0.39987
-0.32746	-0.68283	0.68283	0.68283	0.68283	0.68284	-0.32746	0.6723	0.68284	0.68284	0.68284
-0.50614	-0.57566	0.57412	0.57412	0.57412	0.87724	-0.50614	0.50874	0.87724	0.87724	0.87724
-0.24958	-0.39935	0.39935	0.39935	0.39935	0.39935	-0.24958	0.39927	0.39935	0.39935	0.39935
-0.16572	-0.36372	0.36529	0.36529	0.36529	0.36768	-0.16572	0.27497	0.36768	0.36768	0.36768
-0.46525	-0.6425	0.55841	0.55841	0.55841	0.741	-0.46525	0.28832	0.741	0.741	0.741
-0.13203	-0.35004	0.35007	0.35007	0.35007	0.35012	-0.13203	0.32218	0.35012	0.35012	0.35012
-0.40093	-0.50639	0.50751	0.50751	0.50751	0.76701	-0.40093	0.38821	0.76701	0.76701	0.76701
-0.43013	-0.56405	0.57742	0.57742	0.57742	0.81513	-0.43013	0.54295	0.81513	0.81513	0.81513
-0.3989	-0.81818	0.81818	0.81818	0.81818	0.81818	-0.3989	0.66329	0.81818	0.81818	0.81818
-0.96043	-0.69833	0.58077	0.58077	0.58077	1.1231	-0.96043	0.91422	1.1231	1.1231	1.1231
-0.64333	-0.64333	0.64333	0.64333	0.64333	0.64333	-0.64333	0.64333	0.64333	0.64333	0.64333
-0.41938	-0.47735	0.46622	0.46622	0.46622	0.48353	-0.41938	0.35565	0.48353	0.48353	0.48353
-0.32333	-0.74141	0.74141	0.74141	0.74141	0.74141	-0.32333	0.60581	0.74141	0.74141	0.74141
-0.73233	-0.59123	0.32131	0.32131	0.32131	0.73287	-0.73233	0.73231	0.73287	0.73287	0.73287
-0.10815	-0.39841	0.39841	0.39841	0.39841	0.39841	-0.10815	0.39826	0.39841	0.39841	0.39841
-0.26293	-0.40182	0.40182	0.40182	0.40182	0.40182	-0.26293	0.40182	0.40182	0.40182	0.40182
-1.0316	-0.83832	0.71777	0.71777	0.71777	1.0429	-1.0316	1.0316	1.0429	1.0429	1.0429
-0.15339	-0.78235	0.78378	0.78378	0.78378	0.785	-0.15339	0.45231	0.785	0.785	0.785
-0.30693	-0.30693	0.30693	0.30693	0.30693	0.30693	-0.30693	0.30693	0.30693	0.30693	0.30693
-0.48831	-0.59734	0.58906	0.58906	0.58906	0.65642	-0.48831	0.4387	0.65642	0.65642	0.65642
-0.65265	-0.65265	0.65265	0.65265	0.65265	0.65265	-0.65265	0.65265	0.65265	0.65265	0.65265
-0.20914	-0.65115	0.65115	0.65115	0.65115	0.65115	-0.20914	0.50721	0.65115	0.65115	0.65115
-0.14972	-0.23736	0.23736	0.23736	0.23736	0.23736	-0.14972	0.23736	0.23736	0.23736	0.23736
-0.86436	-0.67756	0.5832	0.5832	0.5832	0.86436	-0.86436	0.86436	0.86436	0.86436	0.86436
-0.31463	-0.7238	0.7238	0.7238	0.7238	0.7238	-0.31463	0.70549	0.7238	0.7238	0.7238
-0.28608	-0.71285	0.71285	0.71285	0.71285	0.71285	-0.28608	0.71285	0.71285	0.71285	0.71285
-0.62664	-0.65963	0.65963	0.65963	0.65963	0.65963	-0.62664	0.65963	0.65963	0.65963	0.65963
-0.73644	-0.79502	0.50193	0.50193	0.50193	1.0131	-0.73644	0.40296	1.0131	1.0131	1.0131
-0.54188	-0.71054	0.56709	0.56709	0.56709	1.0046	-0.54188	0.45981	1.0046	1.0046	1.0046
-0.46155	-0.76599	0.76944	0.76944	0.76944	0.79437	-0.46155	0.51033	0.79437	0.79437	0.79437
-0.70334	-0.58463	0.39656	0.39656	0.39656	0.89204	-0.70334	0.64915	0.89204	0.89204	0.89204
-0.15681	-0.39348	0.39348	0.39348	0.39348	0.39348	-0.15681	0.28785	0.39348	0.39348	0.39348
-0.69898	-0.69898	0.69898	0.69898	0.69898	0.69898	-0.69898	0.69898	0.69898	0.69898	0.69898
-0.28136	-0.82557	0.82557	0.82557	0.82557	0.82557	-0.28136	0.82557	0.82557	0.82557	0.82557
-1.0864	-0.82556	0.6701	0.6701	0.6701	1.0864	-1.0864	1.0864	1.0864	1.0864	1.0864
-0.095077	-0.24357	0.24446	0.24446	0.24446	0.24595	-0.095077	0.13597	0.24595	0.24595	0.24595
-0.28567	-0.28304	0.28298	0.28298	0.28298	0.28631	-0.28567	0.28574	0.28631	0.28631	0.28631
-0.17931	-0.34658	0.34682	0.34682	0.34682	0.34799	-0.17931	0.1877	0.34799	0.34799	0.34799
-0.6281	-0.62809	0.6281	0.6281	0.6281	0.6281	-0.6281	0.6281	0.6281	0.6281	0.6281
-0.25954	-0.53846	0.53927	0.53927	0.53927	0.61459	-0.25954	0.26074	0.61459	0.61459	0.61459
-0.3352	-0.60049	0.61955	0.61955	0.61955	0.91018	-0.3352	0.52274	0.91018	0.91018	0.91018
-0.61604	-0.54875	0.5481	0.5481	0.5481	0.61604	-0.61604	0.61604	0.61604	0.61604	0.61604
-0.90766	-0.71983	0.63445	0.63445	0.63445	0.91376	-0.90766	0.90637	0.91376	0.91376	0.91376
-0.44471	-0.51454	0.49545	0.49545	0.49545	0.81127	-0.44471	0.43659	0.81127	0.81127	0.81127
-0.66729	-0.66729	0.66729	0.66729	0.66729	0.66729	-0.66729	0.66729	0.66729	0.66729	0.66729
-0.95388	-0.61125	0.56121	0.56121	0.56121	1.1581	-0.95388	0.91884	1.1581	1.1581	1.1581
-1.1656	-0.81762	0.46229	0.46229	0.46229	1.1663	-1.1656	1.1656	1.1663	1.1663	1.1663
-0.22226	-0.61441	0.61441	0.61441	0.61441	0.61441	-0.22226	0.61441	0.61441	0.61441	0.61441
-0.26527	-0.72386	0.72389	0.72389	0.72389	0.72392	-0.26527	0.64393	0.72392	0.72392	0.72392
-0.22403	-0.38858	0.38858	0.38858	0.38858	0.38859	-0.22403	0.3868	0.38859	0.38859	0.38859
-0.074448	-0.28029	0.28055	0.28055	0.28055	0.2812	-0.074448	0.16953	0.2812	0.2812	0.2812
-0.27194	-0.49361	0.49882	0.49882	0.49882	0.75802	-0.27194	0.27765	0.75802	0.75802	0.75802
-0.15759	-0.31338	0.3137	0.3137	0.3137	0.31451	-0.15759	0.23024	0.31451	0.31451	0.31451
-0.46522	-0.54765	0.53548	0.53548	0.53548	0.59767	-0.46522	0.42233	0.59767	0.59767	0.59767
-0.71838	-0.71838	0.71838	0.71838	0.71838	0.71838	-0.71838	0.71838	0.71838	0.71838	0.71838
-0.2966	-0.65288	0.65288	0.65288	0.65288	0.65288	-0.2966	0.64626	0.65288	0.65288	0.65288
-0.86891	-0.69121	0.6007	0.6007	0.6007	0.86891	-0.86891	0.86891	0.86891	0.86891	0.86891
-0.5883	-0.65269	0.64002	0.64002	0.64002	0.7524	-0.5883	0.56529	0.7524	0.7524	0.7524
-0.25665	-0.65514	0.65519	0.65519	0.65519	0.65526	-0.25665	0.57105	0.65526	0.65526	0.65526
-0.1002	-0.33092	0.33092	0.33092	0.33092	0.33092	-0.1002	0.21432	0.33092	0.33092	0.33092
-0.16512	-0.38342	0.38342	0.38342	0.38342	0.38342	-0.16512	0.36529	0.38342	0.38342	0.38342
-0.56886	-0.72009	0.58567	0.58567	0.58567	0.97464	-0.56886	0.56782	0.97464	0.97464	0.97464
-0.11594	-0.68505	0.68505	0.68505	0.68505	0.68505	-0.11594	0.68501	0.68505	0.68505	0.68505
-0.33705	-0.65923	0.65923	0.65923	0.65923	0.65923	-0.33705	0.63279	0.65923	0.65923	0.65923
-0.11473	-0.41853	0.43754	0.43754	0.43754	0.49985	-0.11473	0.14842	0.49985	0.49985	0.49985
-0.62742	-0.62742	0.62742	0.62742	0.62742	0.62742	-0.62742	0.62742	0.62742	0.62742	0.62742
-0.26684	-0.42357	0.42357	0.42357	0.42357	0.42357	-0.26684	0.42144	0.42357	0.42357	0.42357
-0.36883	-0.62941	0.63292	0.63292	0.63292	0.64334	-0.36883	0.47887	0.64334	0.64334	0.64334
-1.0529	-0.90674	0.56658	0.56658	0.56658	1.104	-1.0529	0.98515	1.104	1.104	1.104
-0.15637	-0.32075	0.32075	0.32075	0.32075	0.32075	-0.15637	0.30408	0.32075	0.32075	0.32075
-0.14357	-0.40123	0.40123	0.40123	0.40123	0.40123	-0.14357	0.27465	0.40123	0.40123	0.40123
-0.11787	-0.32823	0.32823	0.32823	0.32823	0.32823	-0.11787	0.32822	0.32823	0.32823	0.32823
-0.16685	-0.37405	0.37441	0.37441	0.37441	0.37474	-0.16685	0.26481	0.37474	0.37474	0.37474
-0.25703	-0.41878	0.41878	0.41878	0.41878	0.41878	-0.25703	0.2957	0.41878	0.41878	0.41878
-0.46609	-0.74557	0.74557	0.74557	0.74557	0.74557	-0.46609	0.56681	0.74557	0.74557	0.74557
-0.40655	-0.40655	0.40655	0.40655	0.40655	0.40655	-0.40655	0.40655	0.40655	0.40655	0.40655
-0.19723	-0.40243	0.40243	0.40243	0.40243	0.40243	-0.19723	0.39374	0.40243	0.40243	0.40243
-0.33358	-0.67772	0.67778	0.67778	0.67778	0.6782	-0.33358	0.61559	0.6782	0.6782	0.6782
-0.6169	-0.5917	0.5933	0.5933	0.5933	0.6169	-0.6169	0.6169	0.6169	0.6169	0.6169
-0.16886	-0.39408	0.39408	0.39408	0.39408	0.39408	-0.16886	0.3938	0.39408	0.39408	0.39408
-0.1384	-0.38502	0.38502	0.38502	0.38502	0.38502	-0.1384	0.33036	0.38502	0.38502	0.38502
-0.078559	-0.28949	0.28949	0.28949	0.28949	0.28949	-0.078559	0.28849	0.28949	0.28949	0.28949
-0.64812	-0.64812	0.64812	0.64812	0.64812	0.64812	-0.64812	0.64812	0.64812	0.64812	0.64812
-0.42164	-0.73618	0.73626	0.73626	0.73626	0.73644	-0.42164	0.53367	0.73644	0.73644	0.73644
-0.38599	-0.38581	0.38591	0.38591	0.38591	0.38599	-0.38599	0.38599	0.38599	0.38599	0.38599
-0.72024	-0.57896	0.47432	0.47432	0.47432	0.72024	-0.72024	0.72024	0.72024	0.72024	0.72024
-0.57039	-0.87925	0.87925	0.87925	0.87925	0.87925	-0.57039	0.86403	0.87925	0.87925	0.87925
-0.15007	-0.30972	0.30972	0.30972	0.30972	0.30972	-0.15007	0.26835	0.30972	0.30972	0.30972
-0.27486	-0.62244	0.62262	0.62262	0.62262	0.62389	-0.27486	0.56958	0.62389	0.62389	0.62389
-0.34936	-0.45872	0.48817	0.48817	0.48817	0.78394	-0.34936	0.36204	0.78394	0.78394	0.78394
-0.11876	-0.39499	0.39499	0.39499	0.39499	0.39499	-0.11876	0.32869	0.39499	0.39499	0.39499
-0.18648	-0.39667	0.39668	0.39668	0.39668	0.39669	-0.18648	0.31294	0.39669	0.39669	0.39669
-0.1463	-0.3322	0.3322	0.3322	0.3322	0.3322	-0.1463	0.20048	0.3322	0.3322	0.3322
-0.40499	-0.40499	0.40499	0.40499	0.40499	0.40499	-0.40499	0.40499	0.40499	0.40499	0.40499
-0.12369	-0.3106	0.3106	0.3106	0.3106	0.3106	-0.12369	0.23025	0.3106	0.3106	0.3106
-0.17745	-0.33456	0.33456	0.33456	0.33456	0.33456	-0.17745	0.3345	0.33456	0.33456	0.33456
-0.3612	-0.34773	0.34526	0.34526	0.34526	0.36123	-0.3612	0.3607	0.36123	0.36123	0.36123
-0.45405	-0.48165	0.48831	0.48831	0.48831	0.98357	-0.45405	0.52997	0.98357	0.98357	0.98357
-0.35505	-0.35505	0.35505	0.35505	0.35505	0.35505	-0.35505	0.35505	0.35505	0.35505	0.35505
-0.21668	-0.32673	0.33035	0.33035	0.33035	0.34486	-0.21668	0.24273	0.34486	0.34486	0.34486
-0.42213	-0.42213	0.42213	0.42213	0.42213	0.42213	-0.42213	0.42213	0.42213	0.42213	0.42213
-0.52908	-0.60586	0.60587	0.60587	0.60587	0.61198	-0.52908	0.594	0.61198	0.61198	0.61198
-0.19929	-0.42691	0.42691	0.42691	0.42691	0.42691	-0.19929	0.42691	0.42691	0.42691	0.42691
-0.58041	-0.69471	0.70116	0.70116	0.70116	0.80273	-0.58041	0.62902	0.80273	0.80273	0.80273
-0.10182	-0.29741	0.29742	0.29742	0.29742	0.29743	-0.10182	0.26738	0.29743	0.29743	0.29743
-0.1651	-0.32678	0.33086	0.33086	0.33086	0.44452	-0.1651	0.25296	0.44452	0.44452	0.44452
-0.20923	-0.70914	0.70914	0.70914	0.70914	0.70914	-0.20923	0.70914	0.70914	0.70914	0.70914
-0.33566	-0.924	0.92405	0.92405	0.92405	0.9241	-0.33566	0.82583	0.9241	0.9241	0.9241
-0.10293	-0.29931	0.29931	0.29931	0.29931	0.29931	-0.10293	0.26258	0.29931	0.29931	0.29931
-0.29919	-0.46044	0.3645	0.3645	0.3645	0.59237	-0.29919	0.24611	0.59237	0.59237	0.59237
-0.39329	-0.50673	0.50426	0.50426	0.50426	0.5566	-0.39329	0.38615	0.5566	0.5566	0.5566
-0.28257	-0.66741	0.66742	0.66742	0.66742	0.66743	-0.28257	0.57078	0.66743	0.66743	0.66743
-0.56194	-0.68962	0.60972	0.60972	0.60972	1.0687	-0.56194	0.46409	1.0687	1.0687	1.0687
-0.55904	-0.49899	0.3748	0.3748	0.3748	0.82837	-0.55904	0.41446	0.82837	0.82837	0.82837
-0.67099	-0.63676	0.62895	0.62895	0.62895	0.77667	-0.67099	0.63292	0.77667	0.77667	0.77667
-0.35354	-0.62003	0.62003	0.62003	0.62003	0.62003	-0.35354	0.6187	0.62003	0.62003	0.62003
-0.11908	-0.25364	0.25698	0.25698	0.25698	0.30613	-0.11908	0.24737	0.30613	0.30613	0.30613
-0.2549	-0.40273	0.40273	0.40273	0.40273	0.40273	-0.2549	0.27645	0.40273	0.40273	0.40273
-0.44531	-0.47728	0.49838	0.49838	0.49838	0.85457	-0.44531	0.52272	0.85457	0.85457	0.85457
-0.074347	-0.27547	0.27547	0.27547	0.27547	0.27547	-0.074347	0.27224	0.27547	0.27547	0.27547
-0.66296	-0.66296	0.66296	0.66296	0.66296	0.66296	-0.66296	0.66296	0.66296	0.66296	0.66296
-0.23495	-0.64734	0.64737	0.64737	0.64737	0.65126	-0.23495	0.61183	0.65126	0.65126	0.65126
-0.54426	-0.80777	0.80777	0.80777	0.80777	0.80778	-0.54426	0.72249	0.80778	0.80778	0.80778
-0.090439	-0.27352	0.274	0.274	0.274	0.27424	-0.090439	0.19617	0.27424	0.27424	0.27424
-0.28607	-0.63115	0.6411	0.6411	0.6411	0.65811	-0.28607	0.36561	0.65811	0.65811	0.65811
-0.31725	-0.69853	0.69853	0.69853	0.69853	0.69853	-0.31725	0.66794	0.69853	0.69853	0.69853
-0.27957	-0.66266	0.6656	0.6656	0.6656	0.66959	-0.27957	0.41082	0.66959	0.66959	0.66959
-0.16938	-0.74036	0.74036	0.74036	0.74036	0.74036	-0.16938	0.73631	0.74036	0.74036	0.74036
-0.15055	-0.28163	0.28221	0.28221	0.28221	0.29144	-0.15055	0.16469	0.29144	0.29144	0.29144
-0.33438	-0.33438	0.33438	0.33438	0.33438	0.33438	-0.33438	0.33438	0.33438	0.33438	0.33438
-1.006	-0.70861	0.55996	0.55996	0.55996	1.0061	-1.006	1.006	1.0061	1.0061	1.0061
-0.64628	-0.61965	0.6172	0.6172	0.6172	0.64628	-0.64628	0.64628	0.64628	0.64628	0.64628
-0.19809	-0.64583	0.6743	0.6743	0.6743	0.81231	-0.19809	0.37607	0.81231	0.81231	0.81231
-0.51373	-0.75803	0.75803	0.75803	0.75803	0.75803	-0.51373	0.75803	0.75803	0.75803	0.75803
-0.26745	-0.42682	0.427	0.427	0.427	0.42799	-0.26745	0.41388	0.42799	0.42799	0.42799
-0.31364	-0.70773	0.70773	0.70773	0.70773	0.70773	-0.31364	0.70772	0.70773	0.70773	0.70773
-0.29438	-0.66025	0.66029	0.66029	0.66029	0.66031	-0.29438	0.56826	0.66031	0.66031	0.66031
-0.4369	-0.45909	0.45931	0.45931	0.45931	0.57033	-0.4369	0.43322	0.57033	0.57033	0.57033
-0.18865	-0.63545	0.63545	0.63545	0.63545	0.63545	-0.18865	0.58765	0.63545	0.63545	0.63545
-1.137	-0.86322	0.70911	0.70911	0.70911	1.137	-1.137	1.137	1.137	1.137	1.137
-0.34921	-0.44126	0.48552	0.48552	0.48552	0.80557	-0.34921	0.38081	0.80557	0.80557	0.80557
-0.213	-0.73516	0.73517	0.73517	0.73517	0.73517	-0.213	0.60239	0.73517	0.73517	0.73517
-0.32551	-0.62888	0.62898	0.62898	0.62898	0.62907	-0.32551	0.54891	0.62907	0.62907	0.62907
-0.1577	-0.74374	0.74374	0.74374	0.74374	0.74374	-0.1577	0.69192	0.74374	0.74374	0.74374
-0.28873	-0.6943	0.6943	0.6943	0.6943	0.6943	-0.28873	0.63605	0.6943	0.6943	0.6943
-0.66185	-0.51439	0.51287	0.51287	0.51287	1.1426	-0.66185	0.67213	1.1426	1.1426	1.1426
-0.76125	-0.68552	0.56695	0.56695	0.56695	1.0561	-0.76125	0.66527	1.0561	1.0561	1.0561
-0.18368	-0.42218	0.42218	0.42218	0.42218	0.42218	-0.18368	0.42167	0.42218	0.42218	0.42218
-0.11079	-0.22824	0.23383	0.23383	0.23383	0.26912	-0.11079	0.12432	0.26912	0.26912	0.26912
-0.30479	-0.65901	0.65901	0.65901	0.65901	0.65901	-0.30479	0.65901	0.65901	0.65901	0.65901
-0.17584	-0.29938	0.30785	0.30785	0.30785	0.33586	-0.17584	0.20726	0.33586	0.33586	0.33586
-0.17935	-0.35107	0.35136	0.35136	0.35136	0.35163	-0.17935	0.27381	0.35163	0.35163	0.35163
-0.77245	-0.65053	0.47611	0.47611	0.47611	1.1199	-0.77245	0.67495	1.1199	1.1199	1.1199
-0.15391	-0.46577	0.4754	0.4754	0.4754	0.50432	-0.15391	0.21559	0.50432	0.50432	0.50432
-0.093446	-0.29879	0.29879	0.29879	0.29879	0.29879	-0.093446	0.29879	0.29879	0.29879	0.29879
-0.25685	-0.70637	0.70637	0.70637	0.70637	0.70637	-0.25685	0.70543	0.70637	0.70637	0.70637
-0.23894	-0.66241	0.66241	0.66241	0.66241	0.66241	-0.23894	0.6567	0.66241	0.66241	0.66241
-0.41526	-0.77087	0.77087	0.77087	0.77087	0.77087	-0.41526	0.77055	0.77087	0.77087	0.77087
-0.97108	-0.64127	0.6448	0.6448	0.6448	0.97114	-0.97108	0.97109	0.97114	0.97114	0.97114
-0.28528	-0.28947	0.28947	0.28947	0.28947	0.28947	-0.28528	0.28947	0.28947	0.28947	0.28947
-0.15239	-0.38337	0.38356	0.38356	0.38356	0.38435	-0.15239	0.37258	0.38435	0.38435	0.38435
-0.33475	-0.33475	0.33475	0.33475	0.33475	0.33475	-0.33475	0.33475	0.33475	0.33475	0.33475
-0.67713	-0.67761	0.67761	0.67761	0.67761	0.67761	-0.67713	0.67746	0.67761	0.67761	0.67761
-0.6448	-0.6448	0.6448	0.6448	0.6448	0.6448	-0.6448	0.6448	0.6448	0.6448	0.6448
-0.11033	-0.28099	0.28099	0.28099	0.28099	0.28099	-0.11033	0.28099	0.28099	0.28099	0.28099
-0.47014	-0.7151	0.74127	0.74127	0.74127	0.85522	-0.47014	0.50292	0.85522	0.85522	0.85522
-0.39793	-0.39812	0.39769	0.39769	0.39769	0.67244	-0.39793	0.40593	0.67244	0.67244	0.67244
-0.44793	-0.62874	0.62973	0.62973	0.62973	0.63509	-0.44793	0.56188	0.63509	0.63509	0.63509
-0.53875	-0.52187	0.52217	0.52217	0.52217	0.81575	-0.53875	0.53628	0.81575	0.81575	0.81575
-0.63685	-0.61094	0.56459	0.56459	0.56459	0.81306	-0.63685	0.63685	0.81306	0.81306	0.81306
-0.63567	-0.67769	0.527	0.527	0.527	1.1926	-0.63567	0.47441	1.1926	1.1926	1.1926
-0.78796	-0.7183	0.59449	0.59449	0.59449	1.0457	-0.78796	0.69176	1.0457	1.0457	1.0457
-0.086437	-0.26256	0.26437	0.26437	0.26437	0.28146	-0.086437	0.21214	0.28146	0.28146	0.28146
-0.65192	-0.72189	0.60113	0.60113	0.60113	0.91588	-0.65192	0.47008	0.91588	0.91588	0.91588
-0.45404	-0.74574	0.62149	0.62149	0.62149	1.0367	-0.45404	0.30546	1.0367	1.0367	1.0367
-0.24598	-0.604	0.62024	0.62024	0.62024	0.89662	-0.24598	0.47398	0.89662	0.89662	0.89662
-0.38595	-0.37576	0.37837	0.37837	0.37837	0.38595	-0.38595	0.38595	0.38595	0.38595	0.38595
-0.64766	-0.52093	0.43154	0.43154	0.43154	0.90779	-0.64766	0.51855	0.90779	0.90779	0.90779
-0.34458	-0.61511	0.61511	0.61511	0.61511	0.61511	-0.34458	0.58924	0.61511	0.61511	0.61511
-0.27819	-0.38324	0.38324	0.38324	0.38324	0.38324	-0.27819	0.37626	0.38324	0.38324	0.38324
-0.39656	-0.61587	0.62054	0.62054	0.62054	0.64577	-0.39656	0.50608	0.64577	0.64577	0.64577
-0.38578	-0.38578	0.38578	0.38578	0.38578	0.38578	-0.38578	0.38578	0.38578	0.38578	0.38578
-0.096032	-0.67742	0.67742	0.67742	0.67742	0.67742	-0.096032	0.67741	0.67742	0.67742	0.67742
-0.21886	-0.35952	0.36064	0.36064	0.36064	0.3663	-0.21886	0.24848	0.3663	0.3663	0.3663
-0.56223	-0.49352	0.49628	0.49628	0.49628	1.1118	-0.56223	0.764	1.1118	1.1118	1.1118
-0.65779	-0.65806	0.65806	0.65806	0.65806	0.65806	-0.65779	0.65806	0.65806	0.65806	0.65806
-0.12494	-0.33147	0.33147	0.33147	0.33147	0.33147	-0.12494	0.30011	0.33147	0.33147	0.33147
-0.6218	-0.77716	0.77716	0.77716	0.77716	0.77716	-0.6218	0.77549	0.77716	0.77716	0.77716
-0.22155	-0.56213	0.47839	0.47839	0.47839	0.74882	-0.22155	0.19387	0.74882	0.74882	0.74882
-0.7692	-0.75554	0.75918	0.75918	0.75918	0.79766	-0.7692	0.78017	0.79766	0.79766	0.79766
-0.21247	-0.36931	0.36934	0.36934	0.36934	0.36938	-0.21247	0.3252	0.36938	0.36938	0.36938
-0.34428	-0.58465	0.50954	0.50954	0.50954	0.83354	-0.34428	0.27863	0.83354	0.83354	0.83354
-1.1858	-0.5566	0.52388	0.52388	0.52388	1.1858	-1.1858	1.1858	1.1858	1.1858	1.1858
-0.16678	-0.39792	0.38818	0.38818	0.38818	0.45087	-0.16678	0.15954	0.45087	0.45087	0.45087
-0.2694	-0.70276	0.70276	0.70276	0.70276	0.70276	-0.2694	0.70276	0.70276	0.70276	0.70276
-0.32026	-0.28734	0.28759	0.28759	0.28759	0.32026	-0.32026	0.32026	0.32026	0.32026	0.32026
-0.80796	-0.80201	0.68636	0.68636	0.68636	0.9734	-0.80796	0.71286	0.9734	0.9734	0.9734
-0.66365	-0.74955	0.58004	0.58004	0.58004	0.97091	-0.66365	0.42732	0.97091	0.97091	0.97091
-0.16391	-0.28538	0.28588	0.28588	0.28588	0.30315	-0.16391	0.25879	0.30315	0.30315	0.30315
-0.43911	-0.69595	0.5724	0.5724	0.5724	1.1332	-0.43911	0.30327	1.1332	1.1332	1.1332
-0.2322	-0.36114	0.36151	0.36151	0.36151	0.36354	-0.2322	0.27004	0.36354	0.36354	0.36354
-0.77071	-0.7583	0.65812	0.65812	0.65812	1.0044	-0.77071	0.69268	1.0044	1.0044	1.0044
-0.42912	-0.68058	0.68059	0.68059	0.68059	0.6806	-0.42912	0.60588	0.6806	0.6806	0.6806
-0.37587	-0.7652	0.76649	0.76649	0.76649	0.78099	-0.37587	0.61814	0.78099	0.78099	0.78099
-0.33135	-0.45547	0.48892	0.48892	0.48892	0.89913	-0.33135	0.37886	0.89913	0.89913	0.89913
-0.65907	-0.65907	0.65907	0.65907	0.65907	0.65907	-0.65907	0.65907	0.65907	0.65907	0.65907
-0.31504	-0.46691	0.48429	0.48429	0.48429	0.68853	-0.31504	0.34817	0.68853	0.68853	0.68853
-0.46031	-0.61861	0.61861	0.61861	0.61861	0.61861	-0.46031	0.56803	0.61861	0.61861	0.61861
-0.44262	-0.70007	0.70007	0.70007	0.70007	0.70011	-0.44262	0.70002	0.70011	0.70011	0.70011
-0.303	-0.6129	0.61324	0.61324	0.61324	0.61381	-0.303	0.41128	0.61381	0.61381	0.61381
-0.35237	-0.35237	0.35237	0.35237	0.35237	0.35237	-0.35237	0.35237	0.35237	0.35237	0.35237
-0.28079	-0.43457	0.1102	0.1102	0.1102	0.42793	-0.28079	-0.2965	0.42793	0.42793	0.42793
-0.60016	-0.60016	0.60016	0.60016	0.60016	0.60016	-0.60016	0.60016	0.60016	0.60016	0.60016
-0.42909	-0.66691	0.66691	0.66691	0.66691	0.66693	-0.42909	0.47922	0.66693	0.66693	0.66693
-0.11017	-0.33477	0.33752	0.33752	0.33752	0.3502	-0.11017	0.14374	0.3502	0.3502	0.3502
-0.53144	-0.61523	0.35629	0.35629	0.35629	0.73815	-0.53144	0.53013	0.73815	0.73815	0.73815
-0.66762	-0.65249	0.56828	0.56828	0.56828	1.2152	-0.66762	0.5701	1.2152	1.2152	1.2152
-0.50164	-0.42849	0.47267	0.47267	0.47267	0.95938	-0.50164	0.5137	0.95938	0.95938	0.95938
-0.67311	-0.67311	0.67311	0.67311	0.67311	0.67311	-0.67311	0.67311	0.67311	0.67311	0.67311
-0.28833	-0.75753	0.75753	0.75753	0.75753	0.75753	-0.28833	0.67891	0.75753	0.75753	0.75753
-0.3908	-0.50163	0.53763	0.53763	0.53763	0.92853	-0.3908	0.41538	0.92853	0.92853	0.92853
-0.27916	-0.68371	0.68372	0.68372	0.68372	0.68373	-0.27916	0.51079	0.68373	0.68373	0.68373
-0.41144	-0.40596	0.40498	0.40498	0.40498	0.41144	-0.41144	0.41144	0.41144	0.41144	0.41144
-0.43075	-0.43075	0.43075	0.43075	0.43075	0.43075	-0.43075	0.43075	0.43075	0.43075	0.43075
-0.29875	-0.79631	0.79631	0.79631	0.79631	0.79631	-0.29875	0.79439	0.79631	0.79631	0.79631
-0.43034	-0.61322	0.61814	0.61814	0.61814	0.81051	-0.43034	0.51089	0.81051	0.81051	0.81051
-0.6559	-0.65591	0.65591	0.65591	0.65591	0.65591	-0.6559	0.65591	0.65591	0.65591	0.65591
-0.33857	-0.29558	0.29694	0.29694	0.29694	0.33857	-0.33857	0.33857	0.33857	0.33857	0.33857
-0.44171	-0.73621	0.73621	0.73621	0.73621	0.73622	-0.44171	0.73257	0.73622	0.73622	0.73622
-0.89834	-0.65981	0.57911	0.57911	0.57911	0.89844	-0.89834	0.89842	0.89844	0.89844	0.89844
-0.72304	-0.68178	0.68053	0.68053	0.68053	0.72304	-0.72304	0.72304	0.72304	0.72304	0.72304
-0.52484	-0.70729	0.7073	0.7073	0.7073	0.71153	-0.52484	0.67974	0.71153	0.71153	0.71153
-0.42102	-0.42102	0.42102	0.42102	0.42102	0.42102	-0.42102	0.42102	0.42102	0.42102	0.42102
-0.65602	-0.65172	0.65182	0.65182	0.65182	0.66229	-0.65602	0.65964	0.66229	0.66229	0.66229
-0.28742	-0.74836	0.74836	0.74836	0.74836	0.74836	-0.28742	0.74814	0.74836	0.74836	0.74836
-0.34648	-0.78119	0.78119	0.78119	0.78119	0.78119	-0.34648	0.76446	0.78119	0.78119	0.78119
-0.14426	-0.63195	0.63567	0.63567	0.63567	0.64905	-0.14426	0.42213	0.64905	0.64905	0.64905
-0.72391	-0.63618	0.47955	0.47955	0.47955	0.84217	-0.72391	0.63952	0.84217	0.84217	0.84217
-0.24442	-0.41841	0.41841	0.41841	0.41841	0.41841	-0.24442	0.245	0.41841	0.41841	0.41841
-0.60297	-0.60297	0.60297	0.60297	0.60297	0.60297	-0.60297	0.60297	0.60297	0.60297	0.60297
-0.59705	-0.47451	0.47068	0.47068	0.47068	0.72335	-0.59705	0.57279	0.72335	0.72335	0.72335
-0.3988	-0.76084	0.76603	0.76603	0.76603	0.77636	-0.3988	0.57504	0.77636	0.77636	0.77636
-1.0594	-0.80147	0.63949	0.63949	0.63949	1.0594	-1.0594	1.0594	1.0594	1.0594	1.0594
-0.34122	-0.94847	0.94848	0.94848	0.94848	0.94849	-0.34122	0.82156	0.94849	0.94849	0.94849
-0.45624	-0.59626	0.59919	0.59919	0.59919	0.85075	-0.45624	0.60807	0.85075	0.85075	0.85075
-0.58189	-0.59924	0.59924	0.59924	0.59924	0.59924	-0.58189	0.59817	0.59924	0.59924	0.59924
-0.55476	-0.84975	0.84979	0.84979	0.84979	0.84987	-0.55476	0.77106	0.84987	0.84987	0.84987
-0.20884	-0.68271	0.68271	0.68271	0.68271	0.68271	-0.20884	0.60964	0.68271	0.68271	0.68271
-0.26426	-0.81032	0.81032	0.81032	0.81032	0.81032	-0.26426	0.80799	0.81032	0.81032	0.81032
-0.29632	-0.52997	0.54684	0.54684	0.54684	0.85716	-0.29632	0.49598	0.85716	0.85716	0.85716
-0.21003	-0.67475	0.67475	0.67475	0.67475	0.67475	-0.21003	0.54576	0.67475	0.67475	0.67475
-0.33494	-0.41276	0.41276	0.41276	0.41276	0.41276	-0.33494	0.41276	0.41276	0.41276	0.41276
-0.72737	-0.72737	0.72737	0.72737	0.72737	0.72737	-0.72737	0.72737	0.72737	0.72737	0.72737
-0.20825	-0.59271	0.59859	0.59859	0.59859	0.61173	-0.20825	0.34762	0.61173	0.61173	0.61173
-0.58369	-0.82215	0.65334	0.65334	0.65334	1.1045	-0.58369	0.39497	1.1045	1.1045	1.1045
-0.48733	-0.68249	0.68252	0.68252	0.68252	0.68258	-0.48733	0.52484	0.68258	0.68258	0.68258
-0.25383	-0.42157	0.4416	0.4416	0.4416	0.82954	-0.25383	0.33553	0.82954	0.82954	0.82954
-0.14419	-0.3841	0.38413	0.38413	0.38413	0.38423	-0.14419	0.33659	0.38423	0.38423	0.38423
-0.23648	-0.61789	0.61789	0.61789	0.61789	0.61789	-0.23648	0.61789	0.61789	0.61789	0.61789
-0.56879	-0.56879	0.56879	0.56879	0.56879	0.56879	-0.56879	0.56879	0.56879	0.56879	0.56879
-0.53309	-0.66388	0.66388	0.66388	0.66388	0.66388	-0.53309	0.66388	0.66388	0.66388	0.66388
-0.21815	-0.30903	0.30862	0.30862	0.30862	0.32521	-0.21815	0.21702	0.32521	0.32521	0.32521
-0.39475	-0.60354	0.5921	0.5921	0.5921	0.64309	-0.39475	0.32189	0.64309	0.64309	0.64309
-0.22827	-0.43395	0.43395	0.43395	0.43395	0.43395	-0.22827	0.41072	0.43395	0.43395	0.43395
-1.1951	-0.87509	0.60908	0.60908	0.60908	1.1951	-1.1951	1.1951	1.1951	1.1951	1.1951
-0.10452	-0.33031	0.33031	0.33031	0.33031	0.33031	-0.10452	0.2945	0.33031	0.33031	0.33031
-0.79867	-0.76957	0.58349	0.58349	0.58349	1.1376	-0.79867	0.61538	1.1376	1.1376	1.1376
-0.24418	-0.69884	0.69884	0.69884	0.69884	0.69884	-0.24418	0.68241	0.69884	0.69884	0.69884
-0.71858	-0.88141	0.68569	0.68569	0.68569	1.1596	-0.71858	0.46546	1.1596	1.1596	1.1596
-0.31445	-0.72369	0.72369	0.72369	0.72369	0.72369	-0.31445	0.65934	0.72369	0.72369	0.72369
-0.33198	-0.62379	0.60225	0.60225	0.60225	0.79913	-0.33198	0.34364	0.79913	0.79913	0.79913
-0.41251	-0.6735	0.6735	0.6735	0.6735	0.6735	-0.41251	0.59431	0.6735	0.6735	0.6735
-0.4106	-0.4106	0.4106	0.4106	0.4106	0.4106	-0.4106	0.4106	0.4106	0.4106	0.4106
-0.27723	-0.27725	0.27725	0.27725	0.27725	0.27725	-0.27723	0.27725	0.27725	0.27725	0.27725
-0.64703	-0.59136	0.56417	0.56417	0.56417	1.0796	-0.64703	0.62638	1.0796	1.0796	1.0796
-0.73582	-0.63558	0.6344	0.6344	0.6344	0.73582	-0.73582	0.73582	0.73582	0.73582	0.73582
-0.39268	-0.68314	0.68937	0.68937	0.68937	0.71084	-0.39268	0.45373	0.71084	0.71084	0.71084
-0.25138	-0.76481	0.76481	0.76481	0.76481	0.76481	-0.25138	0.76481	0.76481	0.76481	0.76481
-0.28511	-0.57744	0.58799	0.58799	0.58799	0.63009	-0.28511	0.35397	0.63009	0.63009	0.63009
-0.447	-0.70209	0.70311	0.70311	0.70311	0.70496	-0.447	0.64183	0.70496	0.70496	0.70496
-0.59793	-0.65496	0.45434	0.45434	0.45434	1.1279	-0.59793	0.40207	1.1279	1.1279	1.1279
-0.26597	-0.66527	0.66527	0.66527	0.66527	0.66527	-0.26597	0.66048	0.66527	0.66527	0.66527
-0.32744	-0.6619	0.6619	0.6619	0.6619	0.6619	-0.32744	0.66182	0.6619	0.6619	0.6619
-0.90013	-0.71811	0.65787	0.65787	0.65787	0.90013	-0.90013	0.90013	0.90013	0.90013	0.90013
-0.25338	-0.34689	0.34689	0.34689	0.34689	0.34689	-0.25338	0.34558	0.34689	0.34689	0.34689
-0.4304	-0.64644	0.64644	0.64644	0.64644	0.64644	-0.4304	0.64535	0.64644	0.64644	0.64644
-0.86155	-0.71436	0.70184	0.70184	0.70184	0.86155	-0.86155	0.86155	0.86155	0.86155	0.86155
-0.5712	-0.64955	0.632	0.632	0.632	0.68542	-0.5712	0.49934	0.68542	0.68542	0.68542
predicted AKT
-0.20605	-1.7057	1.7239	1.7239	-4	1.803	-0.20605	0.72804	1.803	1.803	-4
-0.20754	-1.2357	1.1414	1.1414	-4	2.3204	-0.20754	0.15633	2.3204	2.3204	-4
-0.19577	-1.3252	1.1176	1.1176	-4	2.1765	-0.19577	0.15836	2.1765	2.1765	-4
-0.67275	-1.1386	0.69365	0.69365	-4	1.7767	-0.67275	0.37805	1.7767	1.7767	-4
-0.54218	-1.2676	0.88075	0.88075	-4	1.9691	-0.54218	-0.079494	1.9691	1.9691	-4
-0.46995	-1.4978	1.0424	1.0424	-4	2.3209	-0.46995	0.031645	2.3209	2.3209	-4
-0.227	-1.2399	1.3486	1.3486	-4	2.2157	-0.227	0.35311	2.2157	2.2157	-4
-0.15327	-1.245	1.3619	1.3619	-4	2.0999	-0.15327	0.29585	2.0999	2.0999	-4
-0.43324	-1.3271	1.1913	1.1913	-4	2.4736	-0.43324	0.30555	2.4736	2.4736	-4
-0.23098	-1.4008	1.5148	1.5148	-4	2.1124	-0.23098	0.39779	2.1124	2.1124	-4
0.22269	-1.0879	0.69611	0.69611	-4	1.0253	0.22269	-0.58232	1.0253	1.0253	-4
-1.3198	-1.8335	0.50462	0.50462	-4	1.9649	-1.3198	0.43872	1.9649	1.9649	-4
-0.067818	-1.3752	1.4004	1.4004	-4	2.0004	-0.067818	0.42478	2.0004	2.0004	-4
-0.26624	-1.3264	1.3776	1.3776	-4	1.9912	-0.26624	0.51482	1.9912	1.9912	-4
-0.31032	-1.1052	1.0727	1.0727	-4	2.257	-0.31032	0.29382	2.257	2.257	-4
-0.43053	-0.94145	0.98307	0.98307	-4	1.902	-0.43053	0.73559	1.902	1.902	-4
-0.063657	-1.1184	1.0066	1.0066	-4	1.9621	-0.063657	-0.054701	1.9621	1.9621	-4
-0.60123	-1.3768	0.96095	0.96095	-4	2.2998	-0.60123	0.17519	2.2998	2.2998	-4
-0.35227	-1.3314	1.3982	1.3982	-4	2.2314	-0.35227	0.42691	2.2314	2.2314	-4
-0.25306	-1.3795	1.1351	1.1351	-4	2.3165	-0.25306	0.0067293	2.3165	2.3165	-4
-0.12329	-1.2853	1.3653	1.3653	-4	2.0339	-0.12329	0.27915	2.0339	2.0339	-4
-0.35377	-1.243	1.1402	1.1402	-4	2.3684	-0.35377	0.26803	2.3684	2.3684	-4
-0.3502	-1.1767	1.2393	1.2393	-4	2.1171	-0.3502	0.53104	2.1171	2.1171	-4
-0.12686	-1.5148	1.5478	1.5478	-4	1.9738	-0.12686	0.56632	1.9738	1.9738	-4
0.065805	-1.4478	1.4915	1.4915	-4	2.2408	0.065805	0.24625	2.2408	2.2408	-4
-0.19251	-1.3007	1.3647	1.3647	-4	2.1491	-0.19251	0.3158	2.1491	2.1491	-4
-0.32213	-1.3755	0.97474	0.97474	-4	2.0757	-0.32213	-0.055257	2.0757	2.0757	-4
-0.52748	-1.1846	1.2024	1.2024	-4	2.2652	-0.52748	0.59616	2.2652	2.2652	-4
-0.12018	-1.3281	1.4318	1.4318	-4	2.2272	-0.12018	0.21328	2.2272	2.2272	-4
0.06558	-1.6494	1.723	1.723	-4	2.0323	0.06558	0.27681	2.0323	2.0323	-4
0.33122	-1.7921	1.9103	1.9103	-4	2.6485	0.33122	0.16373	2.6485	2.6485	-4
-0.13744	-1.1488	1.1902	1.1902	-4	2.0938	-0.13744	0.63793	2.0938	2.0938	-4
-0.25704	-1.4174	1.5067	1.5067	-4	2.2052	-0.25704	0.40609	2.2052	2.2052	-4
-0.13954	-1.2645	1.2457	1.2457	-4	2.158	-0.13954	0.12602	2.158	2.158	-4
-0.22308	-1.4744	1.53	1.53	-4	1.8852	-0.22308	0.57124	1.8852	1.8852	-4
-0.24987	-1.4161	1.2407	1.2407	-4	2.3833	-0.24987	0.22812	2.3833	2.3833	-4
-0.039063	-1.487	1.5606	1.5606	-4	2.1602	-0.039063	0.44818	2.1602	2.1602	-4
-0.31838	-1.2085	1.334	1.334	-4	2.012	-0.31838	0.4396	2.012	2.012	-4
-0.14118	-1.4833	1.5164	1.5164	-4	1.9889	-0.14118	0.27288	1.9889	1.9889	-4
-0.17697	-1.1827	1.2952	1.2952	-4	1.9895	-0.17697	0.31393	1.9895	1.9895	-4
-0.27824	-1.2758	1.3206	1.3206	-4	1.7263	-0.27824	0.42206	1.7263	1.7263	-4
-0.32177	-1.4845	1.3544	1.3544	-4	2.4161	-0.32177	0.13558	2.4161	2.4161	-4
-0.20669	-1.2093	1.2876	1.2876	-4	2.0627	-0.20669	0.38551	2.0627	2.0627	-4
-0.18717	-1.1475	1.2337	1.2337	-4	2.1473	-0.18717	0.2963	2.1473	2.1473	-4
-0.30481	-1.1776	1.238	1.238	-4	1.895	-0.30481	0.60705	1.895	1.895	-4
-0.35349	-1.2971	1.3958	1.3958	-4	2.3649	-0.35349	0.45565	2.3649	2.3649	-4
-0.073145	-1.1808	1.2904	1.2904	-4	2.0127	-0.073145	0.24334	2.0127	2.0127	-4
-0.65248	-1.2958	1.0157	1.0157	-4	2.3925	-0.65248	0.33588	2.3925	2.3925	-4
-0.13553	-1.3007	1.4224	1.4224	-4	2.4507	-0.13553	0.30756	2.4507	2.4507	-4
-0.29469	-1.3042	1.2775	1.2775	-4	2.1065	-0.29469	0.24124	2.1065	2.1065	-4
-0.07768	-1.5124	1.5807	1.5807	-4	2.0382	-0.07768	0.39741	2.0382	2.0382	-4
-0.32189	-1.465	1.0697	1.0697	-4	2.2744	-0.32189	-0.081769	2.2744	2.2744	-4
-0.31496	-1.0517	0.93431	0.93431	-4	2.0426	-0.31496	0.19407	2.0426	2.0426	-4
0.063691	-1.3451	1.3584	1.3584	-4	2.2211	0.063691	0.051905	2.2211	2.2211	-4
-0.20288	-1.2106	1.2962	1.2962	-4	2.1957	-0.20288	0.49469	2.1957	2.1957	-4
-0.14538	-1.5131	1.5869	1.5869	-4	2.0323	-0.14538	0.37521	2.0323	2.0323	-4
-0.24368	-1.4496	1.2626	1.2626	-4	2.3266	-0.24368	0.06085	2.3266	2.3266	-4
-0.2647	-1.7095	1.3736	1.3736	-4	2.3093	-0.2647	0.1932	2.3093	2.3093	-4
-0.28051	-1.2532	1.3235	1.3235	-4	2.096	-0.28051	0.39454	2.096	2.096	-4
-0.41295	-1.1987	1.1387	1.1387	-4	2.3546	-0.41295	0.30035	2.3546	2.3546	-4
-0.30793	-1.3921	1.242	1.242	-4	2.4112	-0.30793	0.18614	2.4112	2.4112	-4
-0.087811	-1.228	1.3135	1.3135	-4	1.9066	-0.087811	0.24931	1.9066	1.9066	-4
-0.39184	-1.2117	1.2358	1.2358	-4	2.1683	-0.39184	0.5756	2.1683	2.1683	-4
-0.47285	-1.3063	1.0978	1.0978	-4	2.4004	-0.47285	0.19731	2.4004	2.4004	-4
-0.22902	-1.4212	1.4896	1.4896	-4	2.1403	-0.22902	0.2831	2.1403	2.1403	-4
-0.31353	-1.0179	1.1237	1.1237	-4	2.0086	-0.31353	0.45854	2.0086	2.0086	-4
-1.4448	-1.3019	0.10313	0.10313	-4	1.6007	-1.4448	0.396	1.6007	1.6007	-4
-0.53232	-1.5729	1.0337	1.0337	-4	2.2253	-0.53232	0.0041195	2.2253	2.2253	-4
-0.4827	-1.33	1.3549	1.3549	-4	2.5191	-0.4827	0.52089	2.5191	2.5191	-4
-0.047344	-1.1987	1.2809	1.2809	-4	2.0032	-0.047344	0.15758	2.0032	2.0032	-4
-0.30466	-1.4191	0.99501	0.99501	-4	2.0936	-0.30466	-0.13857	2.0936	2.0936	-4
-0.11137	-1.1546	1.2429	1.2429	-4	1.9977	-0.11137	0.29188	1.9977	1.9977	-4
-0.18928	-1.431	1.5428	1.5428	-4	1.9305	-0.18928	0.48345	1.9305	1.9305	-4
-0.40763	-1.1959	1.023	1.023	-4	2.2495	-0.40763	0.2496	2.2495	2.2495	-4
-0.39059	-1.3776	1.1275	1.1275	-4	2.4352	-0.39059	0.17182	2.4352	2.4352	-4
-0.063764	-1.185	1.3087	1.3087	-4	2.1015	-0.063764	0.27956	2.1015	2.1015	-4
-0.27775	-1.2179	1.2328	1.2328	-4	2.3661	-0.27775	0.42671	2.3661	2.3661	-4
-0.18293	-1.1717	1.2638	1.2638	-4	2.3968	-0.18293	0.30363	2.3968	2.3968	-4
0.026185	-1.2893	1.3577	1.3577	-4	2.1247	0.026185	0.16594	2.1247	2.1247	-4
-0.29611	-1.6769	1.634	1.634	-4	2.2338	-0.29611	0.27541	2.2338	2.2338	-4
-0.23104	-1.2248	1.2962	1.2962	-4	2.1897	-0.23104	0.45645	2.1897	2.1897	-4
-0.15156	-1.4696	1.5412	1.5412	-4	2.0889	-0.15156	0.35308	2.0889	2.0889	-4
-0.28615	-1.1824	1.2505	1.2505	-4	2.4923	-0.28615	0.35587	2.4923	2.4923	-4
0.022617	-1.2178	1.3121	1.3121	-4	2.0763	0.022617	0.39827	2.0763	2.0763	-4
-0.7257	-1.3019	1.0134	1.0134	-4	2.3093	-0.7257	0.45747	2.3093	2.3093	-4
-0.44458	-1.4692	1.318	1.318	-4	2.048	-0.44458	0.35307	2.048	2.048	-4
-0.19739	-1.0417	1.146	1.146	-4	2.0875	-0.19739	0.34218	2.0875	2.0875	-4
-0.019654	-1.2302	1.3539	1.3539	-4	2.0114	-0.019654	0.20434	2.0114	2.0114	-4
-0.21492	-1.7088	1.748	1.748	-4	2.0149	-0.21492	0.31088	2.0149	2.0149	-4
-1.2146	-2.4181	0.22323	0.22323	-4	1.6107	-1.2146	-0.88683	1.6107	1.6107	-4
-0.60122	-1.4205	1.0689	1.0689	-4	2.3732	-0.60122	0.27528	2.3732	2.3732	-4
-0.27821	-1.1353	1.2294	1.2294	-4	2.1914	-0.27821	0.52887	2.1914	2.1914	-4
-0.12483	-1.0663	1.0911	1.0911	-4	2.1433	-0.12483	0.17027	2.1433	2.1433	-4
-0.25643	-1.3442	1.3849	1.3849	-4	2.1453	-0.25643	0.44383	2.1453	2.1453	-4
-0.065444	-1.1243	1.1781	1.1781	-4	2.2422	-0.065444	0.12946	2.2422	2.2422	-4
-0.20883	-1.361	1.4605	1.4605	-4	2.0377	-0.20883	0.31639	2.0377	2.0377	-4
-0.15609	-1.264	1.3157	1.3157	-4	2.2364	-0.15609	0.22177	2.2364	2.2364	-4
-0.20549	-1.3731	1.4657	1.4657	-4	2.3282	-0.20549	0.50583	2.3282	2.3282	-4
-0.28188	-1.3182	1.4128	1.4128	-4	2.1354	-0.28188	0.39734	2.1354	2.1354	-4
-0.26341	-1.1904	1.3057	1.3057	-4	2.2511	-0.26341	0.36107	2.2511	2.2511	-4
-0.12255	-1.1096	1.2071	1.2071	-4	2.1373	-0.12255	0.21873	2.1373	2.1373	-4
-0.16671	-1.3035	1.35	1.35	-4	1.9895	-0.16671	0.46768	1.9895	1.9895	-4
-0.12143	-1.3159	1.3913	1.3913	-4	2.3833	-0.12143	0.2633	2.3833	2.3833	-4
-0.044221	-1.2825	1.3692	1.3692	-4	1.9945	-0.044221	0.32518	1.9945	1.9945	-4
-0.16845	-1.3382	1.4579	1.4579	-4	2.1483	-0.16845	0.29461	2.1483	2.1483	-4
-0.58437	-1.6517	1.587	1.587	-4	2.1808	-0.58437	0.41094	2.1808	2.1808	-4
-0.38598	-1.324	1.3808	1.3808	-4	2.0354	-0.38598	0.6905	2.0354	2.0354	-4
-0.69238	-1.3776	0.9487	0.9487	-4	2.2683	-0.69238	0.18589	2.2683	2.2683	-4
-0.13714	-1.2499	1.3895	1.3895	-4	2.0913	-0.13714	0.26165	2.0913	2.0913	-4
-0.020201	-1.427	1.445	1.445	-4	2.6317	-0.020201	0.092535	2.6317	2.6317	-4
-0.026138	-1.217	1.3168	1.3168	-4	2.2848	-0.026138	0.36383	2.2848	2.2848	-4
-0.17191	-1.0802	1.1772	1.1772	-4	2.0876	-0.17191	0.43996	2.0876	2.0876	-4
-0.63715	-1.069	1.0837	1.0837	-4	2.247	-0.63715	0.97512	2.247	2.247	-4
-0.26098	-1.3052	1.4024	1.4024	-4	2.1711	-0.26098	0.39792	2.1711	2.1711	-4
0.19103	-1.2556	1.3794	1.3794	-4	2.1983	0.19103	0.036774	2.1983	2.1983	-4
-0.25069	-1.3103	1.2549	1.2549	-4	2.3965	-0.25069	0.22284	2.3965	2.3965	-4
-0.12676	-1.3356	1.4323	1.4323	-4	1.898	-0.12676	0.29958	1.898	1.898	-4
-0.4297	-1.652	1.4031	1.4031	-4	2.83	-0.4297	0.13184	2.83	2.83	-4
-0.23011	-1.2818	1.3209	1.3209	-4	1.9405	-0.23011	0.51429	1.9405	1.9405	-4
-0.68832	-1.4046	1.14	1.14	-4	2.6797	-0.68832	0.47406	2.6797	2.6797	-4
-0.072808	-1.3138	1.423	1.423	-4	1.9097	-0.072808	0.19456	1.9097	1.9097	-4
-0.07846	-1.4391	1.4719	1.4719	-4	1.999	-0.07846	0.76882	1.999	1.999	-4
0.071875	-1.2365	1.3521	1.3521	-4	2.199	0.071875	0.14731	2.199	2.199	-4
-0.49217	-1.3688	1.0043	1.0043	-4	2.2866	-0.49217	0.22854	2.2866	2.2866	-4
-0.24374	-1.1648	1.1745	1.1745	-4	2.2023	-0.24374	0.27338	2.2023	2.2023	-4
-0.23396	-1.177	1.2087	1.2087	-4	2.0938	-0.23396	0.59416	2.0938	2.0938	-4
-0.35959	-1.2335	1.1381	1.1381	-4	2.4052	-0.35959	0.2677	2.4052	2.4052	-4
0.014044	-1.3632	1.4729	1.4729	-4	2.1375	0.014044	0.21269	2.1375	2.1375	-4
0.07114	-1.4784	1.0967	1.0967	-4	1.9275	0.07114	-0.46813	1.9275	1.9275	-4
-0.27725	-1.1297	1.2035	1.2035	-4	2.1315	-0.27725	0.51348	2.1315	2.1315	-4
-0.12455	-1.2405	1.31	1.31	-4	2.0915	-0.12455	0.3179	2.0915	2.0915	-4
-0.12686	-1.0132	1.1106	1.1106	-4	1.8598	-0.12686	0.24535	1.8598	1.8598	-4
-0.35232	-1.2013	1.1907	1.1907	-4	2.172	-0.35232	0.38331	2.172	2.172	-4
0.055816	-1.192	1.3073	1.3073	-4	1.9492	0.055816	0.10872	1.9492	1.9492	-4
-0.11748	-1.0167	1.1112	1.1112	-4	2.0974	-0.11748	0.48608	2.0974	2.0974	-4
-0.25755	-1.1613	1.2029	1.2029	-4	2.1538	-0.25755	0.42721	2.1538	2.1538	-4
-0.35082	-1.0181	1.0474	1.0474	-4	1.8645	-0.35082	0.46335	1.8645	1.8645	-4
-0.14959	-1.1903	1.2438	1.2438	-4	2.0456	-0.14959	0.3777	2.0456	2.0456	-4
-0.38495	-1.3269	1.4217	1.4217	-4	2.4412	-0.38495	0.6497	2.4412	2.4412	-4
-0.059232	-1.242	1.3364	1.3364	-4	2.1834	-0.059232	0.37309	2.1834	2.1834	-4
-0.16167	-1.2512	1.3578	1.3578	-4	2.1198	-0.16167	0.35342	2.1198	2.1198	-4
-0.28029	-1.2866	1.3212	1.3212	-4	1.9007	-0.28029	0.44913	1.9007	1.9007	-4
-0.14957	-1.1495	1.2719	1.2719	-4	2.1009	-0.14957	0.29057	2.1009	2.1009	-4
-0.12121	-1.1429	1.2241	1.2241	-4	1.8362	-0.12121	0.3483	1.8362	1.8362	-4
-0.22518	-1.1833	1.2195	1.2195	-4	1.9368	-0.22518	0.35739	1.9368	1.9368	-4
-0.62786	-1.6091	1.0638	1.0638	-4	2.327	-0.62786	-0.0027591	2.327	2.327	-4
-0.27306	-1.2469	1.303	1.303	-4	2.1287	-0.27306	0.44767	2.1287	2.1287	-4
-0.11475	-1.4796	1.5395	1.5395	-4	1.9325	-0.11475	0.41279	1.9325	1.9325	-4
-0.15178	-1.2961	1.3846	1.3846	-4	1.8943	-0.15178	0.3731	1.8943	1.8943	-4
-0.27942	-1.6042	1.658	1.658	-4	2.1571	-0.27942	0.53985	2.1571	2.1571	-4
-0.14344	-1.1541	1.2597	1.2597	-4	1.9158	-0.14344	0.25573	1.9158	1.9158	-4
-0.10172	-1.18	1.3094	1.3094	-4	2.0912	-0.10172	0.22806	2.0912	2.0912	-4
-0.15699	-1.3683	1.4881	1.4881	-4	2.3461	-0.15699	0.39473	2.3461	2.3461	-4
-0.37694	-1.3491	1.2214	1.2214	-4	2.5407	-0.37694	0.25495	2.5407	2.5407	-4
0.055864	-1.3391	1.3642	1.3642	-4	1.9854	0.055864	0.78595	1.9854	1.9854	-4
-0.48049	-1.4487	1.2615	1.2615	-4	2.2703	-0.48049	0.32492	2.2703	2.2703	-4
-0.15443	-1.3681	1.4311	1.4311	-4	2.0357	-0.15443	0.31463	2.0357	2.0357	-4
-0.16991	-1.401	1.378	1.378	-4	2.1434	-0.16991	0.13102	2.1434	2.1434	-4
-0.25804	-1.2616	1.3429	1.3429	-4	2.405	-0.25804	0.36206	2.405	2.405	-4
-1.102	-1.5569	0.89689	0.89689	-4	2.3984	-1.102	0.50255	2.3984	2.3984	-4
-0.29287	-1.5011	1.6059	1.6059	-4	2.1695	-0.29287	0.52226	2.1695	2.1695	-4
-0.048272	-1.1296	1.2323	1.2323	-4	2.2711	-0.048272	0.16416	2.2711	2.2711	-4
-0.29607	-1.4079	1.4481	1.4481	-4	2.0249	-0.29607	0.45244	2.0249	2.0249	-4
-0.34051	-1.6491	1.6406	1.6406	-4	2.0984	-0.34051	0.27198	2.0984	2.0984	-4
-0.22161	-1.3627	1.4122	1.4122	-4	2.1215	-0.22161	0.55138	2.1215	2.1215	-4
-0.14857	-1.2224	1.35	1.35	-4	2.1944	-0.14857	0.30578	2.1944	2.1944	-4
-0.29898	-1.2012	1.2094	1.2094	-4	2.3681	-0.29898	0.29788	2.3681	2.3681	-4
-0.1199	-1.2022	1.3364	1.3364	-4	2.189	-0.1199	0.27757	2.189	2.189	-4
-0.2783	-1.3506	1.3348	1.3348	-4	2.3313	-0.2783	0.26981	2.3313	2.3313	-4
0.045624	-1.3419	1.4357	1.4357	-4	2.0243	0.045624	0.36231	2.0243	2.0243	-4
-0.19089	-1.2835	1.4219	1.4219	-4	2.0731	-0.19089	0.30731	2.0731	2.0731	-4
-0.17029	-1.4035	1.3224	1.3224	-4	2.3093	-0.17029	0.091609	2.3093	2.3093	-4
-0.084458	-1.1048	1.2182	1.2182	-4	2.2804	-0.084458	0.22819	2.2804	2.2804	-4
-0.2076	-1.2592	1.3495	1.3495	-4	2.3678	-0.2076	0.31203	2.3678	2.3678	-4
-0.21376	-1.1697	1.2332	1.2332	-4	2.238	-0.21376	0.42609	2.238	2.238	-4
0.025527	-1.3214	1.4357	1.4357	-4	2.2838	0.025527	0.32244	2.2838	2.2838	-4
-0.13663	-1.2882	1.3262	1.3262	-4	1.9798	-0.13663	0.6233	1.9798	1.9798	-4
-0.059916	-1.0869	1.1811	1.1811	-4	1.9363	-0.059916	0.21946	1.9363	1.9363	-4
0.19931	-1.3415	1.4019	1.4019	-4	2.0668	0.19931	-0.12884	2.0668	2.0668	-4
-0.47302	-1.4135	1.1575	1.1575	-4	2.5281	-0.47302	0.23661	2.5281	2.5281	-4
-0.13947	-1.2448	1.338	1.338	-4	2.0969	-0.13947	0.35557	2.0969	2.0969	-4
-0.73797	-1.4106	1.0849	1.0849	-4	2.2059	-0.73797	0.47103	2.2059	2.2059	-4
-0.2916	-1.3007	1.3326	1.3326	-4	2.1416	-0.2916	0.33105	2.1416	2.1416	-4
-0.32856	-1.3487	1.0971	1.0971	-4	2.1511	-0.32856	0.091457	2.1511	2.1511	-4
-0.31069	-1.3171	1.3703	1.3703	-4	2.1583	-0.31069	0.57746	2.1583	2.1583	-4
-1.5833	-1.8193	1.7985	1.7985	-4	2.1753	-1.5833	1.0719	2.1753	2.1753	-4
0.0048952	-1.4785	1.5616	1.5616	-4	2.305	0.0048952	0.34371	2.305	2.305	-4
0.074338	-1.0821	1.1976	1.1976	-4	2.1823	0.074338	0.10177	2.1823	2.1823	-4
-0.48943	-1.4947	1.358	1.358	-4	2.2608	-0.48943	0.39366	2.2608	2.2608	-4
-0.15283	-1.4304	1.4987	1.4987	-4	2.1062	-0.15283	0.40663	2.1062	2.1062	-4
-0.21429	-1.1602	1.2434	1.2434	-4	2.2994	-0.21429	0.40613	2.2994	2.2994	-4
-0.46565	-1.4676	1.209	1.209	-4	2.3882	-0.46565	0.16973	2.3882	2.3882	-4
-0.33993	-1.2095	1.2679	1.2679	-4	1.9765	-0.33993	0.48954	1.9765	1.9765	-4
-0.234	-1.2886	1.3806	1.3806	-4	2.0855	-0.234	0.41783	2.0855	2.0855	-4
-0.097985	-1.1865	1.3018	1.3018	-4	2.1525	-0.097985	0.28592	2.1525	2.1525	-4
-0.34698	-1.3387	1.2725	1.2725	-4	2.1285	-0.34698	0.21369	2.1285	2.1285	-4
-0.42128	-1.3309	1.2814	1.2814	-4	2.4078	-0.42128	0.33445	2.4078	2.4078	-4
-0.084835	-1.2763	1.3884	1.3884	-4	2.2539	-0.084835	0.30133	2.2539	2.2539	-4
-0.19367	-1.3246	1.3886	1.3886	-4	2.2436	-0.19367	0.32335	2.2436	2.2436	-4
-0.10777	-1.4028	1.4307	1.4307	-4	1.8165	-0.10777	0.59009	1.8165	1.8165	-4
0.078373	-1.2135	1.3535	1.3535	-4	2.3158	0.078373	0.082678	2.3158	2.3158	-4
-0.49417	-1.2871	1.081	1.081	-4	2.3789	-0.49417	0.27554	2.3789	2.3789	-4
-0.66095	-1.3368	1.0066	1.0066	-4	2.2965	-0.66095	0.3681	2.2965	2.2965	-4
-0.15043	-1.4289	1.4682	1.4682	-4	1.9038	-0.15043	0.5873	1.9038	1.9038	-4
-0.13407	-1.5449	1.5167	1.5167	-4	2.5984	-0.13407	0.037156	2.5984	2.5984	-4
-0.14625	-1.3647	1.4462	1.4462	-4	1.9194	-0.14625	0.43532	1.9194	1.9194	-4
-0.28409	-1.3315	1.4638	1.4638	-4	1.9296	-0.28409	0.37656	1.9296	1.9296	-4
-0.31247	-1.2756	1.1738	1.1738	-4	2.1019	-0.31247	0.22155	2.1019	2.1019	-4
-0.46872	-1.5155	1.1805	1.1805	-4	2.474	-0.46872	0.12605	2.474	2.474	-4
-0.29725	-1.1068	1.2033	1.2033	-4	2.1742	-0.29725	0.50342	2.1742	2.1742	-4
-0.1487	-1.2427	1.2985	1.2985	-4	2.1115	-0.1487	0.5093	2.1115	2.1115	-4
-0.20548	-1.3635	1.4089	1.4089	-4	2.0679	-0.20548	0.68081	2.0679	2.0679	-4
-0.066841	-1.2075	1.2874	1.2874	-4	2.0625	-0.066841	0.44876	2.0625	2.0625	-4
-0.46865	-1.3742	1.3716	1.3716	-4	1.9563	-0.46865	0.48151	1.9563	1.9563	-4
-0.2651	-1.4033	1.4144	1.4144	-4	1.9316	-0.2651	0.79151	1.9316	1.9316	-4
-0.032588	-1.3129	1.3974	1.3974	-4	1.9883	-0.032588	0.41631	1.9883	1.9883	-4
-0.51685	-1.4041	1.1969	1.1969	-4	2.5878	-0.51685	0.29654	2.5878	2.5878	-4
-0.18232	-1.2575	1.2814	1.2814	-4	2.0163	-0.18232	0.79707	2.0163	2.0163	-4
-0.25629	-1.4779	1.482	1.482	-4	2.2495	-0.25629	0.23114	2.2495	2.2495	-4
-0.064099	-1.2191	1.2961	1.2961	-4	1.7454	-0.064099	0.27485	1.7454	1.7454	-4
-0.20448	-1.1126	1.2158	1.2158	-4	2.2148	-0.20448	0.33502	2.2148	2.2148	-4
-0.66755	-1.2025	0.94535	0.94535	-4	2.2975	-0.66755	0.42812	2.2975	2.2975	-4
-0.11478	-1.2766	1.3733	1.3733	-4	1.8845	-0.11478	0.45325	1.8845	1.8845	-4
-0.19512	-2.4607	2.1777	2.1777	-4	3.5931	-0.19512	-0.20885	3.5931	3.5931	-4
-0.24792	-1.2124	1.2832	1.2832	-4	1.8501	-0.24792	0.35922	1.8501	1.8501	-4
-0.25105	-1.5403	1.2357	1.2357	-4	2.3516	-0.25105	0.060736	2.3516	2.3516	-4
-0.049631	-1.1989	1.2757	1.2757	-4	2.1421	-0.049631	0.33851	2.1421	2.1421	-4
-0.1628	-1.2504	1.354	1.354	-4	2.1938	-0.1628	0.39599	2.1938	2.1938	-4
-0.21545	-1.5394	1.425	1.425	-4	2.6369	-0.21545	0.1321	2.6369	2.6369	-4
-0.19812	-1.2073	1.2934	1.2934	-4	2.188	-0.19812	0.46896	2.188	2.188	-4
-0.19248	-1.3305	1.3628	1.3628	-4	2.2413	-0.19248	0.32107	2.2413	2.2413	-4
-0.64059	-1.3589	1.3401	1.3401	-4	2.0542	-0.64059	0.37884	2.0542	2.0542	-4
-0.090498	-1.2963	1.3938	1.3938	-4	2.3497	-0.090498	0.19128	2.3497	2.3497	-4
-0.37707	-1.4834	1.5397	1.5397	-4	1.963	-0.37707	0.56111	1.963	1.963	-4
-0.29602	-1.2482	1.3015	1.3015	-4	2.2149	-0.29602	0.58328	2.2149	2.2149	-4
-0.44912	-1.4585	1.1469	1.1469	-4	2.4856	-0.44912	0.14432	2.4856	2.4856	-4
0.050206	-1.3035	1.3936	1.3936	-4	2.0651	0.050206	0.17624	2.0651	2.0651	-4
0.072006	-1.2059	1.3017	1.3017	-4	1.9268	0.072006	0.26533	1.9268	1.9268	-4
-0.12055	-1.1428	1.1683	1.1683	-4	1.968	-0.12055	0.80945	1.968	1.968	-4
-0.25621	-1.1851	1.0068	1.0068	-4	2.0601	-0.25621	0.065059	2.0601	2.0601	-4
-0.41698	-1.3067	1.008	1.008	-4	1.9224	-0.41698	0.14396	1.9224	1.9224	-4
-0.30939	-1.4057	1.4355	1.4355	-4	2.2445	-0.30939	0.40692	2.2445	2.2445	-4
-0.24983	-1.6073	1.0523	1.0523	-4	2.0173	-0.24983	-0.33925	2.0173	2.0173	-4
-0.39326	-1.3982	1.436	1.436	-4	2.0066	-0.39326	0.50846	2.0066	2.0066	-4
-0.10545	-1.2693	1.3919	1.3919	-4	2.0102	-0.10545	0.29256	2.0102	2.0102	-4
-0.081789	-1.4215	1.4818	1.4818	-4	1.9383	-0.081789	0.48664	1.9383	1.9383	-4
-0.48884	-1.3844	1.0074	1.0074	-4	2.2463	-0.48884	0.098168	2.2463	2.2463	-4
-0.23754	-1.4136	1.4827	1.4827	-4	2.1213	-0.23754	0.39007	2.1213	2.1213	-4
-0.3952	-1.3998	1.3906	1.3906	-4	2.332	-0.3952	0.40574	2.332	2.332	-4
-0.17935	-1.4213	1.4516	1.4516	-4	2.1757	-0.17935	0.20393	2.1757	2.1757	-4
-0.28997	-1.2841	1.4171	1.4171	-4	2.2721	-0.28997	0.40511	2.2721	2.2721	-4
0.016142	-1.1975	1.2006	1.2006	-4	1.9699	0.016142	0.011713	1.9699	1.9699	-4
-0.070179	-1.3192	1.4151	1.4151	-4	2.0912	-0.070179	0.35493	2.0912	2.0912	-4
-0.19913	-1.2722	1.2675	1.2675	-4	2.2322	-0.19913	0.19587	2.2322	2.2322	-4
-0.30064	-1.541	1.2306	1.2306	-4	2.2448	-0.30064	0.0035529	2.2448	2.2448	-4
-0.29173	-1.402	1.3454	1.3454	-4	2.5531	-0.29173	0.24346	2.5531	2.5531	-4
-0.14642	-1.2288	1.3581	1.3581	-4	2.0796	-0.14642	0.28802	2.0796	2.0796	-4
-0.28091	-1.6452	1.3508	1.3508	-4	2.6105	-0.28091	-0.035052	2.6105	2.6105	-4
-0.5416	-1.3182	0.89429	0.89429	-4	1.9663	-0.5416	0.24687	1.9663	1.9663	-4
-0.17864	-1.4353	1.508	1.508	-4	1.8716	-0.17864	0.43284	1.8716	1.8716	-4
-0.26317	-1.2613	1.3914	1.3914	-4	2.2289	-0.26317	0.44148	2.2289	2.2289	-4
-0.035709	-1.5892	1.66	1.66	-4	2.3069	-0.035709	0.59786	2.3069	2.3069	-4
-0.28034	-1.2351	1.261	1.261	-4	2.2626	-0.28034	0.48441	2.2626	2.2626	-4
-0.27197	-1.4469	1.4624	1.4624	-4	2.3043	-0.27197	0.30666	2.3043	2.3043	-4
-0.18354	-1.229	1.3118	1.3118	-4	2.1997	-0.18354	0.31429	2.1997	2.1997	-4
-0.52032	-1.4301	1.3214	1.3214	-4	2.3835	-0.52032	0.38159	2.3835	2.3835	-4
-0.26604	-1.3315	1.395	1.395	-4	2.3794	-0.26604	0.38878	2.3794	2.3794	-4
-0.070832	-1.0868	1.167	1.167	-4	1.8258	-0.070832	0.27279	1.8258	1.8258	-4
-0.40623	-1.6614	1.3228	1.3228	-4	2.5563	-0.40623	0.058205	2.5563	2.5563	-4
-0.33303	-1.3608	1.2995	1.2995	-4	2.4869	-0.33303	0.25478	2.4869	2.4869	-4
-0.1763	-1.2132	1.2602	1.2602	-4	2.1709	-0.1763	0.51954	2.1709	2.1709	-4
-0.15662	-1.1274	1.2285	1.2285	-4	2.2348	-0.15662	0.2925	2.2348	2.2348	-4
-0.26999	-1.1391	1.244	1.244	-4	2.1374	-0.26999	0.44696	2.1374	2.1374	-4
-0.50678	-1.4452	0.94535	0.94535	-4	2.0871	-0.50678	0.001967	2.0871	2.0871	-4
-0.0064188	-1.3209	1.4159	1.4159	-4	2.3062	-0.0064188	0.36082	2.3062	2.3062	-4
-0.48763	-1.3034	1.357	1.357	-4	2.1666	-0.48763	0.7492	2.1666	2.1666	-4
-0.082255	-1.2602	1.3862	1.3862	-4	2.3954	-0.082255	0.23833	2.3954	2.3954	-4
-0.31496	-1.364	1.3882	1.3882	-4	2.0601	-0.31496	0.39757	2.0601	2.0601	-4
-0.36678	-1.1427	1.2271	1.2271	-4	2.3084	-0.36678	0.5622	2.3084	2.3084	-4
-0.14649	-1.2537	1.365	1.365	-4	2.1896	-0.14649	0.27611	2.1896	2.1896	-4
-0.68291	-1.3828	0.68657	0.68657	-4	1.8529	-0.68291	-0.0048325	1.8529	1.8529	-4
-0.25449	-1.5531	1.5886	1.5886	-4	2.0987	-0.25449	0.67418	2.0987	2.0987	-4
-0.021067	-1.3633	1.399	1.399	-4	2.4709	-0.021067	0.071591	2.4709	2.4709	-4
-0.0010698	-1.4059	1.503	1.503	-4	2.2957	-0.0010698	0.32984	2.2957	2.2957	-4
-0.067036	-1.0341	1.1456	1.1456	-4	2.1413	-0.067036	0.18195	2.1413	2.1413	-4
-0.15274	-1.2392	1.2971	1.2971	-4	2.3447	-0.15274	0.20698	2.3447	2.3447	-4
-0.24416	-1.2829	1.3386	1.3386	-4	1.9784	-0.24416	0.33812	1.9784	1.9784	-4
-0.21469	-1.4581	1.5109	1.5109	-4	2.3288	-0.21469	0.68936	2.3288	2.3288	-4
-0.10662	-1.3084	1.3647	1.3647	-4	2.1496	-0.10662	0.29098	2.1496	2.1496	-4
-0.30447	-1.07	1.0729	1.0729	-4	2.1302	-0.30447	0.61521	2.1302	2.1302	-4
-0.090411	-1.3403	1.3623	1.3623	-4	2.3807	-0.090411	0.108	2.3807	2.3807	-4
-0.12788	-1.214	1.2862	1.2862	-4	2.0967	-0.12788	0.54145	2.0967	2.0967	-4
0.083435	-1.242	1.3382	1.3382	-4	2.3124	0.083435	0.014348	2.3124	2.3124	-4
-0.047461	-1.322	1.4073	1.4073	-4	2.0495	-0.047461	0.30433	2.0495	2.0495	-4
-0.15872	-1.3139	1.4351	1.4351	-4	2.0187	-0.15872	0.30653	2.0187	2.0187	-4
-0.32194	-1.2355	1.286	1.286	-4	2.1089	-0.32194	0.45654	2.1089	2.1089	-4
-0.008423	-1.2835	1.3922	1.3922	-4	2.2755	-0.008423	0.52792	2.2755	2.2755	-4
-0.57673	-1.327	0.95683	0.95683	-4	2.2661	-0.57673	0.20387	2.2661	2.2661	-4
0.10149	-1.3175	1.4019	1.4019	-4	1.9988	0.10149	0.1934	1.9988	1.9988	-4
-0.16804	-1.254	1.3471	1.3471	-4	2.1466	-0.16804	0.26862	2.1466	2.1466	-4
-0.23389	-1.07	1.1003	1.1003	-4	2.0292	-0.23389	0.56442	2.0292	2.0292	-4
0.063709	-1.3635	1.4591	1.4591	-4	2.5019	0.063709	0.0074473	2.5019	2.5019	-4
-0.23393	-1.0016	1.1055	1.1055	-4	2.1818	-0.23393	0.3679	2.1818	2.1818	-4
-0.18897	-1.2782	1.3674	1.3674	-4	2.2399	-0.18897	0.31787	2.2399	2.2399	-4
-0.33613	-1.3799	1.4507	1.4507	-4	1.8935	-0.33613	0.38358	1.8935	1.8935	-4
-0.19043	-1.2664	1.3941	1.3941	-4	2.2395	-0.19043	0.31395	2.2395	2.2395	-4
-0.4078	-1.4585	1.4863	1.4863	-4	2.0337	-0.4078	0.54588	2.0337	2.0337	-4
-0.21566	-1.5034	1.5662	1.5662	-4	2.4669	-0.21566	0.84592	2.4669	2.4669	-4
-0.54949	-1.5166	1.4369	1.4369	-4	2.4604	-0.54949	0.41287	2.4604	2.4604	-4
-0.2245	-1.0186	1.1049	1.1049	-4	2.0976	-0.2245	0.30237	2.0976	2.0976	-4
-0.18076	-1.361	1.4529	1.4529	-4	2.1879	-0.18076	0.41474	2.1879	2.1879	-4
-0.24626	-1.3416	1.4263	1.4263	-4	2.3251	-0.24626	0.34284	2.3251	2.3251	-4
-0.26462	-1.336	1.4366	1.4366	-4	2.1366	-0.26462	0.45851	2.1366	2.1366	-4
-0.16382	-1.4672	1.5407	1.5407	-4	2.4168	-0.16382	0.37738	2.4168	2.4168	-4
-0.55931	-1.4677	1.4695	1.4695	-4	1.9443	-0.55931	1.2085	1.9443	1.9443	-4
-0.17817	-1.311	1.3685	1.3685	-4	2.1345	-0.17817	0.29364	2.1345	2.1345	-4
-0.12772	-1.1967	1.3001	1.3001	-4	2.1109	-0.12772	0.323	2.1109	2.1109	-4
0.33893	-1.7144	1.8983	1.8983	-4	3.0207	0.33893	-0.090616	3.0207	3.0207	-4
-0.16106	-1.2023	1.262	1.262	-4	2.3993	-0.16106	0.27396	2.3993	2.3993	-4
-0.32074	-1.2725	1.3332	1.3332	-4	1.9539	-0.32074	0.58577	1.9539	1.9539	-4
-0.25	-1.2753	1.3875	1.3875	-4	2.6382	-0.25	0.40611	2.6382	2.6382	-4
-0.66312	-1.3719	1.0605	1.0605	-4	2.1679	-0.66312	0.37772	2.1679	2.1679	-4
-0.28175	-1.2502	1.2115	1.2115	-4	2.4673	-0.28175	0.26162	2.4673	2.4673	-4
-0.19886	-1.2345	1.3115	1.3115	-4	2.0795	-0.19886	0.39714	2.0795	2.0795	-4
-0.42056	-1.4016	1.1851	1.1851	-4	2.2365	-0.42056	0.21791	2.2365	2.2365	-4
-0.53012	-1.525	1.0508	1.0508	-4	2.1907	-0.53012	0.035703	2.1907	2.1907	-4
-0.44313	-1.3388	1.2839	1.2839	-4	2.4985	-0.44313	0.32996	2.4985	2.4985	-4
-0.090582	-1.0311	1.1462	1.1462	-4	2.2196	-0.090582	0.22319	2.2196	2.2196	-4
-0.012643	-1.2231	1.3266	1.3266	-4	2.1791	-0.012643	0.36797	2.1791	2.1791	-4
-0.076607	-1.3917	1.4396	1.4396	-4	2.599	-0.076607	0.15142	2.599	2.599	-4
-0.082673	-1.2111	1.3226	1.3226	-4	2.0911	-0.082673	0.25371	2.0911	2.0911	-4
-0.20709	-1.2851	1.3857	1.3857	-4	2.1806	-0.20709	0.52225	2.1806	2.1806	-4
-0.37451	-1.4488	1.3355	1.3355	-4	2.233	-0.37451	0.20111	2.233	2.233	-4
-0.033727	-1.3542	1.4238	1.4238	-4	2.3969	-0.033727	0.32606	2.3969	2.3969	-4
-0.22906	-1.2992	1.3379	1.3379	-4	2.3253	-0.22906	0.32236	2.3253	2.3253	-4
-0.18238	-1.3131	1.3949	1.3949	-4	2.0738	-0.18238	0.42834	2.0738	2.0738	-4
-0.15526	-1.2299	1.3619	1.3619	-4	2.0558	-0.15526	0.27767	2.0558	2.0558	-4
-0.2246	-1.0759	1.157	1.157	-4	2.1665	-0.2246	0.36137	2.1665	2.1665	-4
-0.14168	-1.0288	1.1425	1.1425	-4	2.1045	-0.14168	0.26145	2.1045	2.1045	-4
-0.1665	-1.0697	1.1807	1.1807	-4	2.2048	-0.1665	0.33976	2.2048	2.2048	-4
-0.32619	-1.1205	1.2062	1.2062	-4	2.4858	-0.32619	0.42686	2.4858	2.4858	-4
-0.46131	-1.4423	1.3842	1.3842	-4	2.4949	-0.46131	0.33441	2.4949	2.4949	-4
-0.44327	-1.4942	1.1888	1.1888	-4	2.4339	-0.44327	0.15017	2.4339	2.4339	-4
-0.29982	-1.4655	1.4374	1.4374	-4	2.191	-0.29982	0.27848	2.191	2.191	-4
-0.32909	-1.2268	1.3222	1.3222	-4	1.9554	-0.32909	0.58608	1.9554	1.9554	-4
-0.035318	-1.5231	1.5335	1.5335	-4	2.1626	-0.035318	0.99984	2.1626	2.1626	-4
-0.34483	-1.1146	1.2056	1.2056	-4	2.1603	-0.34483	0.602	2.1603	2.1603	-4
0.37109	-1.5244	1.5869	1.5869	-4	1.7122	0.37109	0.25191	1.7122	1.7122	-4
-0.11578	-1.4506	1.5494	1.5494	-4	2.0415	-0.11578	0.41386	2.0415	2.0415	-4
-0.19386	-1.5094	1.5292	1.5292	-4	2.6341	-0.19386	0.21321	2.6341	2.6341	-4
-0.23764	-1.1462	1.2264	1.2264	-4	2.0366	-0.23764	0.43085	2.0366	2.0366	-4
-0.49108	-1.3452	0.99461	0.99461	-4	2.2434	-0.49108	0.10821	2.2434	2.2434	-4
-0.011836	-1.1667	1.2938	1.2938	-4	2.1449	-0.011836	0.16075	2.1449	2.1449	-4
-0.013513	-1.4775	1.514	1.514	-4	2.0563	-0.013513	0.808	2.0563	2.0563	-4
-0.17408	-1.1142	1.221	1.221	-4	2.0962	-0.17408	0.37097	2.0962	2.0962	-4
-0.2296	-1.469	1.5136	1.5136	-4	2.1522	-0.2296	0.4954	2.1522	2.1522	-4
-0.21529	-1.3594	1.4201	1.4201	-4	2.0775	-0.21529	0.33828	2.0775	2.0775	-4
-0.194	-1.3913	1.385	1.385	-4	2.5524	-0.194	0.1991	2.5524	2.5524	-4
-0.31263	-1.3536	1.0676	1.0676	-4	2.2474	-0.31263	0.012851	2.2474	2.2474	-4
-0.063694	-1.2603	1.3372	1.3372	-4	1.9935	-0.063694	0.4205	1.9935	1.9935	-4
-0.1001	-1.2657	1.3431	1.3431	-4	2.4324	-0.1001	0.16742	2.4324	2.4324	-4
0.10327	-1.3253	1.3565	1.3565	-4	2.14	0.10327	0.85006	2.14	2.14	-4
0.013674	-1.0412	1.1392	1.1392	-4	2.1125	0.013674	0.095677	2.1125	2.1125	-4
-0.51465	-1.3799	1.5391	1.5391	-4	2.9527	-0.51465	0.68259	2.9527	2.9527	-4
-0.49983	-1.6775	1.3488	1.3488	-4	2.6057	-0.49983	-0.059696	2.6057	2.6057	-4
-0.3056	-1.2003	1.2739	1.2739	-4	1.9441	-0.3056	0.44851	1.9441	1.9441	-4
-0.23086	-1.2339	1.2986	1.2986	-4	2.0752	-0.23086	0.57881	2.0752	2.0752	-4
0.021645	-1.1917	1.2517	1.2517	-4	1.999	0.021645	0.56307	1.999	1.999	-4
-0.21828	-1.2545	1.3342	1.3342	-4	2.0164	-0.21828	0.37341	2.0164	2.0164	-4
-0.30916	-1.358	1.3661	1.3661	-4	1.8592	-0.30916	1.0073	1.8592	1.8592	-4
-0.50716	-1.5371	1.5547	1.5547	-4	2.3995	-0.50716	0.52769	2.3995	2.3995	-4
-0.18495	-1.3569	1.4299	1.4299	-4	2.1905	-0.18495	0.4044	2.1905	2.1905	-4
-0.080179	-1.4385	1.5634	1.5634	-4	2.1095	-0.080179	0.36118	2.1095	2.1095	-4
-0.2412	-1.3915	1.3887	1.3887	-4	2.1994	-0.2412	0.23385	2.1994	2.1994	-4
-0.22879	-1.3656	1.4452	1.4452	-4	2.2081	-0.22879	0.33951	2.2081	2.2081	-4
-0.18081	-1.2997	1.4396	1.4396	-4	2.0522	-0.18081	0.33221	2.0522	2.0522	-4
0.14238	-1.2711	1.3662	1.3662	-4	1.8433	0.14238	0.3073	1.8433	1.8433	-4
0.14295	-1.7497	1.7953	1.7953	-4	3.0026	0.14295	-0.090628	3.0026	3.0026	-4
-0.32735	-1.7097	1.7049	1.7049	-4	2.9005	-0.32735	0.35252	2.9005	2.9005	-4
-0.21711	-1.4612	1.5442	1.5442	-4	2.019	-0.21711	0.48012	2.019	2.019	-4
-0.3927	-1.3217	1.3257	1.3257	-4	2.6101	-0.3927	0.38952	2.6101	2.6101	-4
-0.50974	-1.5086	1.2385	1.2385	-4	2.4909	-0.50974	0.22563	2.4909	2.4909	-4
-0.010243	-1.3927	1.0295	1.0295	-4	1.9014	-0.010243	-0.35676	1.9014	1.9014	-4
-0.78402	-1.318	0.9597	0.9597	-4	2.4015	-0.78402	0.43133	2.4015	2.4015	-4
-0.018761	-1.3421	1.372	1.372	-4	1.9885	-0.018761	0.59657	1.9885	1.9885	-4
-0.7789	-1.4916	1.1402	1.1402	-4	2.2231	-0.7789	0.35673	2.2231	2.2231	-4
-0.8384	-1.3971	1.1286	1.1286	-4	2.4378	-0.8384	0.53379	2.4378	2.4378	-4
-0.070898	-1.1327	1.247	1.247	-4	2.1814	-0.070898	0.28161	2.1814	2.1814	-4
-0.26648	-1.3474	1.4464	1.4464	-4	2.2221	-0.26648	0.35808	2.2221	2.2221	-4
-1.0106	-1.296	1.1441	1.1441	-4	2.4898	-1.0106	0.3762	2.4898	2.4898	-4
-0.089805	-1.2798	1.3179	1.3179	-4	2.1297	-0.089805	0.51483	2.1297	2.1297	-4
-0.047512	-1.1438	1.1643	1.1643	-4	1.9793	-0.047512	0.095737	1.9793	1.9793	-4
-0.12488	-1.3427	1.3912	1.3912	-4	2.0766	-0.12488	0.39048	2.0766	2.0766	-4
-0.019674	-1.4404	1.4626	1.4626	-4	1.9417	-0.019674	0.94533	1.9417	1.9417	-4
0.12558	-1.2001	1.2648	1.2648	-4	2.0075	0.12558	0.16157	2.0075	2.0075	-4
-0.15128	-1.3701	1.4318	1.4318	-4	2.0698	-0.15128	0.23525	2.0698	2.0698	-4
-0.21308	-1.1058	1.1754	1.1754	-4	2.113	-0.21308	0.47253	2.113	2.113	-4
-0.085058	-1.3174	1.4086	1.4086	-4	2.2608	-0.085058	0.26694	2.2608	2.2608	-4
-0.17546	-0.95561	1.0091	1.0091	-4	1.9192	-0.17546	0.26572	1.9192	1.9192	-4
-0.12225	-1.4248	1.4848	1.4848	-4	2.1611	-0.12225	0.43674	2.1611	2.1611	-4
-0.44737	-1.5999	1.3056	1.3056	-4	2.701	-0.44737	0.1287	2.701	2.701	-4
-0.27469	-1.4239	1.4814	1.4814	-4	2.1384	-0.27469	0.42335	2.1384	2.1384	-4
-0.18475	-1.2471	1.3517	1.3517	-4	2.0905	-0.18475	0.36552	2.0905	2.0905	-4
-0.48434	-1.5511	1.3269	1.3269	-4	2.4061	-0.48434	0.25901	2.4061	2.4061	-4
-0.24429	-1.544	1.4447	1.4447	-4	2.3143	-0.24429	0.15676	2.3143	2.3143	-4
-0.34319	-1.3559	1.3112	1.3112	-4	2.3137	-0.34319	0.31366	2.3137	2.3137	-4
0.11785	-1.3784	1.4723	1.4723	-4	2.1319	0.11785	0.33961	2.1319	2.1319	-4
-0.28712	-1.3217	1.3274	1.3274	-4	2.3652	-0.28712	0.30477	2.3652	2.3652	-4
-0.58291	-1.4489	1.0967	1.0967	-4	2.3283	-0.58291	0.23181	2.3283	2.3283	-4
-0.40303	-1.3499	0.93239	0.93239	-4	2.0697	-0.40303	-0.056223	2.0697	2.0697	-4
0.43353	-1.8899	2.0479	2.0479	-4	2.9657	0.43353	-0.035308	2.9657	2.9657	-4
-0.47413	-1.3006	1.0516	1.0516	-4	2.1886	-0.47413	0.20677	2.1886	2.1886	-4
-0.17824	-1.3916	1.437	1.437	-4	2.298	-0.17824	0.27001	2.298	2.298	-4
-0.43434	-1.5638	1.4625	1.4625	-4	2.4265	-0.43434	0.30707	2.4265	2.4265	-4
-0.56363	-1.4243	1.5056	1.5056	-4	2.2813	-0.56363	0.73705	2.2813	2.2813	-4
-0.16105	-1.1297	1.222	1.222	-4	2.0321	-0.16105	0.39692	2.0321	2.0321	-4
-0.30821	-1.1368	1.1982	1.1982	-4	1.8473	-0.30821	0.45978	1.8473	1.8473	-4
-0.098756	-1.2561	1.3415	1.3415	-4	2.188	-0.098756	0.71202	2.188	2.188	-4
-0.24657	-1.1288	1.1437	1.1437	-4	2.059	-0.24657	0.40277	2.059	2.059	-4
-0.21707	-1.147	1.1935	1.1935	-4	2.3716	-0.21707	0.27936	2.3716	2.3716	-4
-0.10143	-1.28	1.3756	1.3756	-4	2.3107	-0.10143	0.54616	2.3107	2.3107	-4
-0.27681	-1.2613	1.3047	1.3047	-4	2.1	-0.27681	0.44504	2.1	2.1	-4
-0.17085	-1.2929	1.4194	1.4194	-4	2.1013	-0.17085	0.31186	2.1013	2.1013	-4
-1.2275	-1.3537	0.18205	0.18205	-4	1.4886	-1.2275	-0.24259	1.4886	1.4886	-4
-0.39411	-1.5611	1.5304	1.5304	-4	2.1245	-0.39411	0.36309	2.1245	2.1245	-4
-0.40329	-1.2922	1.3161	1.3161	-4	2.3684	-0.40329	0.43174	2.3684	2.3684	-4
-0.15509	-1.2609	1.331	1.331	-4	2.0347	-0.15509	0.22912	2.0347	2.0347	-4
-0.23053	-1.32	0.983	0.983	-4	1.8383	-0.23053	0.10149	1.8383	1.8383	-4
-0.47433	-1.3014	1.1069	1.1069	-4	2.3562	-0.47433	0.26318	2.3562	2.3562	-4
0.011577	-1.3206	1.4635	1.4635	-4	2.1851	0.011577	0.09515	2.1851	2.1851	-4
-0.1778	-1.3482	1.4106	1.4106	-4	2.1018	-0.1778	0.56174	2.1018	2.1018	-4
-0.24253	-1.3495	1.433	1.433	-4	2.0412	-0.24253	0.44516	2.0412	2.0412	-4
-0.61005	-1.0279	1.0909	1.0909	-4	2.3992	-0.61005	0.70598	2.3992	2.3992	-4
-0.25307	-1.2593	1.3597	1.3597	-4	2.1129	-0.25307	0.37362	2.1129	2.1129	-4
-0.44611	-1.3726	1.337	1.337	-4	2.2046	-0.44611	0.38805	2.2046	2.2046	-4
-0.11647	-1.415	1.4951	1.4951	-4	2.1302	-0.11647	0.31296	2.1302	2.1302	-4
-0.20147	-1.2847	1.407	1.407	-4	2.1051	-0.20147	0.35083	2.1051	2.1051	-4
-0.45328	-1.4576	1.4755	1.4755	-4	2.4861	-0.45328	0.60291	2.4861	2.4861	-4
0.0070208	-1.237	1.3415	1.3415	-4	2.2448	0.0070208	0.16983	2.2448	2.2448	-4
-0.24415	-1.2777	1.2928	1.2928	-4	2.2464	-0.24415	0.26075	2.2464	2.2464	-4
-0.16067	-1.2646	1.337	1.337	-4	2.1277	-0.16067	0.39637	2.1277	2.1277	-4
-0.37168	-1.4365	1.1491	1.1491	-4	2.2046	-0.37168	0.13165	2.2046	2.2046	-4
-0.79982	-1.2644	1.2567	1.2567	-4	2.3891	-0.79982	0.87	2.3891	2.3891	-4
-0.066534	-1.2792	1.3706	1.3706	-4	2.1925	-0.066534	0.30973	2.1925	2.1925	-4
-0.19566	-1.3246	1.3519	1.3519	-4	2.0553	-0.19566	0.23342	2.0553	2.0553	-4
-0.20293	-1.3705	1.394	1.394	-4	2.2572	-0.20293	0.24261	2.2572	2.2572	-4
-0.32207	-1.2781	1.2868	1.2868	-4	2.0799	-0.32207	0.60664	2.0799	2.0799	-4
-0.16095	-1.0649	1.1615	1.1615	-4	1.925	-0.16095	0.29936	1.925	1.925	-4
-0.33909	-1.5451	1.5849	1.5849	-4	1.9353	-0.33909	0.8502	1.9353	1.9353	-4
-0.97243	-2.4905	1.7675	1.7675	-4	3.4733	-0.97243	0.094879	3.4733	3.4733	-4
0.31986	-1.8936	1.8871	1.8871	-4	2.8354	0.31986	-0.32087	2.8354	2.8354	-4
-0.3781	-1.3363	1.2675	1.2675	-4	2.2984	-0.3781	0.23926	2.2984	2.2984	-4
-0.72661	-1.455	1.4008	1.4008	-4	2.7274	-0.72661	0.66114	2.7274	2.7274	-4
-0.28498	-1.291	1.3945	1.3945	-4	2.0177	-0.28498	0.50593	2.0177	2.0177	-4
-0.57651	-1.4043	1.0076	1.0076	-4	2.304	-0.57651	0.16998	2.304	2.304	-4
-0.17038	-1.3511	1.3527	1.3527	-4	2.0961	-0.17038	0.64148	2.0961	2.0961	-4
-0.15744	-1.299	1.3605	1.3605	-4	2.4841	-0.15744	0.27702	2.4841	2.4841	-4
-0.19541	-1.2253	1.3212	1.3212	-4	2.0329	-0.19541	0.29169	2.0329	2.0329	-4
-0.29847	-1.4048	1.4485	1.4485	-4	2.0434	-0.29847	0.55144	2.0434	2.0434	-4
-0.40137	-0.96962	1.0735	1.0735	-4	2.3277	-0.40137	0.53733	2.3277	2.3277	-4
-0.056619	-1.2264	1.3495	1.3495	-4	2.1213	-0.056619	0.20872	2.1213	2.1213	-4
-0.28472	-0.96373	1.0645	1.0645	-4	2.1326	-0.28472	0.41033	2.1326	2.1326	-4
0.010352	-1.1626	1.2382	1.2382	-4	2.0517	0.010352	0.12148	2.0517	2.0517	-4
-0.16455	-1.3531	1.4438	1.4438	-4	2.3601	-0.16455	0.52622	2.3601	2.3601	-4
-0.16319	-1.3022	1.3799	1.3799	-4	2.1426	-0.16319	0.28744	2.1426	2.1426	-4
-0.25695	-1.3586	1.4443	1.4443	-4	1.8755	-0.25695	0.46414	1.8755	1.8755	-4
-0.2856	-1.2571	1.1739	1.1739	-4	2.3509	-0.2856	0.21012	2.3509	2.3509	-4
-0.10239	-1.3096	1.4309	1.4309	-4	2.1463	-0.10239	0.22458	2.1463	2.1463	-4
-0.40776	-0.94732	1.0346	1.0346	-4	2.1589	-0.40776	0.5947	2.1589	2.1589	-4
-0.14634	-1.3515	1.399	1.399	-4	2.063	-0.14634	0.47429	2.063	2.063	-4
0.078264	-1.3175	1.3727	1.3727	-4	1.8774	0.078264	0.27251	1.8774	1.8774	-4
-0.17909	-1.379	1.4318	1.4318	-4	2.1762	-0.17909	0.54563	2.1762	2.1762	-4
-0.12277	-1.212	1.2394	1.2394	-4	2.1751	-0.12277	0.6435	2.1751	2.1751	-4
-0.35134	-1.6672	1.6585	1.6585	-4	2.678	-0.35134	0.34019	2.678	2.678	-4
-0.29611	-1.4242	1.3204	1.3204	-4	2.3133	-0.29611	0.1578	2.3133	2.3133	-4
-0.23085	-1.1067	1.1552	1.1552	-4	2.1389	-0.23085	0.52108	2.1389	2.1389	-4
-0.62097	-1.5857	0.97082	0.97082	-4	2.2164	-0.62097	-0.0005736	2.2164	2.2164	-4
-0.32357	-1.2972	1.3734	1.3734	-4	2.2445	-0.32357	0.5143	2.2445	2.2445	-4
-0.64179	-1.6172	1.1444	1.1444	-4	2.267	-0.64179	0.19979	2.267	2.267	-4
-0.25508	-0.97438	1.0438	1.0438	-4	2.0259	-0.25508	0.46919	2.0259	2.0259	-4
-0.41168	-1.4333	1.0216	1.0216	-4	2.1539	-0.41168	-0.045118	2.1539	2.1539	-4
-0.023313	-1.2798	1.4191	1.4191	-4	2.1522	-0.023313	0.15361	2.1522	2.1522	-4
-0.25052	-1.3996	1.3447	1.3447	-4	2.2414	-0.25052	0.2699	2.2414	2.2414	-4
-0.22061	-1.3141	1.4122	1.4122	-4	2.2788	-0.22061	0.30464	2.2788	2.2788	-4
-0.08691	-1.2019	1.3092	1.3092	-4	2.1266	-0.08691	0.29041	2.1266	2.1266	-4
-0.1942	-1.4848	1.5778	1.5778	-4	2.3928	-0.1942	0.36721	2.3928	2.3928	-4
-0.40653	-1.383	1.224	1.224	-4	2.4497	-0.40653	0.25491	2.4497	2.4497	-4
-0.54311	-1.5561	1.4869	1.4869	-4	2.2953	-0.54311	0.37918	2.2953	2.2953	-4
-0.077854	-1.0352	1.1017	1.1017	-4	2.1321	-0.077854	0.15007	2.1321	2.1321	-4
0.10144	-1.3237	1.4116	1.4116	-4	2.0257	0.10144	0.40407	2.0257	2.0257	-4
-0.19121	-1.4443	1.5108	1.5108	-4	2.0497	-0.19121	0.34479	2.0497	2.0497	-4
-0.05339	-1.3851	1.4469	1.4469	-4	2.0861	-0.05339	0.60485	2.0861	2.0861	-4
-0.24584	-1.4638	0.98853	0.98853	-4	2.0828	-0.24584	-0.25152	2.0828	2.0828	-4
0.025409	-1.4081	1.4896	1.4896	-4	1.9634	0.025409	0.27407	1.9634	1.9634	-4
-0.5493	-1.0278	1.0665	1.0665	-4	1.9181	-0.5493	0.85395	1.9181	1.9181	-4
-0.43882	-1.2461	1.0591	1.0591	-4	2.3156	-0.43882	0.26172	2.3156	2.3156	-4
-0.065916	-1.4764	1.5492	1.5492	-4	2.3773	-0.065916	0.43587	2.3773	2.3773	-4
-0.069711	-1.3157	1.3908	1.3908	-4	2.1475	-0.069711	0.33307	2.1475	2.1475	-4
-0.40552	-1.3262	1.2761	1.2761	-4	2.506	-0.40552	0.35544	2.506	2.506	-4
-0.5499	-1.4357	1.2909	1.2909	-4	2.3406	-0.5499	0.31965	2.3406	2.3406	-4
predicted ERK
-0.059108	-0.47455	-4	0.4774	0.4774	0.48101	-0.059108	0.20911	-4	0.48101	0.48101
-1.036	-1.019	-4	0.36608	0.36608	1.0361	-1.036	1.036	-4	1.0361	1.0361
-0.48921	-0.45175	-4	0.20258	0.20258	0.49073	-0.48921	0.4892	-4	0.49073	0.49073
-0.37364	-0.53791	-4	0.30784	0.30784	0.59338	-0.37364	0.37148	-4	0.59338	0.59338
-0.78976	-0.65746	-4	0.32343	0.32343	0.78976	-0.78976	0.78975	-4	0.78976	0.78976
-0.52763	-0.4609	-4	0.28609	0.28609	0.53052	-0.52763	0.52131	-4	0.53052	0.53052
-0.19703	-0.56161	-4	0.56162	0.56162	0.56165	-0.19703	0.41838	-4	0.56165	0.56165
-0.30796	-0.62713	-4	0.62713	0.62713	0.62713	-0.30796	0.48948	-4	0.62713	0.62713
-0.46641	-0.6189	-4	0.57592	0.57592	0.75291	-0.46641	0.44443	-4	0.75291	0.75291
-0.84552	-0.8469	-4	0.8469	0.8469	0.8469	-0.84552	0.84689	-4	0.8469	0.8469
-0.52121	-0.67313	-4	0.45938	0.45938	0.85395	-0.52121	0.4191	-4	0.85395	0.85395
-0.31671	-0.67017	-4	0.18195	0.18195	0.53763	-0.31671	-0.012592	-4	0.53763	0.53763
-0.21285	-0.65186	-4	0.65186	0.65186	0.65186	-0.21285	0.58668	-4	0.65186	0.65186
-0.1275	-0.52976	-4	0.52976	0.52976	0.52976	-0.1275	0.49883	-4	0.52976	0.52976
-0.71839	-0.59289	-4	0.44337	0.44337	0.71908	-0.71839	0.71839	-4	0.71908	0.71908
-0.27444	-0.58667	-4	0.59592	0.59592	0.61687	-0.27444	0.38821	-4	0.61687	0.61687
-0.65627	-0.83999	-4	0.50094	0.50094	1.0922	-0.65627	0.22877	-4	1.0922	1.0922
-1.0713	-0.98258	-4	0.66253	0.66253	1.0713	-1.0713	1.0713	-4	1.0713	1.0713
-0.12545	-0.36471	-4	0.37733	0.37733	0.50515	-0.12545	0.16061	-4	0.50515	0.50515
-0.29052	-0.42317	-4	0.33881	0.33881	0.53027	-0.29052	0.24822	-4	0.53027	0.53027
-0.53459	-0.53459	-4	0.53459	0.53459	0.53459	-0.53459	0.53459	-4	0.53459	0.53459
-0.27784	-0.51292	-4	0.47613	0.47613	0.69121	-0.27784	0.27784	-4	0.69121	0.69121
-0.21973	-0.68123	-4	0.68495	0.68495	0.68925	-0.21973	0.37731	-4	0.68925	0.68925
-0.19322	-0.77763	-4	0.77763	0.77763	0.77763	-0.19322	0.77755	-4	0.77763	0.77763
-0.2209	-0.59623	-4	0.59623	0.59623	0.59623	-0.2209	0.57603	-4	0.59623	0.59623
-0.56169	-1.0256	-4	1.0256	1.0256	1.0257	-0.56169	0.91913	-4	1.0257	1.0257
-0.3628	-0.41049	-4	0.27464	0.27464	0.62459	-0.3628	0.24234	-4	0.62459	0.62459
-0.33066	-0.43102	-4	0.43553	0.43553	0.6224	-0.33066	0.36813	-4	0.6224	0.6224
-0.89506	-0.89506	-4	0.89506	0.89506	0.89506	-0.89506	0.89506	-4	0.89506	0.89506
-0.34452	-0.31661	-4	0.31875	0.31875	0.49969	-0.34452	0.41666	-4	0.49969	0.49969
-0.36859	-0.96537	-4	0.96573	0.96573	0.9736	-0.36859	0.88404	-4	0.9736	0.9736
-0.42547	-1.1872	-4	1.1873	1.1873	1.1875	-0.42547	1.1596	-4	1.1875	1.1875
-0.29881	-0.41351	-4	0.44096	0.44096	0.56619	-0.29881	0.33299	-4	0.56619	0.56619
-0.33466	-0.35444	-4	0.3512	0.3512	0.54445	-0.33466	0.33066	-4	0.54445	0.54445
-0.11404	-0.4362	-4	0.43943	0.43943	0.44352	-0.11404	0.23188	-4	0.44352	0.44352
-0.65079	-0.61231	-4	0.37986	0.37986	0.65079	-0.65079	0.65079	-4	0.65079	0.65079
-0.19357	-0.46841	-4	0.46893	0.46893	0.46984	-0.19357	0.38868	-4	0.46984	0.46984
-0.21543	-1.1821	-4	1.1821	1.1821	1.1821	-0.21543	1.1663	-4	1.1821	1.1821
-0.61914	-1.2598	-4	1.2598	1.2598	1.2599	-0.61914	1.0054	-4	1.2599	1.2599
-0.49275	-1.2887	-4	1.2887	1.2887	1.2887	-0.49275	1.2887	-4	1.2887	1.2887
-0.15444	-0.62969	-4	0.62969	0.62969	0.62969	-0.15444	0.56531	-4	0.62969	0.62969
-0.4128	-0.39534	-4	0.39357	0.39357	0.46239	-0.4128	0.34722	-4	0.46239	0.46239
-0.22183	-0.54246	-4	0.54329	0.54329	0.54942	-0.22183	0.38727	-4	0.54942	0.54942
-0.43076	-1.2433	-4	1.2433	1.2433	1.2433	-0.43076	0.66424	-4	1.2433	1.2433
-0.20976	-0.59027	-4	0.59027	0.59027	0.59027	-0.20976	0.59027	-4	0.59027	0.59027
-0.79273	-0.79273	-4	0.79273	0.79273	0.79273	-0.79273	0.79273	-4	0.79273	0.79273
-0.63417	-1.4526	-4	1.4526	1.4526	1.4526	-0.63417	1.2608	-4	1.4526	1.4526
-0.26489	-0.45701	-4	0.37505	0.37505	0.58869	-0.26489	0.21806	-4	0.58869	0.58869
-0.21396	-0.63061	-4	0.63428	0.63428	0.64251	-0.21396	0.36995	-4	0.64251	0.64251
-0.78824	-0.78823	-4	0.78823	0.78823	0.78824	-0.78824	0.78824	-4	0.78824	0.78824
-0.21895	-0.5965	-4	0.59654	0.59654	0.5966	-0.21895	0.52562	-4	0.5966	0.5966
-0.88925	-0.82699	-4	0.6139	0.6139	0.92604	-0.88925	0.83103	-4	0.92604	0.92604
-0.27071	-0.31864	-4	0.25173	0.25173	0.52742	-0.27071	0.20405	-4	0.52742	0.52742
-0.25103	-0.67332	-4	0.67332	0.67332	0.67333	-0.25103	0.48127	-4	0.67333	0.67333
-0.19512	-0.31739	-4	0.33899	0.33899	0.47914	-0.19512	0.26042	-4	0.47914	0.47914
-0.60203	-0.60203	-4	0.60203	0.60203	0.60203	-0.60203	0.60203	-4	0.60203	0.60203
-0.26021	-0.29624	-4	0.26132	0.26132	0.47719	-0.26021	0.23404	-4	0.47719	0.47719
-0.57036	-0.53282	-4	0.41713	0.41713	0.57568	-0.57036	0.57018	-4	0.57568	0.57568
-0.17596	-0.44755	-4	0.47393	0.47393	0.59476	-0.17596	0.20381	-4	0.59476	0.59476
-0.28332	-0.4405	-4	0.43604	0.43604	0.45866	-0.28332	0.25417	-4	0.45866	0.45866
-0.41922	-0.61614	-4	0.48566	0.48566	0.84907	-0.41922	0.3126	-4	0.84907	0.84907
-0.26157	-0.72802	-4	0.72806	0.72806	0.72812	-0.26157	0.57622	-4	0.72812	0.72812
-0.22146	-0.58193	-4	0.58595	0.58595	0.5915	-0.22146	0.3115	-4	0.5915	0.5915
-0.83763	-0.74256	-4	0.53515	0.53515	0.83764	-0.83763	0.83763	-4	0.83764	0.83764
-0.31491	-0.6055	-4	0.6055	0.6055	0.6055	-0.31491	0.40232	-4	0.6055	0.6055
-0.097642	-0.27006	-4	0.29598	0.29598	0.46882	-0.097642	0.12982	-4	0.46882	0.46882
-0.67874	-0.84617	-4	0.072707	0.072707	0.73083	-0.67874	0.32434	-4	0.73083	0.73083
-0.8418	-0.69664	-4	0.54073	0.54073	0.8418	-0.8418	0.8418	-4	0.8418	0.8418
-0.32792	-0.55644	-4	0.5644	0.5644	0.72459	-0.32792	0.33835	-4	0.72459	0.72459
-0.9037	-0.9037	-4	0.9037	0.9037	0.9037	-0.9037	0.9037	-4	0.9037	0.9037
-1.0329	-0.8859	-4	0.73952	0.73952	1.0329	-1.0329	1.0329	-4	1.0329	1.0329
-0.15415	-0.49261	-4	0.49261	0.49261	0.49261	-0.15415	0.48624	-4	0.49261	0.49261
-0.41113	-0.64282	-4	0.64282	0.64282	0.64282	-0.41113	0.64282	-4	0.64282	0.64282
-0.99422	-1.0524	-4	0.80171	0.80171	1.1671	-0.99422	0.72777	-4	1.1671	1.1671
-0.4821	-0.3467	-4	0.28927	0.28927	0.4821	-0.4821	0.4821	-4	0.4821	0.4821
-0.4345	-0.72915	-4	0.72915	0.72915	0.72915	-0.4345	0.72915	-4	0.72915	0.72915
-0.25894	-0.5774	-4	0.58743	0.58743	0.6163	-0.25894	0.35542	-4	0.6163	0.6163
-0.91106	-0.91115	-4	0.91115	0.91115	0.91115	-0.91106	0.91115	-4	0.91115	0.91115
-1.1229	-1.1554	-4	1.1554	1.1554	1.1554	-1.1229	1.1551	-4	1.1554	1.1554
-0.31008	-0.43916	-4	0.42736	0.42736	0.6309	-0.31008	0.30636	-4	0.6309	0.6309
-0.46395	-0.80292	-4	0.80292	0.80292	0.80293	-0.46395	0.7518	-4	0.80293	0.80293
-1.5728	-1.5728	-4	1.5728	1.5728	1.5728	-1.5728	1.5728	-4	1.5728	1.5728
-0.36782	-0.46607	-4	0.47081	0.47081	0.49141	-0.36782	0.38866	-4	0.49141	0.49141
-0.17884	-0.43915	-4	0.43915	0.43915	0.43915	-0.17884	0.43915	-4	0.43915	0.43915
-0.7294	-0.55216	-4	0.46921	0.46921	0.7294	-0.7294	0.7294	-4	0.7294	0.7294
-0.37221	-0.65107	-4	0.59398	0.59398	0.87182	-0.37221	0.33997	-4	0.87182	0.87182
-0.13858	-0.50101	-4	0.50105	0.50105	0.50108	-0.13858	0.38004	-4	0.50108	0.50108
-1.1549	-1.596	-4	1.5969	1.5969	1.5976	-1.1549	1.4416	-4	1.5976	1.5976
-0.64663	-1.2622	-4	1.2622	1.2622	1.2622	-0.64663	0.99104	-4	1.2622	1.2622
-0.48172	-0.65889	-4	0.075677	0.075677	0.53503	-0.48172	0.19903	-4	0.53503	0.53503
-0.46249	-0.75005	-4	0.4514	0.4514	0.8063	-0.46249	0.43722	-4	0.8063	0.8063
-0.43307	-0.83781	-4	0.83785	0.83785	0.83792	-0.43307	0.81166	-4	0.83792	0.83792
-0.39175	-0.67937	-4	0.67999	0.67999	0.69164	-0.39175	0.44551	-4	0.69164	0.69164
-0.51561	-0.51555	-4	0.51558	0.51558	0.51561	-0.51561	0.51561	-4	0.51561	0.51561
-0.24541	-0.55922	-4	0.55946	0.55946	0.56011	-0.24541	0.32428	-4	0.56011	0.56011
-0.25144	-0.55687	-4	0.55689	0.55689	0.55691	-0.25144	0.3928	-4	0.55691	0.55691
-0.86355	-1.2651	-4	1.2669	1.2669	1.2753	-0.86355	0.95672	-4	1.2753	1.2753
-0.16393	-0.57869	-4	0.59379	0.59379	0.68255	-0.16393	0.31846	-4	0.68255	0.68255
-0.19247	-0.70674	-4	0.72763	0.72763	0.75764	-0.19247	0.25136	-4	0.75764	0.75764
-0.16599	-0.44841	-4	0.47235	0.47235	0.62442	-0.16599	0.21039	-4	0.62442	0.62442
-1.1804	-1.1804	-4	1.1804	1.1804	1.1804	-1.1804	1.1804	-4	1.1804	1.1804
-0.55172	-1.4292	-4	1.4292	1.4292	1.4292	-0.55172	1.4052	-4	1.4292	1.4292
-0.42154	-0.8313	-4	0.83535	0.83535	0.8462	-0.42154	0.51427	-4	0.8462	0.8462
-0.2978	-0.55662	-4	0.55662	0.55662	0.55662	-0.2978	0.55662	-4	0.55662	0.55662
-1.0681	-1.0679	-4	1.068	1.068	1.0681	-1.0681	1.0681	-4	1.0681	1.0681
-0.63062	-0.62193	-4	0.61856	0.61856	0.63062	-0.63062	0.63062	-4	0.63062	0.63062
-0.46829	-1.1077	-4	1.1077	1.1077	1.1077	-0.46829	1.0916	-4	1.1077	1.1077
-0.42298	-0.72493	-4	0.5374	0.5374	0.86935	-0.42298	0.26701	-4	0.86935	0.86935
-0.12889	-0.65117	-4	0.65117	0.65117	0.65117	-0.12889	0.65087	-4	0.65117	0.65117
-0.53775	-0.68018	-4	0.68019	0.68019	0.68041	-0.53775	0.53828	-4	0.68041	0.68041
-0.66016	-1.5154	-4	1.5154	1.5154	1.5154	-0.66016	1.5154	-4	1.5154	1.5154
-0.13314	-0.45158	-4	0.45183	0.45183	0.45251	-0.13314	0.42892	-4	0.45251	0.45251
0.24566	-0.40432	-4	0.40504	0.40504	0.40577	0.24566	-0.099481	-4	0.40577	0.40577
-0.9073	-0.9073	-4	0.9073	0.9073	0.9073	-0.9073	0.9073	-4	0.9073	0.9073
-0.58043	-1.3402	-4	1.3405	1.3405	1.3411	-0.58043	1.3036	-4	1.3411	1.3411
-0.97251	-0.86029	-4	0.68757	0.68757	0.97251	-0.97251	0.97251	-4	0.97251	0.97251
-1.3102	-1.3102	-4	1.3102	1.3102	1.3102	-1.3102	1.3102	-4	1.3102	1.3102
-0.40186	-0.35081	-4	0.16468	0.16468	0.40186	-0.40186	0.40186	-4	0.40186	0.40186
-0.43792	-1.2301	-4	1.2301	1.2301	1.2302	-0.43792	1.0955	-4	1.2302	1.2302
-0.25886	-0.28566	-4	0.23571	0.23571	0.52092	-0.25886	0.22516	-4	0.52092	0.52092
-0.24046	-0.56821	-4	0.56822	0.56822	0.56823	-0.24046	0.47553	-4	0.56823	0.56823
-0.54667	-1.1117	-4	1.1117	1.1117	1.1117	-0.54667	1.1087	-4	1.1117	1.1117
-0.5363	-1.2727	-4	1.2727	1.2727	1.2727	-0.5363	1.2726	-4	1.2727	1.2727
-1.4972	-1.417	-4	0.50994	0.50994	1.4972	-1.4972	1.4972	-4	1.4972	1.4972
-0.61533	-0.68226	-4	0.68226	0.68226	0.68226	-0.61533	0.64247	-4	0.68226	0.68226
-0.29292	-0.91078	-4	0.91078	0.91078	0.91078	-0.29292	0.90884	-4	0.91078	0.91078
-0.83425	-0.6584	-4	0.48629	0.48629	0.83425	-0.83425	0.83425	-4	0.83425	0.83425
-0.98832	-0.98832	-4	0.98832	0.98832	0.98832	-0.98832	0.98832	-4	0.98832	0.98832
-0.24771	-0.2934	-4	0.22364	0.22364	0.47604	-0.24771	0.18331	-4	0.47604	0.47604
-0.27628	-1.168	-4	1.168	1.168	1.1685	-0.27628	1.034	-4	1.1685	1.1685
-0.55029	-0.93015	-4	0.93017	0.93017	0.93019	-0.55029	0.84585	-4	0.93019	0.93019
-0.25513	-0.4815	-4	0.48154	0.48154	0.48159	-0.25513	0.43437	-4	0.48159	0.48159
-0.2817	-0.61504	-4	0.61302	0.61302	0.69472	-0.2817	0.30193	-4	0.69472	0.69472
-0.2815	-0.98954	-4	0.98954	0.98954	0.98954	-0.2815	0.88556	-4	0.98954	0.98954
-0.80149	-0.80149	-4	0.80149	0.80149	0.80149	-0.80149	0.80149	-4	0.80149	0.80149
-0.85685	-0.88355	-4	0.88356	0.88356	0.88365	-0.85685	0.87857	-4	0.88365	0.88365
-0.16224	-0.34797	-4	0.36218	0.36218	0.52779	-0.16224	0.18788	-4	0.52779	0.52779
-0.43419	-0.8256	-4	0.8256	0.8256	0.8256	-0.43419	0.82423	-4	0.8256	0.8256
-0.45459	-1.027	-4	1.0304	1.0304	1.0391	-0.45459	0.77986	-4	1.0391	1.0391
-0.21568	-0.51485	-4	0.51485	0.51485	0.51485	-0.21568	0.51485	-4	0.51485	0.51485
-0.33223	-0.6218	-4	0.62645	0.62645	0.63636	-0.33223	0.46819	-4	0.63636	0.63636
-0.69167	-1.3059	-4	1.3059	1.3059	1.3059	-0.69167	1.146	-4	1.3059	1.3059
-0.65353	-1.2617	-4	1.2617	1.2617	1.2617	-0.65353	1.2193	-4	1.2617	1.2617
-0.45747	-1.2697	-4	1.2697	1.2697	1.2697	-0.45747	1.2025	-4	1.2697	1.2697
-0.36141	-0.85405	-4	0.85406	0.85406	0.85407	-0.36141	0.69067	-4	0.85407	0.85407
-0.60561	-0.64522	-4	0.46797	0.46797	0.8924	-0.60561	0.38864	-4	0.8924	0.8924
-1.0606	-1.0606	-4	1.0606	1.0606	1.0606	-1.0606	1.0606	-4	1.0606	1.0606
-0.83417	-1.6226	-4	1.6226	1.6226	1.6226	-0.83417	1.6011	-4	1.6226	1.6226
-0.16783	-0.61926	-4	0.62338	0.62338	0.63024	-0.16783	0.39693	-4	0.63024	0.63024
-0.31423	-0.68587	-4	0.68587	0.68587	0.68587	-0.31423	0.62954	-4	0.68587	0.68587
-0.22973	-0.41839	-4	0.4429	0.4429	0.49625	-0.22973	0.25571	-4	0.49625	0.49625
-0.2707	-0.70772	-4	0.70774	0.70774	0.70775	-0.2707	0.5744	-4	0.70775	0.70775
-1.3668	-1.3668	-4	1.3668	1.3668	1.3668	-1.3668	1.3668	-4	1.3668	1.3668
-0.29282	-0.45385	-4	0.42254	0.42254	0.55536	-0.29282	0.27703	-4	0.55536	0.55536
-0.49211	-1.1787	-4	1.1787	1.1787	1.1787	-0.49211	1.0161	-4	1.1787	1.1787
-0.51792	-0.59112	-4	0.46473	0.46473	0.71973	-0.51792	0.38504	-4	0.71973	0.71973
-0.69031	-1.5495	-4	1.5495	1.5495	1.5495	-0.69031	1.4569	-4	1.5495	1.5495
-0.21407	-0.29405	-4	0.29049	0.29049	0.4424	-0.21407	0.2049	-4	0.4424	0.4424
-1.0961	-1.1455	-4	1.1455	1.1455	1.1455	-1.0961	1.145	-4	1.1455	1.1455
-0.71047	-0.78249	-4	0.51548	0.51548	0.9916	-0.71047	0.4551	-4	0.9916	0.9916
-0.13486	-0.3324	-4	0.35187	0.35187	0.42258	-0.13486	0.18108	-4	0.42258	0.42258
-0.90186	-1.4234	-4	1.4234	1.4234	1.4234	-0.90186	1.4164	-4	1.4234	1.4234
-1.4338	-1.4338	-4	1.4338	1.4338	1.4338	-1.4338	1.4338	-4	1.4338	1.4338
-0.39344	-0.59306	-4	0.59165	0.59165	0.80373	-0.39344	0.36454	-4	0.80373	0.80373
-0.44362	-1.4967	-4	1.4967	1.4967	1.4967	-0.44362	1.4965	-4	1.4967	1.4967
-0.87745	-0.87737	-4	0.87742	0.87742	0.87745	-0.87745	0.87745	-4	0.87745	0.87745
-0.68747	-1.1491	-4	1.1491	1.1491	1.1491	-0.68747	0.68747	-4	1.1491	1.1491
-0.44048	-0.44046	-4	0.44048	0.44048	0.44048	-0.44048	0.44048	-4	0.44048	0.44048
-1.2791	-1.1993	-4	1.1972	1.1972	1.2791	-1.2791	1.2791	-4	1.2791	1.2791
-1.5375	-1.5375	-4	1.5375	1.5375	1.5375	-1.5375	1.5375	-4	1.5375	1.5375
-0.66285	-0.66285	-4	0.66285	0.66285	0.66285	-0.66285	0.66285	-4	0.66285	0.66285
-0.30341	-0.56867	-4	0.53825	0.53825	0.68	-0.30341	0.30339	-4	0.68	0.68
-0.47952	-0.93974	-4	0.93975	0.93975	0.93976	-0.47952	0.83495	-4	0.93976	0.93976
-0.52378	-0.86879	-4	0.87886	0.87886	0.91011	-0.52378	0.61191	-4	0.91011	0.91011
-0.57684	-1.0136	-4	1.0136	1.0136	1.0136	-0.57684	1.0135	-4	1.0136	1.0136
-1.1865	-1.3975	-4	1.3975	1.3975	1.3975	-1.1865	1.3975	-4	1.3975	1.3975
-0.29735	-0.73794	-4	0.73806	0.73806	0.73827	-0.29735	0.68208	-4	0.73827	0.73827
-0.40449	-1.1838	-4	1.1838	1.1838	1.1838	-0.40449	1.1838	-4	1.1838	1.1838
-0.21861	-0.28294	-4	0.29331	0.29331	0.48523	-0.21861	0.24131	-4	0.48523	0.48523
-0.51894	-0.4798	-4	0.29229	0.29229	0.60572	-0.51894	0.39916	-4	0.60572	0.60572
-0.17931	-0.28874	-4	0.29622	0.29622	0.46413	-0.17931	0.24677	-4	0.46413	0.46413
-0.882	-0.61008	-4	0.49786	0.49786	0.91613	-0.882	0.86919	-4	0.91613	0.91613
-0.63138	-0.93684	-4	0.93699	0.93699	0.93772	-0.63138	0.68623	-4	0.93772	0.93772
-0.58182	-0.54252	-4	0.48262	0.48262	0.67712	-0.58182	0.55039	-4	0.67712	0.67712
-0.11713	-0.34849	-4	0.35602	0.35602	0.4962	-0.11713	0.19313	-4	0.4962	0.4962
-0.49186	-0.49186	-4	0.49186	0.49186	0.49186	-0.49186	0.49186	-4	0.49186	0.49186
-0.46406	-0.92288	-4	0.92311	0.92311	0.92393	-0.46406	0.85171	-4	0.92393	0.92393
-0.56829	-1.0865	-4	1.0865	1.0865	1.0865	-0.56829	1.0688	-4	1.0865	1.0865
-0.30523	-0.28865	-4	0.26555	0.26555	0.47162	-0.30523	0.2957	-4	0.47162	0.47162
-0.85315	-0.85315	-4	0.85315	0.85315	0.85315	-0.85315	0.85315	-4	0.85315	0.85315
-0.5559	-0.5559	-4	0.5559	0.5559	0.5559	-0.5559	0.5559	-4	0.5559	0.5559
-0.90646	-0.77516	-4	0.70788	0.70788	0.90651	-0.90646	0.90643	-4	0.90651	0.90651
-0.31373	-0.83727	-4	0.83727	0.83727	0.83727	-0.31373	0.65962	-4	0.83727	0.83727
-0.36627	-0.97516	-4	0.97516	0.97516	0.97521	-0.36627	0.92456	-4	0.97521	0.97521
-0.4834	-1.1537	-4	1.1537	1.1537	1.1537	-0.4834	1.0873	-4	1.1537	1.1537
-1.2351	-1.2351	-4	1.2351	1.2351	1.2352	-1.2351	1.2351	-4	1.2352	1.2352
-0.23466	-0.40803	-4	0.38741	0.38741	0.62774	-0.23466	0.21319	-4	0.62774	0.62774
-1.5168	-1.5168	-4	1.5168	1.5168	1.5168	-1.5168	1.5168	-4	1.5168	1.5168
-1.1938	-1.1938	-4	1.1938	1.1938	1.1938	-1.1938	1.1938	-4	1.1938	1.1938
-0.49216	-1.2059	-4	1.2143	1.2143	1.2786	-0.49216	0.92113	-4	1.2786	1.2786
-0.92962	-0.92962	-4	0.92962	0.92962	0.92962	-0.92962	0.92962	-4	0.92962	0.92962
-1.2302	-1.001	-4	0.90988	0.90988	1.2303	-1.2302	1.2302	-4	1.2303	1.2303
-0.75177	-0.64456	-4	0.51174	0.51174	0.75177	-0.75177	0.75177	-4	0.75177	0.75177
-0.44148	-1.263	-4	1.263	1.263	1.263	-0.44148	1.263	-4	1.263	1.263
-0.53518	-0.50514	-4	0.48592	0.48592	0.75233	-0.53518	0.5251	-4	0.75233	0.75233
-1.1202	-1.1202	-4	1.1202	1.1202	1.1202	-1.1202	1.1202	-4	1.1202	1.1202
-0.21973	-0.42062	-4	0.44901	0.44901	0.5851	-0.21973	0.24938	-4	0.5851	0.5851
-0.48497	-0.86574	-4	0.86574	0.86574	0.86574	-0.48497	0.39617	-4	0.86574	0.86574
-0.89481	-0.67519	-4	0.57148	0.57148	0.89488	-0.89481	0.89479	-4	0.89488	0.89488
-0.56907	-1.5288	-4	1.5292	1.5292	1.5298	-0.56907	1.2876	-4	1.5298	1.5298
-0.36763	-1.2268	-4	1.2278	1.2278	1.2318	-0.36763	1.0527	-4	1.2318	1.2318
-1.1547	-1.1547	-4	1.1547	1.1547	1.1547	-1.1547	1.1547	-4	1.1547	1.1547
-0.68886	-1.3998	-4	1.3998	1.3998	1.3998	-0.68886	1.3796	-4	1.3998	1.3998
-0.38737	-0.44025	-4	0.43908	0.43908	0.66807	-0.38737	0.38935	-4	0.66807	0.66807
-0.41743	-0.66496	-4	0.66496	0.66496	0.66496	-0.41743	0.66483	-4	0.66496	0.66496
-0.51451	-1.1107	-4	1.1153	1.1153	1.1224	-0.51451	0.8472	-4	1.1224	1.1224
-0.84621	-1.1562	-4	1.0104	1.0104	1.3237	-0.84621	0.52828	-4	1.3237	1.3237
-0.29356	-0.77166	-4	0.77173	0.77173	0.77184	-0.29356	0.71133	-4	0.77184	0.77184
-0.4673	-0.58897	-4	0.59025	0.59025	0.88552	-0.4673	0.45258	-4	0.88552	0.88552
-0.27158	-0.35582	-4	0.36422	0.36422	0.51305	-0.27158	0.34256	-4	0.51305	0.51305
-0.36313	-0.73966	-4	0.73966	0.73966	0.73966	-0.36313	0.6015	-4	0.73966	0.73966
-0.54343	-0.39604	-4	0.32963	0.32963	0.63431	-0.54343	0.51752	-4	0.63431	0.63431
-1.3468	-1.3468	-4	1.3468	1.3468	1.3468	-1.3468	1.3468	-4	1.3468	1.3468
-0.36317	-0.41311	-4	0.40353	0.40353	0.41843	-0.36317	0.30817	-4	0.41843	0.41843
-0.43644	-0.9876	-4	0.9876	0.9876	0.9876	-0.43644	0.81135	-4	0.9876	0.9876
-0.78707	-0.6377	-4	0.34822	0.34822	0.78764	-0.78707	0.78706	-4	0.78764	0.78764
-0.4007	-1.4289	-4	1.4289	1.4289	1.4289	-0.4007	1.4284	-4	1.4289	1.4289
-0.71889	-1.0863	-4	1.0863	1.0863	1.0863	-0.71889	1.0863	-4	1.0863	1.0863
-0.46962	-0.38209	-4	0.32736	0.32736	0.47471	-0.46962	0.46961	-4	0.47471	0.47471
-0.089588	-0.45543	-4	0.45625	0.45625	0.45695	-0.089588	0.2639	-4	0.45695	0.45695
-0.46261	-0.46261	-4	0.46261	0.46261	0.46261	-0.46261	0.46261	-4	0.46261	0.46261
-0.87151	-1.0595	-4	1.0453	1.0453	1.1598	-0.87151	0.78488	-4	1.1598	1.1598
-1.2838	-1.2837	-4	1.2838	1.2838	1.2838	-1.2838	1.2838	-4	1.2838	1.2838
-0.53767	-1.6079	-4	1.6079	1.6079	1.6079	-0.53767	1.2744	-4	1.6079	1.6079
-0.27174	-0.43001	-4	0.43001	0.43001	0.43001	-0.27174	0.43	-4	0.43001	0.43001
-0.79189	-0.62325	-4	0.53734	0.53734	0.79189	-0.79189	0.79189	-4	0.79189	0.79189
-0.62992	-1.4097	-4	1.4097	1.4097	1.4097	-0.62992	1.3763	-4	1.4097	1.4097
-0.53519	-1.3017	-4	1.3017	1.3017	1.3017	-0.53519	1.3017	-4	1.3017	1.3017
-1.137	-1.194	-4	1.194	1.194	1.194	-1.137	1.194	-4	1.194	1.194
-0.69222	-0.74631	-4	0.4738	0.4738	0.94557	-0.69222	0.38088	-4	0.94557	0.94557
-0.35826	-0.46905	-4	0.37484	0.37484	0.66077	-0.35826	0.30418	-4	0.66077	0.66077
-0.40703	-0.67229	-4	0.67528	0.67528	0.69681	-0.40703	0.44978	-4	0.69681	0.69681
-0.48538	-0.40394	-4	0.27439	0.27439	0.61414	-0.48538	0.44824	-4	0.61414	0.61414
-0.43959	-1.0848	-4	1.0848	1.0848	1.0848	-0.43959	0.8009	-4	1.0848	1.0848
-1.2388	-1.2388	-4	1.2388	1.2388	1.2388	-1.2388	1.2388	-4	1.2388	1.2388
-0.30815	-0.89358	-4	0.89358	0.89358	0.89358	-0.30815	0.89358	-4	0.89358	0.89358
-0.59965	-0.45683	-4	0.37125	0.37125	0.59965	-0.59965	0.59965	-4	0.59965	0.59965
-0.32615	-0.8275	-4	0.83043	0.83043	0.83537	-0.32615	0.46559	-4	0.83537	0.83537
-0.41103	-0.40727	-4	0.40718	0.40718	0.41194	-0.41103	0.41113	-4	0.41194	0.41194
-0.40845	-0.78359	-4	0.78412	0.78412	0.78672	-0.40845	0.42745	-4	0.78672	0.78672
-1.4003	-1.4002	-4	1.4003	1.4003	1.4003	-1.4003	1.4003	-4	1.4003	1.4003
-0.46176	-0.94701	-4	0.9484	0.9484	1.0761	-0.46176	0.46387	-4	1.0761	1.0761
-0.19317	-0.34558	-4	0.3565	0.3565	0.52247	-0.19317	0.30098	-4	0.52247	0.52247
-1.1756	-1.0522	-4	1.051	1.051	1.1756	-1.1756	1.1756	-4	1.1756	1.1756
-0.80686	-0.64245	-4	0.56712	0.56712	0.81216	-0.80686	0.80573	-4	0.81216	0.81216
-0.37093	-0.42885	-4	0.41302	0.41302	0.67312	-0.37093	0.36419	-4	0.67312	0.67312
-0.98987	-0.98987	-4	0.98987	0.98987	0.98987	-0.98987	0.98987	-4	0.98987	0.98987
-0.39213	-0.25165	-4	0.23109	0.23109	0.47549	-0.39213	0.37779	-4	0.47549	0.47549
-0.56576	-0.39792	-4	0.22539	0.22539	0.5661	-0.56576	0.56576	-4	0.5661	0.5661
-0.58816	-1.5669	-4	1.5669	1.5669	1.5669	-0.58816	1.5669	-4	1.5669	1.5669
-0.44982	-1.2017	-4	1.2017	1.2017	1.2018	-0.44982	1.0744	-4	1.2018	1.2018
-0.68728	-1.1737	-4	1.1737	1.1737	1.1737	-0.68728	1.1686	-4	1.1737	1.1737
-0.11369	-0.42682	-4	0.42722	0.42722	0.4282	-0.11369	0.25865	-4	0.4282	0.4282
-0.22762	-0.41234	-4	0.41667	0.41667	0.63083	-0.22762	0.23238	-4	0.63083	0.63083
-0.33634	-0.66516	-4	0.66584	0.66584	0.66754	-0.33634	0.49035	-4	0.66754	0.66754
-1.1124	-1.2992	-4	1.2719	1.2719	1.4102	-1.1124	1.0135	-4	1.4102	1.4102
-1.3439	-1.3439	-4	1.3439	1.3439	1.3439	-1.3439	1.3439	-4	1.3439	1.3439
-0.62623	-1.3451	-4	1.3451	1.3451	1.3451	-0.62623	1.3323	-4	1.3451	1.3451
-0.8016	-0.64017	-4	0.55727	0.55727	0.8016	-0.8016	0.8016	-4	0.8016	0.8016
-0.41943	-0.46503	-4	0.45606	0.45606	0.53543	-0.41943	0.40311	-4	0.53543	0.53543
-0.50729	-1.2654	-4	1.2655	1.2655	1.2656	-0.50729	1.1101	-4	1.2656	1.2656
-0.26985	-0.88077	-4	0.88078	0.88078	0.88079	-0.26985	0.57474	-4	0.88079	0.88079
-0.41005	-0.94076	-4	0.94076	0.94076	0.94076	-0.41005	0.89748	-4	0.94076	0.94076
-0.4633	-0.58523	-4	0.47689	0.47689	0.78839	-0.4633	0.46246	-4	0.78839	0.78839
-0.24913	-1.4231	-4	1.4231	1.4231	1.4231	-0.24913	1.423	-4	1.4231	1.4231
-0.44515	-0.86272	-4	0.86272	0.86272	0.86272	-0.44515	0.82893	-4	0.86272	0.86272
-0.19362	-0.70103	-4	0.73231	0.73231	0.83434	-0.19362	0.25037	-4	0.83434	0.83434
-1.4986	-1.4986	-4	1.4986	1.4986	1.4986	-1.4986	1.4986	-4	1.4986	1.4986
-1.0356	-1.6007	-4	1.6007	1.6007	1.6007	-1.0356	1.5934	-4	1.6007	1.6007
-0.71421	-1.1995	-4	1.2059	1.2059	1.2247	-0.71421	0.92196	-4	1.2247	1.2247
-0.61392	-0.52957	-4	0.33184	0.33184	0.64332	-0.61392	0.57488	-4	0.64332	0.64332
-0.27575	-0.56336	-4	0.56336	0.56336	0.56337	-0.27575	0.53436	-4	0.56337	0.56337
-0.60526	-1.6251	-4	1.6251	1.6251	1.6251	-0.60526	1.1396	-4	1.6251	1.6251
-0.3247	-0.89367	-4	0.89367	0.89367	0.89367	-0.3247	0.89367	-4	0.89367	0.89367
-0.43666	-0.9667	-4	0.96759	0.96759	0.96842	-0.43666	0.68972	-4	0.96842	0.96842
-1.0286	-1.6288	-4	1.6288	1.6288	1.6288	-1.0286	1.1767	-4	1.6288	1.6288
-0.85913	-1.3486	-4	1.3486	1.3486	1.3486	-0.85913	1.0387	-4	1.3486	1.3486
-1.204	-1.204	-4	1.204	1.204	1.204	-1.204	1.204	-4	1.204	1.204
-0.62957	-1.2587	-4	1.2587	1.2587	1.2587	-0.62957	1.2329	-4	1.2587	1.2587
-0.6696	-1.3297	-4	1.3298	1.3298	1.3306	-0.6696	1.2141	-4	1.3306	1.3306
-1.5279	-1.4702	-4	1.4739	1.4739	1.5279	-1.5279	1.5279	-4	1.5279	1.5279
-0.51012	-1.1682	-4	1.1682	1.1682	1.1682	-0.51012	1.1674	-4	1.1682	1.1682
-0.46026	-1.2511	-4	1.2511	1.2511	1.2511	-0.46026	1.0809	-4	1.2511	1.2511
-0.13584	-0.49867	-4	0.49867	0.49867	0.49867	-0.13584	0.49697	-4	0.49867	0.49867
-1.2671	-1.2671	-4	1.2671	1.2671	1.2671	-1.2671	1.2671	-4	1.2671	1.2671
-0.58209	-1.0048	-4	1.0049	1.0049	1.0052	-0.58209	0.73429	-4	1.0052	1.0052
-1.0588	-1.0583	-4	1.0586	1.0586	1.0588	-1.0588	1.0588	-4	1.0588	1.0588
-1.0657	-0.8624	-4	0.70941	0.70941	1.0657	-1.0657	1.0657	-4	1.0657	1.0657
-0.60313	-0.9221	-4	0.9221	0.9221	0.9221	-0.60313	0.90658	-4	0.9221	0.9221
-0.31189	-0.64037	-4	0.64037	0.64037	0.64037	-0.31189	0.55578	-4	0.64037	0.64037
-0.70732	-1.5492	-4	1.5496	1.5496	1.5525	-0.70732	1.4271	-4	1.5525	1.5525
-0.2633	-0.34543	-4	0.36751	0.36751	0.58811	-0.2633	0.27283	-4	0.58811	0.58811
-0.39925	-1.2939	-4	1.2939	1.2939	1.2939	-0.39925	1.0861	-4	1.2939	1.2939
-0.65076	-1.3511	-4	1.3511	1.3511	1.3511	-0.65076	1.0784	-4	1.3511	1.3511
-0.30455	-0.68718	-4	0.68718	0.68718	0.68718	-0.30455	0.41677	-4	0.68718	0.68718
-1.0943	-1.0943	-4	1.0943	1.0943	1.0943	-1.0943	1.0943	-4	1.0943	1.0943
-0.28713	-0.71584	-4	0.71584	0.71584	0.71586	-0.28713	0.5327	-4	0.71586	0.71586
-0.37245	-0.69812	-4	0.69812	0.69812	0.69812	-0.37245	0.69801	-4	0.69812	0.69812
-0.57003	-0.54899	-4	0.54513	0.54513	0.57006	-0.57003	0.56924	-4	0.57006	0.57006
-0.25342	-0.26879	-4	0.2725	0.2725	0.54682	-0.25342	0.29568	-4	0.54682	0.54682
-0.76385	-0.76385	-4	0.76385	0.76385	0.76385	-0.76385	0.76385	-4	0.76385	0.76385
-0.55547	-0.83221	-4	0.84121	0.84121	0.87724	-0.55547	0.62146	-4	0.87724	0.87724
-1.436	-1.436	-4	1.436	1.436	1.436	-1.436	1.436	-4	1.436	1.436
-1.4143	-1.6028	-4	1.6029	1.6029	1.6176	-1.4143	1.5741	-4	1.6176	1.6176
-0.5905	-1.2394	-4	1.2394	1.2394	1.2394	-0.5905	1.2394	-4	1.2394	1.2394
-0.68131	-0.81279	-4	0.82017	0.82017	0.93573	-0.68131	0.73739	-4	0.93573	0.93573
-0.17779	-0.5173	-4	0.51731	0.51731	0.51733	-0.17779	0.46546	-4	0.51733	0.51733
-0.2487	-0.4908	-4	0.49688	0.49688	0.66539	-0.2487	0.38054	-4	0.66539	0.66539
-0.37993	-1.2565	-4	1.2565	1.2565	1.2565	-0.37993	1.2565	-4	1.2565	1.2565
-0.32073	-0.87319	-4	0.87324	0.87324	0.87328	-0.32073	0.78241	-4	0.87328	0.87328
-0.20659	-0.59761	-4	0.59761	0.59761	0.59761	-0.20659	0.525	-4	0.59761	0.59761
-0.34395	-0.52792	-4	0.41863	0.41863	0.67714	-0.34395	0.2831	-4	0.67714	0.67714
-1.1601	-1.4729	-4	1.4662	1.4662	1.6058	-1.1601	1.1399	-4	1.6058	1.6058
-0.41068	-0.95785	-4	0.95786	0.95786	0.95787	-0.41068	0.82255	-4	0.95787	0.95787
-0.35263	-0.4323	-4	0.38247	0.38247	0.66707	-0.35263	0.29141	-4	0.66707	0.66707
-0.33507	-0.29919	-4	0.22487	0.22487	0.4954	-0.33507	0.24862	-4	0.4954	0.4954
-0.6779	-0.64381	-4	0.63602	0.63602	0.78265	-0.6779	0.63998	-4	0.78265	0.78265
-0.87823	-1.5006	-4	1.5006	1.5006	1.5006	-0.87823	1.4976	-4	1.5006	1.5006
-0.33927	-0.71784	-4	0.72713	0.72713	0.86304	-0.33927	0.7004	-4	0.86304	0.86304
-0.73838	-1.1511	-4	1.1511	1.1511	1.1511	-0.73838	0.79954	-4	1.1511	1.1511
-0.27863	-0.29857	-4	0.31173	0.31173	0.53287	-0.27863	0.3269	-4	0.53287	0.53287
-0.13993	-0.51635	-4	0.51635	0.51635	0.51635	-0.13993	0.51034	-4	0.51635	0.51635
-0.99361	-0.99361	-4	0.99361	0.99361	0.99361	-0.99361	0.99361	-4	0.99361	0.99361
-0.55249	-1.4736	-4	1.4736	1.4736	1.4818	-0.55249	1.3982	-4	1.4818	1.4818
-0.62284	-0.91733	-4	0.91734	0.91734	0.91735	-0.62284	0.82279	-4	0.91735	0.91735
-0.19804	-0.59584	-4	0.59687	0.59687	0.59737	-0.19804	0.42856	-4	0.59737	0.59737
-0.67363	-1.4445	-4	1.4657	1.4657	1.5016	-0.67363	0.85687	-4	1.5016	1.5016
-0.66301	-1.4203	-4	1.4203	1.4203	1.4203	-0.66301	1.3621	-4	1.4203	1.4203
-0.61497	-1.417	-4	1.4228	1.4228	1.4308	-0.61497	0.89717	-4	1.4308	1.4308
-0.20384	-0.88011	-4	0.88011	0.88011	0.88011	-0.20384	0.87541	-4	0.88011	0.88011
-0.30411	-0.56672	-4	0.56788	0.56788	0.58625	-0.30411	0.33256	-4	0.58625	0.58625
-0.56831	-0.56831	-4	0.56831	0.56831	0.56831	-0.56831	0.56831	-4	0.56831	0.56831
-0.71752	-0.50757	-4	0.40173	0.40173	0.71752	-0.71752	0.71752	-4	0.71752	0.71752
-1.3025	-1.2517	-4	1.247	1.247	1.3025	-1.3025	1.3025	-4	1.3025	1.3025
-0.13324	-0.43319	-4	0.45216	0.45216	0.54388	-0.13324	0.25277	-4	0.54388	0.54388
-0.7425	-1.084	-4	1.084	1.084	1.084	-0.7425	1.084	-4	1.084	1.084
-1.0566	-1.6393	-4	1.64	1.64	1.6434	-1.0566	1.594	-4	1.6434	1.6434
-0.60797	-1.3386	-4	1.3386	1.3386	1.3386	-0.60797	1.3386	-4	1.3386	1.3386
-0.72299	-1.5673	-4	1.5674	1.5674	1.5675	-0.72299	1.3637	-4	1.5675	1.5675
-0.40134	-0.42161	-4	0.42181	0.42181	0.52293	-0.40134	0.39798	-4	0.52293	0.52293
-0.3404	-1.1245	-4	1.1245	1.1245	1.1245	-0.3404	1.0431	-4	1.1245	1.1245
-0.67188	-0.51173	-4	0.42096	0.42096	0.67188	-0.67188	0.67188	-4	0.67188	0.67188
-0.20823	-0.26301	-4	0.28932	0.28932	0.47888	-0.20823	0.22704	-4	0.47888	0.47888
-0.34611	-1.1695	-4	1.1695	1.1695	1.1695	-0.34611	0.96552	-4	1.1695	1.1695
-0.78436	-1.4745	-4	1.4748	1.4748	1.475	-0.78436	1.2984	-4	1.475	1.475
-0.26739	-1.2304	-4	1.2304	1.2304	1.2304	-0.26739	1.1486	-4	1.2304	1.2304
-0.60472	-1.4135	-4	1.4135	1.4135	1.4135	-0.60472	1.302	-4	1.4135	1.4135
-0.2851	-0.2217	-4	0.22105	0.22105	0.4909	-0.2851	0.28952	-4	0.4909	0.4909
-0.56332	-0.50778	-4	0.42052	0.42052	0.77772	-0.56332	0.49291	-4	0.77772	0.77772
-0.70795	-1.5717	-4	1.5717	1.5717	1.5717	-0.70795	1.57	-4	1.5717	1.5717
-0.20679	-0.42504	-4	0.43538	0.43538	0.50059	-0.20679	0.232	-4	0.50059	0.50059
-0.73315	-1.5354	-4	1.5354	1.5354	1.5354	-0.73315	1.5353	-4	1.5354	1.5354
-0.47428	-0.80183	-4	0.824	0.824	0.89706	-0.47428	0.55822	-4	0.89706	0.89706
-0.36903	-0.71778	-4	0.71836	0.71836	0.71891	-0.36903	0.56169	-4	0.71891	0.71891
-0.51923	-0.43785	-4	0.32093	0.32093	0.74911	-0.51923	0.45418	-4	0.74911	0.74911
-0.27425	-0.82162	-4	0.83823	0.83823	0.88792	-0.27425	0.38369	-4	0.88792	0.88792
-0.18513	-0.5889	-4	0.5889	0.5889	0.5889	-0.18513	0.58889	-4	0.5889	0.5889
-0.53031	-1.4156	-4	1.4156	1.4156	1.4156	-0.53031	1.4138	-4	1.4156	1.4156
-0.51232	-1.3805	-4	1.3805	1.3805	1.3805	-0.51232	1.3694	-4	1.3805	1.3805
-0.47832	-0.87982	-4	0.87982	0.87982	0.87982	-0.47832	0.87947	-4	0.87982	0.87982
-0.57577	-0.3814	-4	0.38349	0.38349	0.5758	-0.57577	0.57577	-4	0.5758	0.5758
-0.47835	-0.48531	-4	0.48531	0.48531	0.48531	-0.47835	0.48531	-4	0.48531	0.48531
-0.46109	-1.1388	-4	1.1393	1.1393	1.1415	-0.46109	1.108	-4	1.1415	1.1415
-0.45531	-0.45531	-4	0.45531	0.45531	0.45531	-0.45531	0.45531	-4	0.45531	0.45531
-1.0192	-1.0199	-4	1.0199	1.0199	1.0199	-1.0192	1.0197	-4	1.0199	1.0199
-1.277	-1.277	-4	1.277	1.277	1.277	-1.277	1.277	-4	1.277	1.277
-0.20037	-0.50847	-4	0.50847	0.50847	0.50847	-0.20037	0.50847	-4	0.50847	0.50847
-0.38415	-0.58244	-4	0.60351	0.60351	0.6949	-0.38415	0.41079	-4	0.6949	0.6949
-0.31491	-0.31506	-4	0.31473	0.31473	0.53055	-0.31491	0.32122	-4	0.53055	0.53055
-0.78186	-1.0868	-4	1.0885	1.0885	1.0973	-0.78186	0.97511	-4	1.0973	1.0973
-0.38812	-0.37602	-4	0.37623	0.37623	0.5858	-0.38812	0.38635	-4	0.5858	0.5858
-0.64084	-0.6151	-4	0.56895	0.56895	0.81467	-0.64084	0.64084	-4	0.81467	0.81467
-0.35822	-0.38179	-4	0.29718	0.29718	0.6685	-0.35822	0.2676	-4	0.6685	0.6685
-0.52786	-0.48156	-4	0.39904	0.39904	0.69807	-0.52786	0.4639	-4	0.69807	0.69807
-0.16587	-0.50197	-4	0.50539	0.50539	0.53776	-0.16587	0.40615	-4	0.53776	0.53776
-0.33604	-0.37195	-4	0.30994	0.30994	0.47125	-0.33604	0.24252	-4	0.47125	0.47125
-0.28534	-0.4676	-4	0.39012	0.39012	0.64786	-0.28534	0.19211	-4	0.64786	0.64786
-0.12962	-0.31784	-4	0.32636	0.32636	0.47088	-0.12962	0.24958	-4	0.47088	0.47088
-0.67749	-0.65987	-4	0.66439	0.66439	0.67749	-0.67749	0.67749	-4	0.67749	0.67749
-0.34244	-0.27562	-4	0.22842	0.22842	0.47909	-0.34244	0.27437	-4	0.47909	0.47909
-0.92596	-1.6033	-4	1.6033	1.6033	1.6033	-0.92596	1.5414	-4	1.6033	1.6033
-0.73562	-1.0053	-4	1.0053	1.0053	1.0053	-0.73562	0.98763	-4	1.0053	1.0053
-0.8517	-1.3007	-4	1.31	1.31	1.36	-0.8517	1.0788	-4	1.36	1.36
-0.97494	-0.97494	-4	0.97494	0.97494	0.97494	-0.97494	0.97494	-4	0.97494	0.97494
-0.18997	-1.3026	-4	1.3026	1.3026	1.3026	-0.18997	1.3025	-4	1.3026	1.3026
-0.40903	-0.66878	-4	0.67084	0.67084	0.6812	-0.40903	0.46402	-4	0.6812	0.6812
-0.27094	-0.2379	-4	0.23923	0.23923	0.53389	-0.27094	0.3678	-4	0.53389	0.53389
-1.1766	-1.177	-4	1.177	1.177	1.177	-1.1766	1.177	-4	1.177	1.177
-0.26577	-0.70019	-4	0.70019	0.70019	0.70019	-0.26577	0.63487	-4	0.70019	0.70019
-0.70282	-0.87441	-4	0.87441	0.87441	0.87441	-0.70282	0.87258	-4	0.87441	0.87441
-0.12622	-0.3198	-4	0.27229	0.27229	0.42546	-0.12622	0.11046	-4	0.42546	0.42546
-0.78422	-0.77058	-4	0.77421	0.77421	0.81262	-0.78422	0.79518	-4	0.81262	0.81262
-0.56325	-0.96877	-4	0.96885	0.96885	0.96896	-0.56325	0.85608	-4	0.96896	0.96896
-0.21821	-0.37001	-4	0.32265	0.32265	0.52629	-0.21821	0.17665	-4	0.52629	0.52629
-0.52653	-0.24803	-4	0.23347	0.23347	0.52653	-0.52653	0.52653	-4	0.52653	0.52653
-0.22719	-0.5399	-4	0.52681	0.52681	0.61091	-0.22719	0.21734	-4	0.61091	0.61091
-0.51578	-1.3122	-4	1.3122	1.3122	1.3122	-0.51578	1.3122	-4	1.3122	1.3122
-0.60247	-0.54117	-4	0.54164	0.54164	0.60247	-0.60247	0.60247	-4	0.60247	0.60247
-0.61459	-0.61012	-4	0.523	0.523	0.73836	-0.61459	0.543	-4	0.73836	0.73836
-0.64285	-0.72469	-4	0.56277	0.56277	0.93322	-0.64285	0.41559	-4	0.93322	0.93322
-0.25457	-0.44229	-4	0.44305	0.44305	0.46963	-0.25457	0.4013	-4	0.46963	0.46963
-0.22768	-0.36038	-4	0.29661	0.29661	0.58471	-0.22768	0.15732	-4	0.58471	0.58471
-0.58167	-0.89756	-4	0.89846	0.89846	0.90336	-0.58167	0.67511	-4	0.90336	0.90336
-0.44443	-0.43732	-4	0.37985	0.37985	0.57789	-0.44443	0.39969	-4	0.57789	0.57789
-0.89625	-1.3934	-4	1.3934	1.3934	1.3934	-0.89625	1.2489	-4	1.3934	1.3934
-0.35937	-0.72675	-4	0.72795	0.72795	0.74148	-0.35937	0.58887	-4	0.74148	0.74148
-0.21791	-0.29933	-4	0.32124	0.32124	0.58837	-0.21791	0.24909	-4	0.58837	0.58837
-0.90062	-0.90062	-4	0.90062	0.90062	0.90062	-0.90062	0.90062	-4	0.90062	0.90062
-0.32699	-0.4836	-4	0.50144	0.50144	0.70992	-0.32699	0.36123	-4	0.70992	0.70992
-1.0636	-1.408	-4	1.408	1.408	1.408	-1.0636	1.2997	-4	1.408	1.408
-0.69837	-1.0914	-4	1.0914	1.0914	1.0915	-0.69837	1.0913	-4	1.0915	1.0915
-0.8181	-1.6003	-4	1.6012	1.6012	1.6025	-0.8181	1.1002	-4	1.6025	1.6025
-0.74425	-0.74425	-4	0.74425	0.74425	0.74425	-0.74425	0.74425	-4	0.74425	0.74425
-0.30826	-0.47604	-4	0.12114	0.12114	0.46882	-0.30826	-0.32545	-4	0.46882	0.46882
-1.4094	-1.4094	-4	1.4094	1.4094	1.4094	-1.4094	1.4094	-4	1.4094	1.4094
-0.84096	-1.2858	-4	1.2858	1.2858	1.2858	-0.84096	0.93649	-4	1.2858	1.2858
-0.28	-0.84188	-4	0.84862	0.84862	0.87971	-0.28	0.36498	-4	0.87971	0.87971
-0.83554	-0.96349	-4	0.56376	0.56376	1.1482	-0.83554	0.83354	-4	1.1482	1.1482
-0.28953	-0.28298	-4	0.24654	0.24654	0.52533	-0.28953	0.24733	-4	0.52533	0.52533
-0.25629	-0.21898	-4	0.24151	0.24151	0.48874	-0.25629	0.26243	-4	0.48874	0.48874
-1.268	-1.268	-4	1.268	1.268	1.268	-1.268	1.268	-4	1.268	1.268
-0.45581	-1.1739	-4	1.1739	1.1739	1.1739	-0.45581	1.0568	-4	1.1739	1.1739
-0.2181	-0.27981	-4	0.29983	0.29983	0.51632	-0.2181	0.23179	-4	0.51632	0.51632
-0.59309	-1.4118	-4	1.4119	1.4119	1.4119	-0.59309	1.0707	-4	1.4119	1.4119
-1.3501	-1.3332	-4	1.3302	1.3302	1.3501	-1.3501	1.3501	-4	1.3501	1.3501
-1.6195	-1.6195	-4	1.6195	1.6195	1.6195	-1.6195	1.6195	-4	1.6195	1.6195
-0.43331	-1.1336	-4	1.1336	1.1336	1.1336	-0.43331	1.131	-4	1.1336	1.1336
-0.25785	-0.36701	-4	0.36994	0.36994	0.48429	-0.25785	0.30597	-4	0.48429	0.48429
-1.4841	-1.4841	-4	1.4841	1.4841	1.4841	-1.4841	1.4841	-4	1.4841	1.4841
-0.69263	-0.60583	-4	0.60858	0.60858	0.69263	-0.69263	0.69263	-4	0.69263	0.69263
-0.67967	-1.1177	-4	1.1177	1.1177	1.1177	-0.67967	1.1124	-4	1.1177	1.1177
-0.66882	-0.49291	-4	0.43303	0.43303	0.66889	-0.66882	0.66888	-4	0.66889	0.66889
-1.0335	-0.97649	-4	0.97474	0.97474	1.0335	-1.0335	1.0335	-4	1.0335	1.0335
-0.7444	-0.99572	-4	0.99573	0.99573	1.0015	-0.7444	0.95814	-4	1.0015	1.0015
-1.4125	-1.4125	-4	1.4125	1.4125	1.4125	-1.4125	1.4125	-4	1.4125	1.4125
-1.1554	-1.1482	-4	1.1484	1.1484	1.166	-1.1554	1.1615	-4	1.166	1.166
-0.44844	-1.1457	-4	1.1457	1.1457	1.1457	-0.44844	1.1454	-4	1.1457	1.1457
-0.35707	-0.79822	-4	0.79822	0.79822	0.79822	-0.35707	0.78148	-4	0.79822	0.79822
-0.35615	-1.5034	-4	1.5115	1.5115	1.5408	-0.35615	1.026	-4	1.5408	1.5408
-0.70319	-0.61912	-4	0.46798	0.46798	0.8157	-0.70319	0.62234	-4	0.8157	0.8157
[truncated: 1,052 more rows]

## Sheet: Fig3
Fig3.A
cell viability
EGFRi	-0.70427	-0.85931	-1.0931	-0.68434	-1.1654	-0.86427	-0.65536	-1.1414	-1.4427	-1.4516	-0.7161	-0.79582	-0.70145	-1.2838	-1.2279	-0.63767	-0.56402	-0.5835	-0.72997	-1.1419	-0.55397	-1.1035	-0.76127	-1.3041	-0.66045	-0.8305	-1.3593	-1.3809	-0.55434	-0.96063	-0.81786	-1.335	-0.91984	-1.2626	-0.66709	-0.94093	-0.55443	-1.4263	-0.65794	-1.213	-0.64377	-1.1506	-1.3969	-1.3568	-0.56182	-1.133	-1.5599	-0.60133	-1.0999
METi	-0.26627	-0.76129	-0.30806	-0.42822	-0.80987	-0.36375	-0.40977	-1.0188	-0.61627	-0.69739	-0.39994	-0.021198	-0.08758	-0.81601	-0.42079	-0.51623	-0.38071	-0.34864	-0.28065	-0.38493	-0.22731	-0.22573	-0.32103	-0.47122	-0.32509	-0.38063	-0.49376	-0.42308	-0.39359	-0.32458	-0.2469	-0.53046	-0.74121	-0.48364	-0.22997	-0.1591	-0.21746	-0.67012	-0.27102	-1.0841	-0.18242	-0.66631	-0.61625	-0.60885	-0.28814	-0.59548	-0.81717	-0.26181	-0.31557
RAS_mi	0.4472	-0.085969	0.88208	-0.40108	-0.61187	-0.48486	-0.21223	0.93811	1.2654	1.2906	-0.098391	-0.73082	-0.21121	1.1514	-0.83317	-1.1851	-0.021912	-0.18408	0.3741	0.58308	-0.25318	0.87447	0.080593	0.96925	-1.1463	-0.41295	1.3161	1.1928	0.38053	0.75199	0.63428	-1.0982	0.89486	1.1784	0.44556	-0.45881	-0.024617	-1.3074	-0.61324	-1.023	0.49282	0.94601	1.3355	1.3422	0.27188	-0.16624	0.50095	0.21258	-1.0074
AKTi	-0.046799	-0.20366	0.47657	-0.10702	0.71122	-0.19563	-0.14306	0.50197	0.53935	0.62367	-0.28475	0.44724	-0.18978	0.56933	0.31674	-0.22425	-0.13332	-0.056166	0.075155	0.39575	-0.20823	0.38174	-0.066004	0.37111	-0.036145	0.38011	0.70354	0.53184	-0.078306	0.4778	0.27271	0.66487	0.084187	0.78807	0.013776	-0.19333	-0.2126	0.71779	-0.22776	0.63093	0.1353	0.87069	0.69117	0.87084	-0.21856	0.61207	0.78137	-0.21743	0.74316
RAFi	-0.68581	-0.54918	-0.70035	-1.6581	-0.85475	-0.47132	-0.44656	-0.74788	-0.91756	-0.89517	-0.88031	-0.54561	-0.8527	-0.8426	-0.72522	-0.38634	-0.58202	-0.4443	-0.49415	-0.70688	-0.31977	-0.6641	-0.32876	-0.7445	-0.39715	-0.56596	-0.90648	-0.85017	-0.15786	-0.64774	-0.48978	-0.93605	-0.39997	-0.90997	-0.3463	-0.16727	-0.37154	-1.0213	-0.52236	-0.81788	-0.34367	-0.91934	-0.9067	-1.0101	-0.32966	-0.7863	-1.0774	-0.4323	-0.84102
MEKi	-1.9133	-2.0367	-1.968	-2.009	-1.7086	-1.8479	-1.9507	-1.8612	-1.9269	-2.0397	-1.9339	-1.8533	-1.9425	-1.9071	-1.9784	-2.0442	-2.2783	-1.9777	-1.919	-2.0945	-1.9088	-2.0448	-2.16	-2.0544	-1.7095	-2.1147	-1.7824	-1.8691	-1.8655	-2.0467	-1.952	-2.006	-1.8998	-1.9454	-1.7769	-1.4022	-1.8054	-2.168	-1.7979	-1.9514	-1.7732	-1.9655	-2.1047	-2.1964	-2.0204	-1.9407	-2.1742	-2.0985	-1.8456
ERKi	-1.9042	-1.6337	-1.3598	-1.7547	-1.4412	-1.793	-1.5724	-1.1453	-1.6905	-1.4199	-1.6368	-1.5098	-1.812	-1.3934	-1.5814	-1.661	-1.1761	-0.98659	-1.5787	-1.21	-1.4277	-1.3817	-1.9432	-1.4964	-1.6134	-1.6593	-1.4679	-1.3185	-1.58	-1.557	-1.6711	-1.0461	-1.5256	-1.1063	-1.5988	-0.83995	-1.6227	-1.4033	-1.3817	-1.4425	-1.7145	-1.0817	-1.1042	-1.1864	-1.6134	-1.1552	-1.3799	-1.9334	-1.2805
histogram
X	-2.8	-2.7	-2.6	-2.5	-2.4	-2.3	-2.2	-2.1	-2	-1.9	-1.8	-1.7	-1.6	-1.5	-1.4	-1.3	-1.2	-1.1	-1	-0.9	-0.8	-0.7	-0.6	-0.5	-0.4	-0.3	-0.2	-0.1	0	0.1	0.2	0.3	0.4	0.5	0.6	0.7	0.8	0.9	1	1.1	1.2	1.3	1.4	1.5	1.6	1.7	1.8	1.9	2
EGFRi	0	0	0	0	0	0	0	0	0	0	0	0	3	10	21	47	44	47	31	31	46	73	70	65	12	0	0	0	0	0	0	0	0	0	0	0	0	0	0	0	0	0	0	0	0	0	0	0	0
METi	0	0	0	0	0	0	0	0	0	0	0	0	0	0	0	3	8	5	9	10	11	33	33	96	127	122	41	2	0	0	0	0	0	0	0	0	0	0	0	0	0	0	0	0	0	0	0	0	0
RAS_mi	0	0	0	0	0	0	0	0	0	0	0	0	1	0	2	3	14	15	11	16	16	19	15	28	36	29	24	30	23	17	24	18	13	19	12	16	16	24	19	22	11	6	1	0	0	0	0	0	0
AKTi	0	0	0	0	0	0	0	0	0	0	0	0	0	0	0	0	0	0	0	0	0	0	0	4	14	54	63	53	49	26	19	32	22	37	33	35	27	24	6	2	0	0	0	0	0	0	0	0	0
RAFi	0	0	0	0	0	0	0	0	0	0	0	1	4	1	1	1	3	27	44	55	59	49	60	66	67	52	10	0	0	0	0	0	0	0	0	0	0	0	0	0	0	0	0	0	0	0	0	0	0
MEKi	0	0	0	1	8	31	56	120	159	71	38	13	2	1	0	0	0	0	0	0	0	0	0	0	0	0	0	0	0	0	0	0	0	0	0	0	0	0	0	0	0	0	0	0	0	0	0	0	0
ERKi	0	0	0	0	0	1	3	10	9	21	49	71	84	70	74	44	33	20	5	5	0	1	0	0	0	0	0	0	0	0	0	0	0	0	0	0	0	0	0	0	0	0	0	0	0	0	0	0	0
Fig3.B
first panel
cell viability
EGFRi	-0.70427	-0.85931	-1.0931	-0.68434	-1.1654	-0.86427	-0.65536	-1.1414	-1.4427	-1.4516	-0.7161	-0.79582	-0.70145	-1.2838	-1.2279	-0.63767	-0.56402	-0.5835	-0.72997	-1.1419	-0.55397	-1.1035	-0.76127	-1.3041	-0.66045	-0.8305	-1.3593	-1.3809	-0.55434	-0.96063	-0.81786	-1.335	-0.91984	-1.2626	-0.66709	-0.94093	-0.55443	-1.4263	-0.65794	-1.213	-0.64377	-1.1506	-1.3969	-1.3568	-0.56182	-1.133	-1.5599	-0.60133	-1.0999
EGFRi/MEKi	-2.2256	-2.2348	-2.2172	-2.0988	-1.9057	-2.2483	-2.2028	-2.117	-2.2815	-2.4047	-2.2984	-2.0041	-2.359	-2.1958	-2.3091	-2.3186	-2.42	-2.1552	-2.1218	-2.3633	-2.2053	-2.3222	-2.4512	-2.4194	-1.9644	-2.2739	-2.0936	-2.2344	-2.1532	-2.233	-2.1614	-2.254	-2.2597	-2.1602	-2.0419	-2.0283	-2.1057	-2.407	-2.1521	-2.1997	-1.9795	-2.0813	-2.4123	-2.3859	-2.3138	-2.1527	-2.4737	-2.3766	-1.9906
EGFRi/ERKi	-2.1883	-1.9993	-1.8429	-1.8853	-1.7908	-2.1387	-1.8709	-1.7027	-2.0691	-2.2126	-2.0461	-1.7891	-2.2646	-1.9763	-2.0946	-2.0132	-1.5663	-1.3812	-1.8321	-1.9595	-1.7721	-1.9715	-2.2003	-2.2504	-1.8341	-2.0302	-1.9468	-1.9857	-1.8215	-1.907	-1.8972	-1.8416	-2.0271	-1.8142	-1.8139	-1.7288	-1.8943	-2.1001	-1.8157	-1.9389	-1.8936	-1.745	-2.0436	-1.9993	-1.9291	-1.7632	-2.1538	-2.2105	-1.7215
histogram
X	-2.8	-2.7	-2.6	-2.5	-2.4	-2.3	-2.2	-2.1	-2	-1.9	-1.8	-1.7	-1.6	-1.5	-1.4	-1.3	-1.2	-1.1	-1	-0.9	-0.8	-0.7	-0.6	-0.5	-0.4	-0.3	-0.2	-0.1	0	0.1	0.2	0.3	0.4	0.5	0.6	0.7	0.8	0.9	1	1.1	1.2	1.3	1.4	1.5	1.6	1.7	1.8	1.9	2
EGFRi	0	0	0	0	0	0	0	0	0	0	0	0	3	10	21	47	44	47	31	31	46	73	70	65	12	0	0	0	0	0	0	0	0	0	0	0	0	0	0	0	0	0	0	0	0	0	0	0	0
EGFRi/MEKi	3	5	13	50	76	99	119	81	34	12	5	3	0	0	0	0	0	0	0	0	0	0	0	0	0	0	0	0	0	0	0	0	0	0	0	0	0	0	0	0	0	0	0	0	0	0	0	0	0
EGFRi/ERKi	0	0	0	3	8	16	42	70	94	102	84	43	21	9	7	1	0	0	0	0	0	0	0	0	0	0	0	0	0	0	0	0	0	0	0	0	0	0	0	0	0	0	0	0	0	0	0	0	0
second panel
cell viability
METi	-0.26627	-0.76129	-0.30806	-0.42822	-0.80987	-0.36375	-0.40977	-1.0188	-0.61627	-0.69739	-0.39994	-0.021198	-0.08758	-0.81601	-0.42079	-0.51623	-0.38071	-0.34864	-0.28065	-0.38493	-0.22731	-0.22573	-0.32103	-0.47122	-0.32509	-0.38063	-0.49376	-0.42308	-0.39359	-0.32458	-0.2469	-0.53046	-0.74121	-0.48364	-0.22997	-0.1591	-0.21746	-0.67012	-0.27102	-1.0841	-0.18242	-0.66631	-0.61625	-0.60885	-0.28814	-0.59548	-0.81717	-0.26181	-0.31557
METi/MEKi	-2.0838	-2.1475	-2.0891	-2.0651	-1.8144	-2.0725	-2.0737	-2.0143	-2.1267	-2.2445	-2.1455	-1.9415	-2.1828	-2.0599	-2.1698	-2.2206	-2.3805	-2.0548	-2.0247	-2.2574	-2.0783	-2.2276	-2.3493	-2.2678	-1.858	-2.2155	-1.9823	-2.0884	-2.0246	-2.1487	-2.0672	-2.169	-2.1194	-2.0699	-1.9177	-1.6771	-1.9831	-2.317	-2.0081	-2.0932	-1.8907	-2.0287	-2.279	-2.3	-2.2042	-2.0722	-2.3621	-2.2467	-1.9239
METi/ERKi	-2.0366	-1.9097	-1.605	-1.8399	-1.6775	-1.951	-1.7462	-1.59	-1.8569	-1.9515	-1.8856	-1.6287	-2.0731	-1.8208	-1.8972	-1.9128	-1.4805	-1.2438	-1.7182	-1.7026	-1.613	-1.7312	-2.0711	-1.9856	-1.7217	-1.9	-1.7818	-1.7374	-1.6836	-1.7403	-1.7615	-1.5929	-1.8778	-1.5748	-1.6821	-1.2858	-1.7618	-1.8908	-1.633	-1.8251	-1.7814	-1.5795	-1.7456	-1.748	-1.7932	-1.5906	-1.9303	-2.0752	-1.5503
histogram
X	-2.8	-2.7	-2.6	-2.5	-2.4	-2.3	-2.2	-2.1	-2	-1.9	-1.8	-1.7	-1.6	-1.5	-1.4	-1.3	-1.2	-1.1	-1	-0.9	-0.8	-0.7	-0.6	-0.5	-0.4	-0.3	-0.2	-0.1	0	0.1	0.2	0.3	0.4	0.5	0.6	0.7	0.8	0.9	1	1.1	1.2	1.3	1.4	1.5	1.6	1.7	1.8	1.9	2
METi	0	0	0	0	0	0	0	0	0	0	0	0	0	0	0	3	8	5	9	10	11	33	33	96	127	122	41	2	0	0	0	0	0	0	0	0	0	0	0	0	0	0	0	0	0	0	0	0	0
METi/MEKi	0	1	2	18	32	85	111	136	73	27	10	5	0	0	0	0	0	0	0	0	0	0	0	0	0	0	0	0	0	0	0	0	0	0	0	0	0	0	0	0	0	0	0	0	0	0	0	0	0
METi/ERKi	0	0	0	0	2	7	7	21	57	103	96	88	70	30	10	8	1	0	0	0	0	0	0	0	0	0	0	0	0	0	0	0	0	0	0	0	0	0	0	0	0	0	0	0	0	0	0	0	0
third panel
cell viability
RAS_mi	0.4472	-0.085969	0.88208	-0.40108	-0.61187	-0.48486	-0.21223	0.93811	1.2654	1.2906	-0.098391	-0.73082	-0.21121	1.1514	-0.83317	-1.1851	-0.021912	-0.18408	0.3741	0.58308	-0.25318	0.87447	0.080593	0.96925	-1.1463	-0.41295	1.3161	1.1928	0.38053	0.75199	0.63428	-1.0982	0.89486	1.1784	0.44556	-0.45881	-0.024617	-1.3074	-0.61324	-1.023	0.49282	0.94601	1.3355	1.3422	0.27188	-0.16624	0.50095	0.21258	-1.0074
RAS_mi/RAFi	-0.74479	-0.77655	-0.8486	-1.7661	-1.0317	-0.59498	-0.45473	-0.8918	-0.93173	-1.0716	-0.89759	-0.66188	-1.1884	-0.85836	-0.99395	-1.1245	-0.67477	-0.45441	-0.56442	-0.75776	-0.44039	-0.86429	-0.45731	-1.0916	-1.0879	-0.67793	-0.94042	-1.0537	-0.18485	-0.72718	-0.56803	-1.0561	-0.42912	-1.0032	-0.37904	-0.41755	-0.50735	-1.2382	-0.83534	-0.9288	-0.41032	-1.0004	-0.98435	-1.0326	-0.52755	-0.93678	-1.1338	-0.43448	-0.91751
RAS_mi/MEKi	-1.9626	-2.2172	-2.0897	-2.1091	-1.8645	-1.951	-1.9573	-1.9829	-1.939	-2.1841	-1.9486	-1.9505	-2.2206	-1.9205	-2.1973	-2.603	-2.3477	-1.9863	-1.9785	-2.1352	-2.0074	-2.205	-2.2584	-2.3305	-2.2812	-2.2026	-1.8121	-2.0419	-1.8877	-2.1107	-2.0159	-2.1059	-1.9239	-2.024	-1.8046	-1.6251	-1.9192	-2.3414	-2.0601	-2.0439	-1.8296	-2.0337	-2.1677	-2.2144	-2.1766	-2.066	-2.2199	-2.1002	-1.9112
RAS_mi/ERKi	-1.919	-1.8458	-1.5547	-1.8588	-1.7114	-1.8327	-1.613	-1.2624	-1.6623	-1.5848	-1.6689	-1.7328	-2.1141	-1.4188	-1.9548	-2.3493	-1.343	-1.1372	-1.6368	-1.3867	-1.5478	-1.5472	-1.9581	-1.8104	-2.1662	-1.8948	-1.5011	-1.5106	-1.5086	-1.6944	-1.7013	-1.6629	-1.552	-1.1975	-1.5702	-1.2985	-1.6909	-2.0212	-1.7338	-1.7723	-1.7341	-1.1985	-1.1802	-1.2084	-1.7347	-1.5112	-1.6089	-1.9176	-1.6374
histogram
X	-2.8	-2.7	-2.6	-2.5	-2.4	-2.3	-2.2	-2.1	-2	-1.9	-1.8	-1.7	-1.6	-1.5	-1.4	-1.3	-1.2	-1.1	-1	-0.9	-0.8	-0.7	-0.6	-0.5	-0.4	-0.3	-0.2	-0.1	0	0.1	0.2	0.3	0.4	0.5	0.6	0.7	0.8	0.9	1	1.1	1.2	1.3	1.4	1.5	1.6	1.7	1.8	1.9	2
RAS_mi	0	0	0	0	0	0	0	0	0	0	0	0	1	0	2	3	14	15	11	16	16	19	15	28	36	29	24	30	23	17	24	18	13	19	12	16	16	24	19	22	11	6	1	0	0	0	0	0	0
RAS_mi/RAFi	0	0	0	0	0	0	0	0	0	0	3	1	2	3	1	8	24	44	47	67	49	62	57	72	41	18	1	0	0	0	0	0	0	0	0	0	0	0	0	0	0	0	0	0	0	0	0	0	0
RAS_mi/MEKi	0	1	4	12	31	55	91	131	102	44	21	7	1	0	0	0	0	0	0	0	0	0	0	0	0	0	0	0	0	0	0	0	0	0	0	0	0	0	0	0	0	0	0	0	0	0	0	0	0
RAS_mi/ERKi	0	0	0	0	3	4	9	15	41	55	80	85	76	55	35	22	17	2	0	0	1	0	0	0	0	0	0	0	0	0	0	0	0	0	0	0	0	0	0	0	0	0	0	0	0	0	0	0	0
fourth panel
cell viability
AKTi	-0.046799	-0.20366	0.47657	-0.10702	0.71122	-0.19563	-0.14306	0.50197	0.53935	0.62367	-0.28475	0.44724	-0.18978	0.56933	0.31674	-0.22425	-0.13332	-0.056166	0.075155	0.39575	-0.20823	0.38174	-0.066004	0.37111	-0.036145	0.38011	0.70354	0.53184	-0.078306	0.4778	0.27271	0.66487	0.084187	0.78807	0.013776	-0.19333	-0.2126	0.71779	-0.22776	0.63093	0.1353	0.87069	0.69117	0.87084	-0.21856	0.61207	0.78137	-0.21743	0.74316
AKTi/RAFi	-1.3933	-1.0736	-1.3103	-1.8493	-1.313	-1.4766	-1.0218	-1.3868	-1.7977	-1.705	-1.7151	-0.89885	-1.6803	-1.5503	-1.6076	-1.1538	-1.0237	-0.89705	-0.94564	-1.4435	-1.0319	-1.3843	-1.1467	-1.65	-1.043	-1.0163	-1.5534	-1.6766	-0.80098	-1.1314	-1.039	-1.5974	-1.2352	-1.3842	-0.97447	-1.3017	-1.0766	-1.7075	-1.2834	-1.3988	-0.85553	-1.1998	-1.6068	-1.4947	-1.1068	-1.3018	-1.8316	-1.1277	-1.1994
AKTi/MEKi	-2.4818	-2.4457	-2.4545	-2.1858	-2.1075	-2.6385	-2.4206	-2.3869	-2.644	-2.6792	-2.6131	-2.1442	-2.6102	-2.4865	-2.6705	-2.6245	-2.6095	-2.3447	-2.2983	-2.657	-2.4658	-2.6012	-2.7499	-2.7495	-2.2458	-2.4592	-2.3347	-2.5489	-2.3722	-2.4258	-2.3858	-2.5404	-2.5511	-2.3375	-2.2898	-2.3615	-2.3737	-2.7017	-2.4188	-2.4233	-2.1929	-2.1988	-2.6512	-2.5738	-2.606	-2.3608	-2.762	-2.622	-2.1489
AKTi/ERKi	-2.3992	-2.0664	-1.8866	-1.9313	-1.8621	-2.5134	-2.0019	-1.6626	-2.3123	-2.1629	-2.2961	-1.7992	-2.5031	-2.0188	-2.3461	-2.2326	-1.5838	-1.3761	-1.922	-1.8977	-1.9663	-1.973	-2.4731	-2.2968	-2.0834	-2.0325	-2.0594	-2.0867	-1.9996	-1.9376	-2.0619	-1.6976	-2.2268	-1.5686	-2.0339	-1.8909	-2.1385	-2.0477	-1.9767	-1.9718	-2.064	-1.3568	-1.7851	-1.6591	-2.1864	-1.6471	-2.0962	-2.4114	-1.6191
histogram
X	-2.8	-2.7	-2.6	-2.5	-2.4	-2.3	-2.2	-2.1	-2	-1.9	-1.8	-1.7	-1.6	-1.5	-1.4	-1.3	-1.2	-1.1	-1	-0.9	-0.8	-0.7	-0.6	-0.5	-0.4	-0.3	-0.2	-0.1	0	0.1	0.2	0.3	0.4	0.5	0.6	0.7	0.8	0.9	1	1.1	1.2	1.3	1.4	1.5	1.6	1.7	1.8	1.9	2
AKTi	0	0	0	0	0	0	0	0	0	0	0	0	0	0	0	0	0	0	0	0	0	0	0	4	14	54	63	53	49	26	19	32	22	37	33	35	27	24	6	2	0	0	0	0	0	0	0	0	0
AKTi/RAFi	0	0	0	0	0	0	0	1	0	7	11	17	26	33	60	62	75	64	48	54	19	18	4	0	1	0	0	0	0	0	0	0	0	0	0	0	0	0	0	0	0	0	0	0	0	0	0	0	0
AKTi/MEKi	29	65	60	85	94	64	50	17	10	4	4	0	0	0	0	0	0	0	0	0	0	0	0	0	0	0	0	0	0	0	0	0	0	0	0	0	0	0	0	0	0	0	0	0	0	0	0	0	0
AKTi/ERKi	2	3	9	18	29	50	47	67	62	48	45	43	30	20	12	11	2	2	0	0	0	0	0	0	0	0	0	0	0	0	0	0	0	0	0	0	0	0	0	0	0	0	0	0	0	0	0	0	0
fifth panel
RAFi	-0.68581	-0.54918	-0.70035	-1.6581	-0.85475	-0.47132	-0.44656	-0.74788	-0.91756	-0.89517	-0.88031	-0.54561	-0.8527	-0.8426	-0.72522	-0.38634	-0.58202	-0.4443	-0.49415	-0.70688	-0.31977	-0.6641	-0.32876	-0.7445	-0.39715	-0.56596	-0.90648	-0.85017	-0.15786	-0.64774	-0.48978	-0.93605	-0.39997	-0.90997	-0.3463	-0.16727	-0.37154	-1.0213	-0.52236	-0.81788	-0.34367	-0.91934	-0.9067	-1.0101	-0.32966	-0.7863	-1.0774	-0.4323	-0.84102
RAFi/MEKi	-1.9133	-2.0367	-1.968	-2.009	-1.7086	-1.8479	-1.9507	-1.8612	-1.9269	-2.0397	-1.9339	-1.8533	-1.9425	-1.9071	-1.9784	-2.0442	-2.2783	-1.9777	-1.919	-2.0945	-1.9088	-2.0448	-2.16	-2.0544	-1.7095	-2.1147	-1.7824	-1.8691	-1.8655	-2.0467	-1.952	-2.006	-1.8998	-1.9454	-1.7769	-1.4022	-1.8054	-2.168	-1.7979	-1.9514	-1.7732	-1.9655	-2.1047	-2.1964	-2.0204	-1.9407	-2.1742	-2.0985	-1.8456
RAFi/ERKi	-1.8973	-1.7784	-1.5554	-1.9727	-1.5816	-1.7305	-1.6329	-1.4037	-1.6853	-1.8071	-1.7441	-1.6208	-1.8586	-1.6564	-1.7362	-1.737	-1.4716	-1.2109	-1.6343	-1.6379	-1.4706	-1.6498	-1.8842	-1.8486	-1.5762	-1.8488	-1.617	-1.5835	-1.5079	-1.6931	-1.6684	-1.5422	-1.6386	-1.5581	-1.5378	-1.0561	-1.5937	-1.8185	-1.4984	-1.6623	-1.6798	-1.5942	-1.6745	-1.7594	-1.6242	-1.5124	-1.8039	-1.9428	-1.5533
histogram
X	-2.8	-2.7	-2.6	-2.5	-2.4	-2.3	-2.2	-2.1	-2	-1.9	-1.8	-1.7	-1.6	-1.5	-1.4	-1.3	-1.2	-1.1	-1	-0.9	-0.8	-0.7	-0.6	-0.5	-0.4	-0.3	-0.2	-0.1	0	0.1	0.2	0.3	0.4	0.5	0.6	0.7	0.8	0.9	1	1.1	1.2	1.3	1.4	1.5	1.6	1.7	1.8	1.9	2
RAFi	0	0	0	0	0	0	0	0	0	0	0	1	4	1	1	1	3	27	44	55	59	49	60	66	67	52	10	0	0	0	0	0	0	0	0	0	0	0	0	0	0	0	0	0	0	0	0	0	0
RAFi/MEKi	0	0	0	1	8	31	56	120	159	71	38	13	2	1	0	0	0	0	0	0	0	0	0	0	0	0	0	0	0	0	0	0	0	0	0	0	0	0	0	0	0	0	0	0	0	0	0	0	0
RAFi/ERKi	0	0	0	0	0	0	6	4	18	63	102	137	91	53	16	8	1	1	0	0	0	0	0	0	0	0	0	0	0	0	0	0	0	0	0	0	0	0	0	0	0	0	0	0	0	0	0	0	0
Fig.3C
model predicted value (absolute scale not log2 scale from the above cell viability)
	mean	standard deviation
EGFRi	0.573096	0.115518
EGFRi/MEKi	0.218589	0.026719
EGFRi/ERKi	0.273338	0.0381139
METi	0.757935	0.101919
METi/MEKi	0.233345	0.0257654
METi/ERKi	0.301857	0.0404222
AKTi	1.23318	0.358937
AKTi/RAFi	0.453717	0.0868746
AKTi/MEKi	0.189899	0.0296509
AKTi/ERKi	0.267327	0.0607476
Experiments
	#1	#2	#3	mean	standard deivation
DMSO	1.0101	0.964001	1.0259	1	0.0321606
DMSO/AKTi	0.643853	0.704468	0.676153	0.674824	0.0303292
RAFi/AKTi	0.38617	0.375356	0.348321	0.3699	0.0195
MEKi/AKTi	0.035572	0.0328685	0.0359989	0.0348131	0.00169754
EKRi/AKTi	0.152675	0.126209	0.109135	0.12934	0.0219382
METi	1.02092	1.03614	0.993028	1.0167	0.0218644
MEKi/METi	0.308623	0.299801	0.253842	0.287422	0.0294137
ERKi/METi	0.425299	0.467985	0.426153	0.439812	0.0244023
EGFRi	0.824843	0.85387	0.802077	0.82693	0.0259594
MEKi/EGFRi	0.261241	0.243739	0.238475	0.247818	0.0119185
ERKi/EGFRi	0.297382	0.299089	0.259818	0.28543	0.0221969
[truncated: 451 more columns]

## Sheet: Fig4
'EGFRi/ERKi'	-1.736	-1.6962	-1.7566	-1.8016	-1.861	-1.6367	-1.7312	-1.5564	-1.6239	-1.604	-1.5197	-1.9017	-1.8502	-1.8982	-2.0151	-1.8712	-1.8573	-1.8101	-1.7169	-1.6789	-1.7388	-1.6552	-1.6324	-1.808	-1.8001	-1.4336	-1.6217	-1.5669	-1.6147	-1.683	-1.7005	-1.6396	-1.7297	-1.7812	-1.7946	-1.8933	-1.9665	-1.7474	-1.7439	-1.8267	-1.7295	-1.7109	-1.7114	-1.7085	-1.7027	-1.9763	-1.8249	-1.8313	-1.9932
'AKTi/ERKi'	-1.6061	-1.5143	-1.5908	-1.7533	-1.9642	-1.4185	-1.7351	-1.5402	-1.6225	-1.5379	-1.4167	-2.0576	-1.9345	-1.9402	-2.2081	-1.9461	-1.9194	-1.7974	-1.6627	-1.4872	-1.6037	-1.651	-1.6308	-1.8045	-1.783	-1.3103	-1.4277	-1.2653	-1.51	-1.6435	-1.5261	-1.4069	-1.5571	-1.5991	-1.4308	-1.7754	-1.8424	-1.5885	-1.5668	-1.5343	-1.5577	-1.5149	-1.9416	-1.7951	-1.6626	-2.0188	-1.8664	-1.7985	-2.0105
'ERKi'	-1.3634	-1.3431	-1.3978	-1.5421	-1.6827	-1.3484	-1.5468	-1.3781	-1.339	-1.4354	-1.2857	-1.6884	-1.4967	-1.5448	-1.864	-1.4827	-1.563	-1.5104	-1.1987	-1.0997	-1.2706	-1.2546	-1.2931	-1.351	-1.2757	-0.99418	-1.1791	-1.1319	-1.1213	-1.3966	-1.2068	-1.1957	-1.2202	-1.2216	-1.1077	-1.4223	-1.5591	-1.3481	-1.392	-1.3932	-1.3804	-1.4763	-1.4165	-1.4245	-1.1453	-1.3934	-1.4657	-1.4508	-1.4789
RAS_mi/ERKi'	-1.438	-1.3498	-1.4039	-1.5559	-1.7229	-1.3532	-1.5938	-1.415	-1.4479	-1.4561	-1.2877	-1.7936	-1.6024	-1.6087	-1.8936	-1.5739	-1.5943	-1.5536	-1.3026	-1.1536	-1.3854	-1.2998	-1.3632	-1.3673	-1.3892	-1.1154	-1.2385	-1.1706	-1.1645	-1.4028	-1.2764	-1.208	-1.234	-1.3125	-1.3183	-1.4652	-1.5933	-1.4779	-1.4	-1.4395	-1.4307	-1.4785	-1.4965	-1.4673	-1.2624	-1.4188	-1.5875	-1.5778	-1.5343
'METi/ERKi'	-1.5994	-1.5722	-1.5977	-1.7008	-1.7914	-1.5326	-1.6643	-1.4954	-1.5322	-1.538	-1.4497	-1.8203	-1.6963	-1.7843	-1.9538	-1.7762	-1.7869	-1.7494	-1.571	-1.4963	-1.5752	-1.5131	-1.5004	-1.6381	-1.6462	-1.2835	-1.4458	-1.4249	-1.4197	-1.5776	-1.5403	-1.5886	-1.5721	-1.5864	-1.6869	-1.8046	-1.8524	-1.6987	-1.7045	-1.7993	-1.7015	-1.7043	-1.5869	-1.6292	-1.59	-1.8208	-1.7433	-1.7658	-1.883
'RAFi/ERKi'	-1.612	-1.6108	-1.6553	-1.6786	-1.723	-1.5915	-1.6319	-1.4762	-1.4704	-1.5454	-1.4521	-1.7275	-1.6362	-1.7017	-1.8682	-1.5924	-1.6802	-1.6642	-1.4967	-1.4804	-1.5376	-1.4309	-1.4559	-1.5572	-1.5204	-1.2672	-1.4749	-1.4862	-1.3857	-1.5797	-1.5306	-1.5279	-1.5687	-1.5978	-1.6283	-1.6876	-1.7998	-1.621	-1.645	-1.7415	-1.6397	-1.6824	-1.4567	-1.5207	-1.4037	-1.6564	-1.6386	-1.66	-1.7238
'AKTi/MEKi'	-2.1213	-2.0747	-2.0972	-2.094	-2.0497	-1.9051	-1.8741	-1.7714	-1.9898	-1.7454	-1.8763	-2.1583	-2.2898	-2.3055	-2.2232	-2.4235	-2.2609	-2.1986	-2.4878	-2.3968	-2.4113	-2.4576	-2.4346	-2.4838	-2.582	-2.1896	-2.1534	-2.1117	-2.2128	-2.175	-2.1953	-2.222	-2.313	-2.3986	-2.3592	-2.2483	-2.3066	-2.0849	-2.0361	-2.146	-2.0235	-1.8913	-2.0852	-2.021	-2.3869	-2.4865	-2.2222	-2.2853	-2.4218
'MEKi/ERKi'	-1.8316	-1.8928	-1.8927	-1.8716	-1.773	-1.8634	-1.7226	-1.5731	-1.6593	-1.6514	-1.7367	-1.8009	-1.8635	-1.9725	-1.8772	-1.9777	-1.8999	-1.9407	-2.0623	-2.0864	-2.1175	-2.0696	-2.0642	-2.0942	-2.1548	-1.8784	-2.0079	-2.0419	-1.8208	-1.9297	-1.9594	-2.0355	-2.0463	-2.0855	-2.0114	-1.8943	-2.009	-1.8304	-1.8535	-2.0318	-1.8931	-1.8835	-1.498	-1.624	-1.7959	-1.9103	-1.8545	-1.9612	-2.0096
'MEKi'	-1.9035	-1.9219	-1.9236	-1.8813	-1.7736	-1.8412	-1.6838	-1.616	-1.7261	-1.6459	-1.7557	-1.797	-1.8863	-1.9441	-1.8805	-1.945	-1.9328	-1.9369	-2.1063	-2.0782	-2.0835	-2.085	-2.1104	-2.0409	-2.1685	-1.922	-1.9319	-1.9981	-1.8091	-1.9557	-1.9171	-2.0373	-2.0262	-2.0839	-2.0941	-1.9313	-2.0536	-1.8677	-1.8771	-2.0221	-1.862	-1.8554	-1.5762	-1.6675	-1.8612	-1.9071	-1.8531	-1.9549	-1.9436
'RAFi/MEKi'	-1.9035	-1.9219	-1.9236	-1.8813	-1.7736	-1.8412	-1.6838	-1.616	-1.7261	-1.6459	-1.7557	-1.797	-1.8863	-1.9441	-1.8805	-1.945	-1.9328	-1.9369	-2.1063	-2.0782	-2.0835	-2.085	-2.1104	-2.0409	-2.1685	-1.922	-1.9319	-1.9981	-1.8091	-1.9557	-1.9171	-2.0373	-2.0262	-2.0839	-2.0941	-1.9313	-2.0536	-1.8677	-1.8771	-2.0221	-1.862	-1.8554	-1.5762	-1.6675	-1.8612	-1.9071	-1.8531	-1.9549	-1.9436
'EGFRi/MEKi'	-2.0079	-1.9886	-2.0068	-1.9911	-1.908	-1.8717	-1.7773	-1.6891	-1.8655	-1.6976	-1.8109	-1.9664	-2.0817	-2.1221	-2.0268	-2.194	-2.0941	-2.0664	-2.2843	-2.2347	-2.2504	-2.2889	-2.279	-2.2864	-2.3973	-2.0556	-2.0506	-2.0532	-2.0037	-2.0404	-2.0593	-2.1227	-2.1548	-2.2304	-2.2221	-2.1135	-2.1988	-1.9744	-1.9589	-2.0852	-1.9347	-1.8723	-1.8234	-1.8453	-2.117	-2.1958	-2.0224	-2.1039	-2.1877
'METi/MEKi'	-1.9764	-1.9598	-1.9368	-1.943	-1.8519	-1.859	-1.7374	-1.663	-1.8165	-1.6763	-1.7908	-1.9002	-1.9853	-2.0452	-1.9656	-2.106	-2.0276	-2.0092	-2.2208	-2.1718	-2.178	-2.1942	-2.202	-2.176	-2.3037	-1.9973	-1.9935	-2.0341	-1.9195	-2.0213	-1.9927	-2.0802	-2.0901	-2.175	-2.1762	-2.0293	-2.0913	-1.9281	-1.9213	-2.0594	-1.9099	-1.8665	-1.7119	-1.7682	-2.0143	-2.0599	-1.9484	-2.0424	-2.0828
RAS_mi/MEKi'	-1.9707	-1.9235	-1.9243	-1.8954	-1.8131	-1.8455	-1.728	-1.6313	-1.7847	-1.666	-1.7576	-1.8998	-1.9676	-2.0023	-1.91	-2.0314	-1.9618	-1.9765	-2.136	-2.0983	-2.1327	-2.1125	-2.1592	-2.0517	-2.2628	-2.0076	-1.9837	-2.0312	-1.8618	-1.961	-1.9732	-2.0477	-2.0372	-2.1402	-2.1784	-1.9701	-2.0607	-1.9391	-1.8845	-2.0629	-1.9079	-1.8575	-1.6527	-1.7085	-1.9829	-1.9205	-1.966	-2.0718	-1.994
'EGFRi/AKTi'	-1.3476	-1.1171	-1.2244	-1.0714	-1.1162	-0.9018	-1.0529	-1.0487	-1.0346	-0.97156	-0.74905	-1.0143	-1.1469	-1.0453	-0.97635	-1.0523	-1.0208	-0.93007	-1.0993	-1.0408	-0.97435	-0.87614	-0.81438	-0.99615	-0.96298	-0.81072	-0.79461	-0.77669	-1.1366	-0.99032	-1.0154	-0.93162	-1.08	-1.1798	-1.5852	-1.4852	-1.4493	-1.3497	-1.2417	-1.2269	-1.0828	-0.96884	-1.4244	-1.2323	-1.4712	-1.6404	-1.2082	-1.1727	-1.3398
'AKTi/RAFi'	-1.2553	-1.0301	-1.1356	-0.98949	-1.0368	-0.82264	-0.97405	-0.97096	-0.95949	-0.89371	-0.68487	-0.94723	-1.0727	-0.97546	-0.91147	-0.99125	-0.9501	-0.86184	-1.0285	-0.96924	-0.90735	-0.90391	-0.8907	-1.0799	-0.9053	-0.75329	-0.7332	-0.70841	-1.0641	-0.92079	-0.94755	-0.85675	-1.0021	-1.0973	-1.4941	-1.3902	-1.3495	-1.2584	-1.1506	-1.1311	-0.99843	-0.88413	-1.346	-1.1527	-1.3868	-1.5503	-1.1291	-1.0926	-1.2577
'METi/AKTi'	-0.45398	-0.48613	-0.58345	-0.53661	-0.60503	-0.30757	-0.58915	-0.46852	-0.57995	-0.30984	-0.39826	-0.56504	-0.61425	-0.773	-0.97635	-1.0523	-1.0208	-0.93007	-0.77098	-0.63737	-0.62368	-0.71712	-0.6131	-0.77239	-0.77025	-0.48433	-0.36794	-0.34067	-0.69923	-0.44672	-0.62346	-0.90854	-0.71226	-0.59526	-1.3591	-1.4852	-1.4495	-1.3497	-1.2417	-1.2269	-1.0695	-0.96477	-0.98617	-1.2323	-1.4712	-1.5677	-1.1727	-1.1727	-1.3398
'EGFRi/RAFi'	-1.1217	-0.92702	-1.0281	-0.86533	-0.86908	-0.78336	-0.86299	-0.87844	-0.81312	-0.83976	-0.6079	-0.71255	-0.81218	-0.74231	-0.66651	-0.69049	-0.73999	-0.69642	-0.75653	-0.75677	-0.6944	-0.67742	-0.68278	-0.81746	-0.647	-0.58478	-0.60463	-0.63561	-0.80773	-0.75441	-0.77878	-0.73133	-0.80056	-0.8796	-1.3272	-1.2289	-1.2174	-1.1296	-1.0603	-1.0577	-0.89318	-0.86204	-1.0461	-0.94894	-1.0532	-1.1885	-0.88496	-0.86574	-0.95954
'EGFRi'	-1.2155	-1.015	-1.118	-0.94829	-0.94983	-0.8628	-0.94273	-0.95685	-0.88927	-0.918	-0.67241	-0.78102	-0.88837	-0.81366	-0.73273	-0.75323	-0.81199	-0.76559	-0.82921	-0.8298	-0.76263	-0.64915	-0.60523	-0.73168	-0.70592	-0.6429	-0.6666	-0.70425	-0.88214	-0.82498	-0.84769	-0.80701	-0.88005	-0.96399	-1.4208	-1.3262	-1.3191	-1.2225	-1.1523	-1.1544	-0.97846	-0.94692	-1.1276	-1.0304	-1.1414	-1.2838	-0.96627	-0.94783	-1.0447
'EGFRi/METi'	-1.2383	-1.0503	-1.1344	-0.98031	-0.99043	-0.8758	-0.9802	-0.98734	-0.92287	-0.93144	-0.69757	-0.85571	-0.95276	-0.88071	-0.81499	-0.86498	-0.87876	-0.81749	-0.92234	-0.89092	-0.83273	-0.81612	-0.75765	-0.89911	-0.74924	-0.68424	-0.70673	-0.73143	-0.96198	-0.89209	-0.89372	-0.84208	-0.94852	-1.0277	-1.4687	-1.344	-1.3466	-1.2596	-1.1708	-1.1667	-1.0213	-0.9518	-1.2126	-1.072	-1.2285	-1.4118	-1.0341	-1.0243	-1.1182
EGFRi/RAS_mi'	-1.2324	-1.015	-1.1209	-0.95311	-0.9533	-0.86281	-0.93995	-0.96682	-0.89478	-0.92541	-0.67228	-0.77427	-0.90295	-0.8106	-0.7307	-0.83163	-0.81346	-0.76288	-0.82696	-0.82817	-0.78547	-0.64636	-0.69837	-0.7468	-0.72289	-0.63715	-0.71458	-0.70199	-0.90561	-0.82449	-0.84309	-0.80643	-0.87926	-0.96991	-1.4551	-1.3237	-1.3185	-1.218	-1.1588	-1.1535	-0.97546	-0.94679	-1.1229	-1.0278	-1.2054	-1.283	-0.95887	-1.0469	-1.0876
'METi'	-0.27235	-0.3436	-0.38504	-0.34944	-0.36428	-0.2519	-0.42831	-0.34258	-0.37124	-0.22932	-0.2964	-0.24358	-0.22421	-0.43942	-0.65835	-0.64225	-0.73032	-0.69556	-0.40962	-0.33775	-0.32288	-0.374	-0.30417	-0.37082	-0.38197	-0.24045	-0.16727	-0.24253	-0.33236	-0.26285	-0.36794	-0.68266	-0.42377	-0.29667	-1.1327	-1.228	-1.191	-1.1694	-1.1091	-1.1237	-0.93615	-0.93603	-0.54497	-0.94286	-1.0188	-0.81601	-0.84136	-0.87302	-0.91577
METi/RAS_mi'	0.52779	-0.34943	-0.1693	-0.35311	-0.28205	-0.85209	-0.94665	-0.94318	-0.065198	-0.20315	-0.2831	-0.80408	-0.81603	-0.78037	-0.68573	-0.64966	-0.73795	-0.73057	-0.78012	-0.34523	-0.043568	-0.36878	-0.26836	-0.37426	-0.23432	-0.64684	-0.46704	-0.71917	-0.62296	-0.6931	-0.57803	-0.73171	-0.81293	-0.94711	-1.4421	-1.2352	-1.198	-1.2399	-1.108	-1.1449	-0.99761	-0.93587	-1.0814	-0.97269	-1.0117	-1.1136	-0.98693	-0.95474	-0.97396
'RAFi'	-1.0001	-0.84808	-0.93007	-0.73485	-0.71264	-0.7476	-0.75683	-0.79685	-0.65164	-0.78173	-0.54349	-0.51102	-0.57538	-0.52307	-0.48918	-0.37955	-0.54238	-0.53802	-0.5276	-0.558	-0.48649	-0.41892	-0.46609	-0.50796	-0.34261	-0.42072	-0.45916	-0.56773	-0.57616	-0.65149	-0.60624	-0.62732	-0.64067	-0.69522	-1.1739	-1.0148	-1.0423	-1.0064	-0.96537	-0.98204	-0.8079	-0.84236	-0.76945	-0.74666	-0.74788	-0.8426	-0.6834	-0.68428	-0.66022
'METi/RAFi'	-1.0849	-0.89291	-0.94558	-0.80799	-0.80343	-0.7685	-0.81758	-0.84919	-0.75609	-0.81581	-0.58444	-0.63313	-0.69442	-0.64676	-0.5918	-0.57914	-0.65781	-0.62604	-0.67395	-0.67618	-0.60607	-0.55903	-0.5834	-0.67925	-0.52047	-0.51268	-0.5342	-0.61199	-0.70669	-0.73103	-0.69753	-0.68077	-0.71965	-0.80932	-1.272	-1.1295	-1.0874	-1.0759	-1.0165	-1.0267	-0.86409	-0.85517	-0.9205	-0.8607	-0.92934	-1.0243	-0.79621	-0.7904	-0.82956
RAS_mi/RAFi'	-1.0782	-0.84996	-0.93092	-0.75147	-0.75834	-0.75265	-0.80691	-0.81383	-0.71924	-0.80424	-0.54566	-0.63271	-0.673	-0.59403	-0.52453	-0.48589	-0.57744	-0.5861	-0.56519	-0.58312	-0.54816	-0.45408	-0.52816	-0.52147	-0.466	-0.52541	-0.52219	-0.60845	-0.63821	-0.65785	-0.67393	-0.64018	-0.6542	-0.76548	-1.2746	-1.0601	-1.0508	-1.0887	-0.97387	-1.0308	-0.86177	-0.84474	-0.85438	-0.79295	-0.8918	-0.85836	-0.81722	-0.82642	-0.72104
'AKTi'	0.96518	0.8371	0.91815	0.69258	0.63064	0.78931	0.72749	0.7859	0.58189	0.80899	0.53376	0.34271	0.39519	0.36229	0.31368	0.14859	0.41031	0.44496	0.3306	0.42057	0.34346	0.077295	0.15222	0.08218	0.14878	0.31083	0.39651	0.56384	0.39513	0.55867	0.51222	0.57944	0.52342	0.56355	1.1042	0.95338	1.0197	0.97132	0.97063	1.0076	0.78913	0.90589	0.54731	0.6272	0.50197	0.56933	0.51659	0.54369	0.44979
RAS_mi'	1.1446	0.98944	1.0895	0.82897	0.91214	0.85908	0.8545	0.61089	0.30221	0.89765	0.67308	0.66188	0.61458	0.74397	0.70564	0.5738	0.78672	0.72325	0.50309	0.70859	0.36695	0.4394	0.22165	0.56103	0.59546	0.46297	0.60136	0.66409	0.76219	0.71026	0.76546	0.79168	0.86949	0.80412	0.88237	1.2878	1.1124	0.78873	1.1474	1.1081	0.9267	0.94505	1.0016	0.9924	0.93811	1.1514	0.83635	0.79487	0.99913
RAS_mi/AKTi'	0.96518	0.80861	0.88387	0.58925	0.63064	0.78931	0.66171	0.44959	0.05369	0.80899	0.53376	0.34265	0.20316	0.35645	0.31367	0.11669	0.40978	0.44496	0.026444	0.3163	0.0067604	-0.043994	-0.12707	0.013432	0.14878	0.23178	0.39651	0.56384	0.24904	0.46206	0.48814	0.57944	0.51943	0.46429	0.64694	0.95338	0.8054	0.61101	0.97061	1.0076	0.78913	0.90589	0.49306	0.6272	0.50197	0.45083	0.51659	0.54369	0.44979
Fig.4B-C
	growth factor -EGFR	EGFR-RASm	EGFR-AKT	EGFR-RASw	MET-RASm	MET-AKT	MET-RASw	RASm-AKT	RASm-RAF	AKT-viability	RAF-MEK	MEK-ERK	ERK-EGFR	ERK-RSK	ERK-viability	RSK-viability	HGF-MET	RASw-AKT	RASw-RAF
cell a	2.8707	0.10152	0.066074	0.61982	0.068775	0.10366	0.76	0.047949	3.0044	0.015236	0.068255	0.9588	-1.6103	0.78639	0.017894	0.16948	0.27042	0.060559	3.3531
cell b	0.26531	0.52287	0.082033	0.096059	0.72154	0.058049	0.20078	0.011009	0.19301	0.058618	0.13122	0.32127	-3.727	0.76457	0.037313	0.21158	0.28595	0.21777	0.48412
[truncated: 451 more columns]

## Sheet: Fig5
Fig. 5A
RAS_mi'	0.11856	0.012885	0.071605	0.0056401	0.091432	0.059217	0.22965	0.17223	0.11794	0.12241	0.10706	0.2246	0.27995	0.17161	0.25337	0.17846	0.16248	0.2329	0.22925	0.27123	0.0484	0.14158	0.074293	0.68637	0.55078	0.47774	0.34497	0.35737	0.53237	0.44877	0.45276	0.43779	0.48821	0.42418	0.44139	0.38402	0.415	0.41143	0.53793	0.43441	0.41327	0.42547	0.36986	0.42185	0.4254	0.40415	0.33181	0.31508	0.56241
RAS_mi/AKTi'	0.071929	0.0059689	0.0087076	0	0.019768	3.6238e-13	0.19398	0.072951	3.1745e-06	0.32381	0.33175	0.32205	0.26379	0.1776	0.19595	0.18155	0.17349	0.27017	0.25134	0.24452	0.22683	0.31539	0.34901	0.66872	0.63577	0.56737	0.4116	0.41046	0.51246	0.36599	0.43849	0.31717	0.29653	0.29111	0.34776	0.31328	0.35307	0.32278	0.42909	0.32326	0.33589	0.34682	0.30183	0.27367	0.29478	0.2828	0.13736	0.30412	0.51683
'EGFRi/ERKi'	0.38597	0.36558	0.30388	0.28205	0.23586	0.2153	0.38238	0.24488	0.40427	0.14828	0.18166	0.19812	0.23439	0.27881	0.22646	0.17825	0.18429	0.34949	0.29877	0.27917	0.28691	0.25618	0.2144	0.19664	0.26499	0.1811	0.19177	0.21459	0.11639	0.15226	0.16631	0.21331	0.18073	0.12633	0.17386	0.27117	0.24432	0.16843	0.20828	0.3855	0.21736	0.27019	0.26926	0.36552	0.30649	0.18796	0.25257	0.34299	0.20169
'AKTi/ERKi'	3.9067e-05	0.066868	0.00088841	0	0.0009632	0	0.04555	0.0071196	2.3228e-07	0.0126	0.034426	0.014161	0.02748	0.020986	0.021135	0.013046	0.0072307	0.062147	0.042449	0.049202	0.053651	0.017007	0.032525	0.021891	0.017094	0.015714	0.0029411	0.016845	0.0046659	0.0046589	0.0086696	0.023859	0.0044669	0.00030668	0.018075	0.05737	0.017324	0.079652	0.043596	0.080599	0.04232	0.054364	0.025443	0.023163	0.046354	0.00034648	0.002376	0.031067	0.04455
'AKTi/MEKi'	0	0	0	0	0	0	0	0	0	0	0	0	0	0	0	0	0	0	0	0	0	0	0	0	0	0	0	0	0	0	0	0	0	0	0	0	0	0	0	0	0	0	0	0	0	0	0	0	0
'AKTi/RAFi'	0	0	0	0	0	0	0	0	0	0	0	0	0	0	0	0	0	0	0	0	0	0	0	0	0	0	0	0	0	0	0	0	0	0	0	0	0	0	0	0	0	0	0	0	0	0	0	0	0
'METi/ERKi'	0	0	0	0	0	0	0	0	0	0	0	0	0	0	0	0	0	0	0	0	0	0	0	0	0	0	0	0	0	0	0	0	0	0	0	0	0	0	0	0	0	0	0	0	0	0	0	0	0
'METi/MEKi'	0	0	0	0	0	0	0	0	0	0	0	0	0	0	0	0	0	0	0	0	0	0	0	0	0	0	0	0	0	0	0	0	0	0	0	0	0	0	0	0	0	0	0	0	0	0	0	0	0
'METi/RAFi'	0	0	0	0	0	0	0	0	0	0	0	0	0	0	0	0	0	0	0	0	0	0	0	0	0	0	0	0	0	0	0	0	0	0	0	0	0	0	0	0	0	0	0	0	0	0	0	0	0
'METi/AKTi'	0	0	0	0	0	0	0	0	0	0	0	0	0	0	0	0	0	0	0	0	0	0	0	0	0	0	0	0	0	0	0	0	0	0	0	0	0	0	0	0	0	0	0	0	0	0	0	0	0
METi/RAS_mi'	0	0	0	0	0	0	0	0	0	0	0	0	0	0	0	0	0	0	0	0	0	0	0	0	0	0	0	0	0	0	0	0	0	0	0	0	0	0	0	0	0	0	0	0	0	0	0	0	0
'METi'	0	0	0	0	0	0	0	0	0	0	0	0	0	0	0	0	0	0	0	0	0	0	0	0	0	0	0	0	0	0	0	0	0	0	0	0	0	0	0	0	0	0	0	0	0	0	0	0	0
'EGFRi/METi'	0	0	0	0	0	0	0	0	0	0	0	0	0	0	0	0	0	0	0	0	0	0	0	0	0	0	0	0	0	0	0	0	0	0	0	0	0	0	0	0	0	0	0	0	0	0	0	0	0
'EGFRi/RAFi'	0.11982	0.1943	0.18676	0.2398	0.14002	0.14225	0.17241	0.23557	0.22278	0.13576	0.10518	0.17912	0.1781	0.23392	0.18237	0.13917	0.19348	0.13998	0.12525	0.12475	0.074484	0.19974	0.092722	0.13125	0.21445	0.1606	0.21845	0.18126	0.10912	0.16948	0.15259	0.19089	0.21225	0.14922	0.14325	0.14304	0.12836	0.060341	0.14378	0.14276	0.094757	0.13472	0.21303	0.19428	0.22744	0.22997	0.24129	0.26014	0.074224
'EGFRi/MEKi'	0.097311	0.14475	0.14282	0.17859	0.11454	0.11188	0.134	0.19128	0.17217	0.111	0.088354	0.14722	0.13451	0.17985	0.14135	0.107	0.14425	0.10739	0.09484	0.095194	0.059323	0.15864	0.074552	0.10043	0.16757	0.12859	0.18008	0.13843	0.093689	0.13679	0.12597	0.14423	0.16402	0.12482	0.11478	0.10904	0.10146	0.05575	0.11778	0.10571	0.071421	0.10884	0.17115	0.15387	0.15548	0.18616	0.19048	0.19684	0.064718
'AKTi'	0.00014925	0.082197	0.0062683	0	0.0082366	0	0.13098	0.037937	1.0694e-06	0.027369	0.0082854	0.053293	0.18347	0.11092	0.10353	0.13793	0.10635	0.15311	0.13723	0.25574	0.0024751	3.327e-06	6.1298e-07	0.13341	0.10642	0.21957	0.078496	0.11476	0.15936	0.24056	0.16902	0.24867	0.23087	0.27766	0.20556	0.23224	0.16781	0.36061	0.38476	0.25049	0.24804	0.27324	0.16273	0.2394	0.27131	0.19228	0.03264	0.15265	0.38975
RAS_mi/ERKi'	0.064384	0.0071977	0.055759	0.0045733	0.069739	0.052625	0.13189	0.097847	0.10885	0.0264	0.077023	0.081669	0.086838	0.039152	0.09444	0.037733	0.03329	0.11749	0.076683	0.077974	0.057359	0.038954	0.062497	0.099701	-0.0068409	-0.037439	-0.050927	-0.007129	0.031727	0.075181	0.035392	0.12412	0.15192	0.11727	0.10148	0.14043	0.13522	0.08487	0.1664	0.2108	0.12682	0.14242	0.099717	0.21248	0.18074	0.1214	0.17157	0.12904	0.10451
RAS_mi/RAFi'	0.047398	0.0075731	0.060642	0.0025405	0.072974	0.059911	0.095807	0.11444	0.11851	0.10149	0.092402	0.13875	0.13833	0.084328	0.12764	0.071466	0.073013	0.086693	0.051389	0.060028	0.026394	0.090942	0.046638	0.11405	0.068179	0.06912	0.093287	0.051699	0.065533	0.11416	0.11035	0.15622	0.1818	0.13576	0.095672	0.11265	0.11652	0.045079	0.14484	0.10825	0.077211	0.10214	0.17389	0.15602	0.17979	0.17708	0.19666	0.20143	0.041722
RAS_mi/MEKi'	0.038624	0.0057309	0.04774	0.0018686	0.060948	0.048283	0.076789	0.095951	0.093454	0.084518	0.078981	0.11785	0.1078	0.065952	0.1027	0.056421	0.054895	0.067965	0.038783	0.046401	0.02134	0.075246	0.038148	0.087926	0.054689	0.056969	0.079248	0.039951	0.056592	0.09472	0.094281	0.1236	0.14579	0.11509	0.075681	0.087645	0.093731	0.041598	0.11937	0.076242	0.054729	0.081576	0.14573	0.12438	0.12595	0.14725	0.15559	0.16324	0.032319
'ERKi'	0.039635	0.10845	0.054401	0.096994	0.063145	0.049222	0.13661	0.11244	0.093693	0.10408	0.093491	0.13399	0.10489	0.11481	0.1101	0.078872	0.068867	0.10627	0.094209	0.11864	0.046016	0.13525	0.06883	0.064758	0.11129	0.059975	0.084317	0.074031	0.06434	0.077922	0.066044	0.1203	0.089964	0.10974	0.081212	0.13434	0.059231	0.08079	0.1571	0.18436	0.10473	0.13404	0.11917	0.12697	0.18071	0.13606	0.14924	0.16546	0.052707
'RAFi'	0.041214	0.10257	0.058368	0.10289	0.067063	0.055721	0.10073	0.10587	0.0996	0.11546	0.090144	0.13153	0.13663	0.1311	0.12207	0.094296	0.076963	0.080535	0.061552	0.094811	0.025819	0.086654	0.046308	0.10209	0.13441	0.11954	0.10513	0.083608	0.071913	0.10916	0.11022	0.15628	0.17323	0.12578	0.09391	0.11067	0.10044	0.040061	0.12896	0.10064	0.067146	0.096302	0.16923	0.13604	0.1685	0.17431	0.16799	0.19683	0.037016
'RAFi/ERKi'	0.038347	0.085194	0.05094	0.087393	0.061003	0.04841	0.090287	0.089702	0.090785	0.10146	0.083106	0.11778	0.11655	0.11561	0.10589	0.081375	0.063181	0.073322	0.055397	0.084343	0.023439	0.077467	0.042185	0.088585	0.11998	0.10434	0.091248	0.070949	0.063817	0.092058	0.096474	0.12986	0.14111	0.10935	0.078594	0.10102	0.091353	0.037473	0.11231	0.091817	0.057722	0.086555	0.15252	0.12723	0.14414	0.14619	0.1432	0.17212	0.033426
'MEKi/ERKi'	0.034436	0.074256	0.046427	0.081633	0.05743	0.045495	0.079816	0.087015	0.081107	0.09879	0.078379	0.1137	0.10753	0.10736	0.098848	0.075997	0.060719	0.063594	0.045871	0.07353	0.020924	0.072517	0.038524	0.081156	0.11178	0.099381	0.090317	0.066477	0.06126	0.089455	0.094075	0.12063	0.13886	0.10777	0.07395	0.087961	0.080921	0.036426	0.10574	0.071254	0.047578	0.07585	0.14283	0.11026	0.11849	0.14576	0.1367	0.15953	0.02809
'MEKi'	0.034098	0.079732	0.046125	0.081487	0.056412	0.045243	0.080903	0.089368	0.081408	0.097508	0.077425	0.11211	0.10839	0.10639	0.098488	0.07486	0.06016	0.063342	0.045636	0.073624	0.020897	0.071981	0.037898	0.081428	0.11084	0.099772	0.090896	0.066731	0.06137	0.090687	0.094199	0.12368	0.14002	0.10717	0.076703	0.087007	0.081128	0.037044	0.10853	0.071151	0.048191	0.076774	0.14214	0.10922	0.11896	0.14548	0.13989	0.16	0.028444
'RAFi/MEKi'	0.034098	0.079732	0.046125	0.081487	0.056412	0.045243	0.080903	0.089368	0.081408	0.097508	0.077425	0.11211	0.10839	0.10639	0.098488	0.07486	0.06016	0.063342	0.045636	0.073624	0.020897	0.071981	0.037898	0.081428	0.11084	0.099772	0.090896	0.066731	0.06137	0.090687	0.094199	0.12368	0.14002	0.10717	0.076703	0.087007	0.081128	0.037044	0.10853	0.071151	0.048191	0.076774	0.14214	0.10922	0.11896	0.14548	0.13989	0.16	0.028444
EGFRi/RAS_mi'	0.82474	0.58137	0.68299	1.0643	0.90294	0.99887	1.1147	0.96821	1.0618	0.69836	0.68922	0.78892	0.89152	0.74551	0.706	0.86291	0.75698	0.96781	0.90702	0.91168	0.99736	0.94698	0.90927	0.85108	0.8375	0.8592	0.76431	0.81974	0.90561	0.96394	0.96291	0.58434	0.66759	0.68085	0.72393	0.65663	0.71678	0.8809	0.90291	0.92034	0.87239	0.8976	0.79419	0.8915	0.89059	0.87581	0.87808	1.308	1.221
'EGFRi'	1.2038	1.149	1.1516	1.226	1.0918	1.0904	1.1405	1.108	1.1339	0.83351	0.74634	0.92338	0.94034	0.9129	0.85556	0.9268	0.89414	1.0412	0.95693	0.99469	1.006	0.96963	0.91001	0.78156	0.92172	0.80779	0.86286	0.91567	0.90812	1.0231	0.94739	0.85603	0.91096	0.68011	0.8287	0.75903	0.71565	0.9482	0.89971	0.91681	0.87265	0.89504	0.84996	0.88577	0.92549	1.0548	0.95418	1.3446	1.2187
'EGFRi/AKTi'	1.0805	0.9409	0.94261	0.96865	0.94404	0.94266	0.95429	0.84911	0.89887	0.68892	0.6369	0.73087	0.75059	0.66365	0.66373	0.78263	0.69029	0.89287	0.82877	0.86437	0.9296	0.76219	0.81546	0.64648	0.69705	0.64215	0.63638	0.72911	0.79647	0.83901	0.78903	0.65048	0.68112	0.5215	0.68086	0.60867	0.58333	0.87472	0.73399	0.76462	0.77572	0.75162	0.6275	0.67653	0.67571	0.80673	0.69731	1.0514	1.1395
Fig.5B
				mean	std
DMSO	0.974222	1.01392	1.01186	1	0.0223483
AKTi/MEKi	0.0439869	0.0408109	0.0516091	0.045469	0.00554958
AKTI/EGFRi	0.475122	0.456384	0.513868	0.481791	0.0293169
MEKI/EGFRi	0.233115	0.241213	0.285041	0.253123	0.0279371
AKTI/MEKi+HGF	0.0408109	0.0430341	0.0452573	0.0430341	0.00222317
AKTi/EGFRi+HGF	0.59946	0.635507	0.635348	0.623438	0.0207661
MEKi/EGFRi+HGF	0.254235	0.271226	0.267097	0.264186	0.00886188
ratio				mean	std
AKTi/MEKi	0.927797	1.05447	0.876923	0.953065	0.0914329
EGFRi/MEKi	1.0906	1.12442	0.937047	1.05069	0.0998601
EGFRi/AKTi	1.2617	1.39248	1.2364	1.29686	0.0837718
Model predicted values (absolute value, not log2 scale)
AKTi/MEKi	0.179027	0.183551	0.182446	0.219796	0.232055	0.160595	0.186785	0.191196	0.159984	0.15613	0.163449	0.226215	0.163778	0.178442	0.157075	0.162162	0.163852	0.19687	0.203298	0.158549	0.181014	0.164807	0.148666	0.148707	0.210843	0.181846	0.198235	0.170883	0.193145	0.18611	0.191343	0.17189	0.170629	0.197855	0.20451	0.194584	0.192951	0.15371	0.187014	0.186427	0.218711	0.217814	0.159188	0.16796	0.16425	0.194684	0.14742	0.162448	0.225492
MEKi/EGFRi	0.213811	0.212446	0.215061	0.233445	0.266889	0.210474	0.217213	0.230519	0.205677	0.188851	0.203284	0.249282	0.194933	0.218273	0.201792	0.200457	0.186858	0.224499	0.229754	0.19435	0.216839	0.199965	0.182859	0.186933	0.256247	0.206764	0.234296	0.212507	0.224807	0.212716	0.223536	0.209646	0.208821	0.22373	0.242843	0.245143	0.232331	0.188546	0.224985	0.217675	0.253576	0.236307	0.187852	0.191323	0.201136	0.224895	0.180031	0.192556	0.251628
EGFRi/AKTi	0.485074	0.455556	0.380713	0.576864	0.37976	0.383268	0.520544	0.360687	0.269904	0.286746	0.452092	0.511609	0.483192	0.320775	0.309036	0.479526	0.561333	0.562558	0.516038	0.346067	0.535381	0.361184	0.43863	0.299263	0.49711	0.474614	0.320387	0.294067	0.558454	0.432658	0.464768	0.309952	0.405253	0.359227	0.507347	0.392286	0.535362	0.286134	0.498211	0.35617	0.533092	0.40856	0.306724	0.330417	0.511617	0.381756	0.262372	0.519169	0.409966
AKTi/MEKi+HGF	0.179027	0.183551	0.182446	0.219796	0.232055	0.160595	0.186785	0.191196	0.159984	0.15613	0.163449	0.226215	0.163778	0.178442	0.157075	0.162162	0.163852	0.19687	0.203298	0.158549	0.181014	0.164807	0.148666	0.148707	0.210843	0.181846	0.198235	0.170883	0.193145	0.18611	0.191343	0.17189	0.170629	0.197855	0.20451	0.194584	0.192951	0.15371	0.187014	0.186427	0.218711	0.217814	0.159188	0.16796	0.16425	0.194684	0.14742	0.162448	0.225492
MEKi/EGFRi+HGF	0.244125	0.229516	0.233786	0.242643	0.287715	0.244556	0.235936	0.256131	0.236309	0.220613	0.234951	0.265847	0.23843	0.246746	0.239949	0.225235	0.201064	0.236679	0.246946	0.217213	0.245089	0.226114	0.208108	0.22066	0.284398	0.222563	0.270633	0.252424	0.250938	0.228954	0.242263	0.236036	0.242881	0.245668	0.268934	0.306172	0.261892	0.213362	0.259372	0.240657	0.27758	0.249714	0.213975	0.208118	0.22784	0.247781	0.206236	0.212802	0.267744
EGFRi/AKTi+HGF	0.873807	1.2599	1.15602	1.05777	1.54163	0.773198	0.920596	1.41614	1.31966	1.52543	0.806349	1.13571	0.739804	1.48384	1.22702	0.914635	0.953663	0.960022	0.791286	0.965319	0.811869	1.29243	0.803621	1.27827	0.893339	1.13515	1.40795	1.44569	0.947172	1.21538	1.0733	1.41432	1.06009	1.72676	0.842014	0.845876	0.796333	1.5469	0.795961	1.54856	1.05462	1.78302	1.46243	1.82722	0.810446	1.41587	1.31173	0.814934	1.67349
ratio	mean	std
AKTi/MEKi	1	0
MEKi/EGFRi	1.0971	0.0427
EGFRi/AKTi	2.7049	1.246
Fig.5C
	growth factor -EGFR	EGFR-RASm	EGFR-AKT	EGFR-RASw	MET-RASm	MET-AKT	MET-RASw	RASm-AKT	RASm-RAF	AKT-viability	RAF-MEK	MEK-ERK	ERK-EGFR	ERK-RSK	ERK-viability	RSK-viability	HGF-MET	RASw-AKT	RASw-RAF
cell a	0.11885	0.20651	0.042651	0.56596	1.2926	0.10028	0.10412	0.0094982	0.47697	0.040147	0.13657	0.2712	-1.4514	0.77922	0.11686	0.12809	0.27992	0.098632	0.32383
cell b	2.76	0.23445	0.020436	1.4158	0.073961	0.041465	1.7361	0.087853	1.7298	0.071182	0.065822	1.1413	-8.2627	0.63049	0.064181	0.21677	0.26997	0.095853	3.1084
[truncated: 451 more columns]

## Sheet: Fig6
	time -->
'EGFRi'	1	1.2249	1.5005	1.838	2.2515	2.758	3.3784	4.1383	5.0693	6.2096	7.6064	9.3175	11.413	13.981	17.126	20.978	25.697	31.478	38.559	47.232	57.857	70.871	86.813	106.34	130.26	159.56	195.46	239.42	293.27	359.24	440.04	539.02	660.25	808.75	990.64	1213.4	1486.3	1820.5	2229.9	2731.2	3345.3	4097.2	5018	6145.6	7526.3	9216.7	11286	13819	16919
	1	1.2247	1.4999	1.8369	2.2496	2.755	3.374	4.1321	5.0605	6.1976	7.5901	9.2954	11.384	13.942	17.074	20.911	25.609	31.363	38.409	47.039	57.608	70.552	86.403	105.82	129.59	158.71	194.36	238.03	291.51	357.01	437.21	535.43	655.72	803.03	983.42	1204.3	1474.8	1806.1	2211.7	2708.4	3316.6	4061.2	4972.9	6089	7455.4	9127.9	11175	13680	16746
	1	1.2243	1.499	1.8353	2.247	2.7511	3.3682	4.1239	5.049	6.1817	7.5684	9.2663	11.345	13.89	17.006	20.821	25.492	31.211	38.213	46.785	57.28	70.13	85.862	105.12	128.71	157.58	192.93	236.21	289.19	354.06	433.48	530.72	649.76	795.5	973.92	1192.4	1459.8	1787.1	2187.9	2678.4	3278.9	4014	4913.6	6014.8	7362.3	9011.4	11029	13498	16518
	1	1.2237	1.4974	1.8323	2.2422	2.7437	3.3574	4.1084	5.0274	6.1519	7.5279	9.2117	11.272	13.794	16.879	20.654	25.274	30.927	37.845	46.31	56.669	69.344	84.854	103.83	127.06	155.48	190.25	232.81	284.88	348.59	426.56	521.96	638.69	781.53	956.31	1170.2	1431.8	1752	2143.7	2622.9	3209.3	3926.6	4804.1	5877.5	7190.5	8796.4	10760	13162	16098
	1	1.2227	1.495	1.8279	2.2349	2.7326	3.3412	4.0852	4.995	6.1073	7.4674	9.1303	11.164	13.65	16.689	20.406	24.95	30.506	37.299	45.605	55.761	68.178	83.36	101.92	124.62	152.37	186.3	227.79	278.51	340.53	416.35	509.06	622.4	760.98	930.41	1137.6	1390.8	1700.4	2078.9	2541.6	3107.3	3798.7	4643.9	5677	6939.6	8482.6	10368	12672	15486
	1	1.2226	1.4949	1.8277	2.2346	2.7322	3.3405	4.0842	4.9935	6.1053	7.4647	9.1266	11.159	13.643	16.681	20.395	24.935	30.487	37.275	45.574	55.72	68.126	83.294	101.84	124.51	152.23	186.13	227.56	278.23	340.17	415.9	508.48	621.68	760.07	929.26	1136.1	1389	1698.1	2076.1	2538	3102.8	3793.1	4636.9	5668.1	6928.5	8468.7	10351	12650	15459
	1	1.2222	1.4938	1.8258	2.2316	2.7275	3.3336	4.0744	4.9798	6.0865	7.4391	9.0922	11.113	13.582	16.601	20.29	24.799	30.31	37.045	45.278	55.339	67.637	82.667	101.04	123.49	150.93	184.47	225.46	275.57	336.8	411.64	503.1	614.89	751.51	918.48	1122.5	1371.9	1676.7	2049.2	2504.3	3060.5	3740.1	4570.5	5585.1	6824.7	8339	10189	12448	15207
	1	1.2222	1.4937	1.8256	2.2312	2.7269	3.3328	4.0733	4.9783	6.0843	7.4361	9.0883	11.107	13.575	16.591	20.278	24.783	30.289	37.019	45.243	55.295	67.58	82.595	100.95	123.37	150.78	184.28	225.22	275.26	336.41	411.14	502.48	614.11	750.52	917.24	1121	1370	1674.2	2046.1	2500.4	3055.6	3734	4562.9	5575.5	6812.7	8324	10170	12424	15177
	1	1.222	1.4933	1.8249	2.23	2.7251	3.3302	4.0695	4.9731	6.0772	7.4264	9.0752	11.09	13.552	16.561	20.238	24.731	30.222	36.932	45.131	55.151	67.396	82.358	100.64	122.99	150.29	183.66	224.43	274.25	335.14	409.54	500.45	611.55	747.3	913.18	1115.9	1363.5	1666.2	2035.9	2487.7	3039.7	3714.1	4537.9	5544.4	6773.8	8275.3	10109	12349	15083
	1	1.2219	1.4931	1.8244	2.2292	2.7239	3.3284	4.067	4.9695	6.0723	7.4198	9.0663	11.078	13.537	16.54	20.211	24.696	30.176	36.872	45.055	55.053	67.269	82.196	100.44	122.72	149.96	183.23	223.89	273.57	334.27	408.44	499.07	609.8	745.1	910.41	1112.4	1359.2	1660.7	2029	2479.1	3028.9	3700.5	4520.9	5523.1	6747.2	8242.1	10068	12297	15018
	1	1.2218	1.4928	1.8238	2.2283	2.7225	3.3263	4.064	4.9654	6.0666	7.4121	9.056	11.064	13.518	16.516	20.179	24.655	30.123	36.803	44.966	54.938	67.122	82.009	100.2	122.42	149.57	182.74	223.26	272.77	333.27	407.17	497.46	607.78	742.55	907.2	1108.4	1354.1	1654.3	2021	2469	3016.3	3684.8	4501.3	5498.5	6716.4	8203.7	10020	12237	14944
	1	1.2218	1.4927	1.8238	2.2282	2.7224	3.3261	4.0637	4.9649	6.066	7.4112	9.0548	11.063	13.516	16.514	20.176	24.65	30.117	36.796	44.956	54.925	67.106	81.987	100.17	122.38	149.52	182.68	223.19	272.68	333.15	407.03	497.28	607.55	742.26	906.84	1107.9	1353.5	1653.6	2020.1	2467.9	3014.9	3683	4499	5495.7	6712.9	8199.3	10014	12230	14935
	1	1.2214	1.4918	1.8221	2.2255	2.7183	3.3201	4.0552	4.953	6.0496	7.389	9.0249	11.023	13.463	16.444	20.085	24.532	29.963	36.597	44.7	54.596	66.683	81.447	99.479	121.5	148.4	181.26	221.39	270.4	330.26	403.37	492.67	601.73	734.93	897.61	1096.3	1338.9	1635.3	1997.2	2439.1	2978.8	3637.9	4442.6	5425.1	6624.7	8089.1	9876.8	12059	14721
	1	1.2213	1.4916	1.8218	2.2249	2.7174	3.3188	4.0533	4.9504	6.046	7.3841	9.0184	11.014	13.452	16.429	20.065	24.506	29.93	36.554	44.644	54.525	66.592	81.33	99.329	121.31	148.16	180.95	221	269.9	329.63	402.58	491.67	600.47	733.35	895.62	1093.8	1335.8	1631.3	1992.2	2432.9	2971	3628.1	4430.4	5409.9	6605.7	8065.4	9847.1	12022	14675
	1	1.2208	1.4904	1.8195	2.2213	2.7119	3.3107	4.0418	4.9343	6.024	7.3542	8.9782	10.961	13.381	16.336	19.944	24.348	29.724	36.288	44.301	54.084	66.027	80.607	98.407	120.14	146.66	179.05	218.59	266.85	325.78	397.71	485.52	592.73	723.59	883.35	1078.4	1316.4	1607	1961.7	2394.7	2923.2	3568.3	4355.5	5316.3	6488.8	7919.4	9665	11795	14392
	1	1.2203	1.4892	1.8173	2.2177	2.7064	3.3026	4.0303	4.9183	6.002	7.3244	8.9381	10.907	13.311	16.243	19.822	24.19	29.519	36.023	43.96	53.646	65.465	79.889	97.49	118.97	145.18	177.17	216.2	263.83	321.96	392.88	479.44	585.06	713.94	871.21	1063.1	1297.3	1583	1931.6	2357	2876	3509.2	4281.7	5224.1	6373.7	7775.8	9485.8	11571	14114
	1	1.2202	1.4889	1.8168	2.2169	2.7051	3.3008	4.0277	4.9146	5.9969	7.3175	8.9289	10.895	13.294	16.222	19.794	24.153	29.472	35.963	43.882	53.545	65.337	79.724	97.28	118.7	144.84	176.74	215.65	263.14	321.08	391.78	478.05	583.31	711.74	868.44	1059.6	1292.9	1577.5	1924.8	2348.4	2865.3	3495.8	4264.9	5203.1	6347.5	7743.1	9445.1	11520	14050
	1	1.2201	1.4887	1.8165	2.2164	2.7043	3.2996	4.026	4.9122	5.9936	7.313	8.9229	10.887	13.284	16.208	19.776	24.13	29.442	35.923	43.831	53.48	65.253	79.617	97.144	118.53	144.62	176.46	215.3	262.69	320.52	391.07	477.15	582.17	710.31	866.64	1057.4	1290.1	1574	1920.3	2342.9	2858.3	3487.1	4254	5189.5	6330.5	7721.9	9418.6	11487	14009
	1	1.22	1.4885	1.816	2.2156	2.7031	3.2979	4.0235	4.9089	5.989	7.3068	8.9146	10.876	13.269	16.189	19.751	24.097	29.399	35.868	43.76	53.389	65.136	79.468	96.953	118.29	144.31	176.06	214.8	262.06	319.72	390.07	475.88	580.58	708.31	864.13	1054.2	1286.1	1569	1914.1	2335.1	2848.6	3474.9	4238.8	5170.5	6306.7	7692.3	9381.7	11441	13952
	1	1.2198	1.488	1.8151	2.2142	2.701	3.2948	4.0191	4.9026	5.9805	7.2952	8.899	10.855	13.242	16.153	19.704	24.036	29.32	35.766	43.628	53.219	64.919	79.191	96.6	117.84	143.74	175.34	213.88	260.9	318.25	388.21	473.55	577.64	704.61	859.48	1048.4	1278.8	1559.8	1902.6	2320.7	2830.5	3452.3	4210.6	5135.3	6262.8	7637.5	9313.5	11356	13846
	1	1.2197	1.4876	1.8145	2.2131	2.6992	3.2922	4.0155	4.8976	5.9736	7.2859	8.8865	10.839	13.22	16.124	19.666	23.987	29.256	35.684	43.523	53.084	64.746	78.969	96.317	117.48	143.28	174.76	213.15	259.97	317.08	386.73	471.68	575.29	701.65	855.76	1043.7	1272.9	1552.5	1893.4	2309.1	2816.1	3434.3	4188.1	5107.2	6227.8	7593.8	9259	11289	13762
	1	1.2197	1.4876	1.8143	2.2128	2.6989	3.2917	4.0148	4.8966	5.9722	7.2841	8.884	10.835	13.216	16.118	19.659	23.977	29.244	35.667	43.502	53.057	64.711	78.925	96.26	117.4	143.19	174.64	213	259.79	316.84	386.43	471.31	574.82	701.06	855.02	1042.8	1271.8	1551	1891.6	2306.8	2813.2	3430.7	4183.6	5101.6	6220.8	7585.1	9248.1	11275	13745
	1	1.2196	1.4874	1.814	2.2123	2.6981	3.2905	4.0131	4.8943	5.969	7.2796	8.8781	10.828	13.205	16.105	19.641	23.954	29.214	35.628	43.451	52.992	64.628	78.819	96.126	117.23	142.97	174.37	212.65	259.34	316.29	385.73	470.42	573.7	699.66	853.26	1040.6	1269	1547.5	1887.2	2301.4	2806.4	3422.2	4173	5088.3	6204.2	7564.4	9222.3	11243	13705
	1	1.2193	1.4867	1.8127	2.2101	2.6948	3.2857	4.0062	4.8847	5.9558	7.2619	8.8543	10.796	13.163	16.05	19.569	23.86	29.092	35.472	43.25	52.734	64.297	78.396	95.587	116.55	142.1	173.26	211.25	257.57	314.05	382.91	466.87	569.23	694.03	846.19	1031.7	1257.9	1533.6	1869.7	2279.5	2779.1	3388.1	4130.4	5035.1	6137.8	7481.6	9119.2	11114	13545
	1	1.2193	1.4866	1.8126	2.21	2.6946	3.2855	4.0058	4.8842	5.9551	7.2609	8.853	10.794	13.161	16.047	19.565	23.855	29.086	35.463	43.239	52.72	64.28	78.374	95.559	116.51	142.06	173.2	211.18	257.48	313.93	382.76	466.68	569	693.74	845.82	1031.2	1257.3	1532.9	1868.8	2278.4	2777.7	3386.3	4128.1	5032.3	6134.3	7477.3	9113.8	11108	13537
	1	1.219	1.486	1.8114	2.2081	2.6917	3.2813	3.9999	4.8759	5.9437	7.2455	8.8323	10.767	13.125	15.999	19.503	23.774	28.981	35.328	43.065	52.496	63.993	78.008	95.091	115.92	141.3	172.25	209.97	255.95	312	380.33	463.61	565.13	688.88	839.72	1023.6	1247.7	1520.8	1853.8	2259.6	2754.1	3356.8	4091.4	4986.4	6077.1	7406	9024.9	10997	13399
	1	1.2188	1.4854	1.8103	2.2063	2.6889	3.2771	3.994	4.8677	5.9325	7.2302	8.8118	10.739	13.089	15.952	19.441	23.694	28.877	35.194	42.892	52.275	63.71	77.646	94.631	115.33	140.56	171.3	208.78	254.44	310.1	377.93	460.59	561.33	684.1	833.71	1016	1238.2	1509	1839	2241	2731	3327.9	4055.3	4941.4	6021	7336	8937.8	10889	13264
	1	1.2185	1.4847	1.8091	2.2044	2.6861	3.273	3.9881	4.8595	5.9212	7.215	8.7914	10.712	13.053	15.905	19.38	23.614	28.774	35.061	42.721	52.055	63.429	77.287	94.174	114.75	139.82	170.37	207.59	252.95	308.21	375.54	457.59	557.56	679.36	827.76	1008.6	1228.9	1497.3	1824.3	2222.7	2708.1	3299.3	4019.5	4896.9	5965.4	7266.8	8851.6	10781	13131
	1	1.2182	1.484	1.8078	2.2023	2.6828	3.2682	3.9813	4.85	5.9083	7.1975	8.7679	10.681	13.012	15.851	19.309	23.523	28.655	34.908	42.524	51.803	63.106	76.875	93.649	114.08	138.97	169.3	206.23	251.23	306.05	372.82	454.16	553.24	673.93	820.96	1000	1218.2	1483.9	1807.5	2201.7	2681.9	3266.6	3978.8	4846	5902	7187.8	8753.3	10659	12978
	1	1.2182	1.4839	1.8077	2.202	2.6824	3.2676	3.9805	4.8489	5.9067	7.1953	8.765	10.677	13.007	15.844	19.301	23.511	28.64	34.889	42.5	51.772	63.066	76.824	93.584	114	138.87	169.16	206.07	251.02	305.78	372.48	453.73	552.7	673.26	820.11	998.98	1216.9	1482.2	1805.5	2199.1	2678.6	3262.6	3973.7	4839.7	5894.2	7178	8741.1	10644	12960
	1	1.2182	1.4839	1.8076	2.2019	2.6823	3.2674	3.9802	4.8485	5.9062	7.1946	8.7641	10.676	13.005	15.842	19.298	23.508	28.636	34.883	42.492	51.762	63.053	76.808	93.564	113.97	138.84	169.12	206.01	250.95	305.69	372.37	453.6	552.54	673.05	819.85	998.65	1216.4	1481.7	1804.8	2198.3	2677.6	3261.3	3972.1	4837.7	5891.7	7175	8737.3	10639	12954
	1	1.2181	1.4839	1.8076	2.2019	2.6822	3.2673	3.9801	4.8483	5.906	7.1943	8.7637	10.675	13.004	15.841	19.297	23.506	28.634	34.88	42.489	51.758	63.048	76.801	93.555	113.96	138.82	169.1	205.99	250.92	305.66	372.33	453.54	552.46	672.96	819.73	998.51	1216.3	1481.5	1804.5	2198	2677.2	3260.7	3971.4	4836.8	5890.6	7173.6	8735.6	10637	12951
	1	1.2181	1.4838	1.8075	2.2017	2.682	3.267	3.9796	4.8477	5.9051	7.1931	8.7621	10.673	13.001	15.837	19.292	23.5	28.626	34.87	42.476	51.741	63.026	76.773	93.519	113.92	138.76	169.03	205.9	250.81	305.51	372.14	453.31	552.17	672.59	819.27	997.93	1215.5	1480.6	1803.4	2196.6	2675.4	3258.5	3968.7	4833.4	5886.4	7168.3	8729	10629	12941
	1	1.2181	1.4838	1.8074	2.2016	2.6818	3.2667	3.9792	4.847	5.9042	7.1919	8.7605	10.671	12.999	15.834	19.287	23.494	28.618	34.859	42.462	51.723	63.004	76.745	93.483	113.87	138.71	168.96	205.81	250.69	305.36	371.96	453.07	551.88	672.23	818.81	997.35	1214.8	1479.7	1802.3	2195.1	2673.6	3256.3	3965.9	4830	5882.1	7163	8722.4	10620	12931
	1	1.218	1.4835	1.8068	2.2007	2.6804	3.2646	3.9762	4.843	5.8986	7.1844	8.7504	10.658	12.981	15.81	19.257	23.454	28.567	34.793	42.378	51.615	62.865	76.568	93.258	113.59	138.34	168.5	205.22	249.95	304.43	370.79	451.6	550.03	669.9	815.89	993.69	1210.2	1473.9	1795.1	2186.2	2662.4	3242.3	3948.5	4808.2	5854.9	7129.2	8680.3	10568	12866
	1	1.2179	1.4832	1.8063	2.1998	2.6791	3.2628	3.9736	4.8393	5.8936	7.1776	8.7413	10.646	12.965	15.789	19.229	23.419	28.521	34.734	42.301	51.517	62.74	76.409	93.055	113.33	138.02	168.08	204.7	249.29	303.6	369.73	450.28	548.36	667.81	813.27	990.4	1206.1	1468.8	1788.6	2178.1	2652.3	3229.8	3932.8	4788.6	5830.6	7098.9	8642.5	10521	12807
	1	1.2179	1.4832	1.8063	2.1998	2.679	3.2627	3.9735	4.8391	5.8934	7.1773	8.7409	10.645	12.964	15.789	19.228	23.417	28.519	34.731	42.298	51.512	62.735	76.401	93.045	113.32	138	168.06	204.67	249.26	303.56	369.69	450.21	548.28	667.71	813.14	990.25	1205.9	1468.5	1788.3	2177.7	2651.9	3229.2	3932	4787.7	5829.4	7097.5	8640.8	10519	12804
	1	1.2177	1.4829	1.8058	2.199	2.6779	3.261	3.9711	4.8357	5.8887	7.171	8.7325	10.634	12.949	15.769	19.203	23.384	28.476	34.677	42.228	51.422	62.619	76.254	92.858	113.08	137.7	167.68	204.19	248.65	302.79	368.72	449	546.75	665.78	810.73	987.22	1202.1	1463.8	1782.4	2170.3	2642.6	3217.6	3917.6	4769.8	5807	7069.6	8606.1	10476	12751
	1	1.2177	1.4828	1.8056	2.1987	2.6773	3.2601	3.9699	4.8341	5.8865	7.1679	8.7283	10.628	12.942	15.76	19.191	23.368	28.455	34.65	42.193	51.378	62.563	76.183	92.767	112.96	137.55	167.49	203.96	248.35	302.41	368.24	448.4	546	664.84	809.55	985.74	1200.3	1461.5	1779.5	2166.7	2638.1	3212	3910.6	4761	5796.1	7055.9	8589.2	10455	12725
	1	1.2175	1.4824	1.8049	2.1975	2.6755	3.2575	3.9661	4.8289	5.8793	7.1582	8.7154	10.611	12.92	15.73	19.152	23.318	28.39	34.566	42.085	51.24	62.386	75.957	92.479	112.6	137.09	166.91	203.21	247.42	301.23	366.76	446.53	543.65	661.89	805.84	981.1	1194.5	1454.2	1770.4	2155.3	2623.9	3194.2	3888.5	4733.4	5761.8	7013.2	8536	10389	12643
	1	1.2171	1.4813	1.8029	2.1943	2.6707	3.2504	3.9561	4.8149	5.8602	7.1324	8.6808	10.565	12.859	15.651	19.048	23.183	28.216	34.342	41.797	50.871	61.914	75.355	91.714	111.62	135.86	165.35	201.24	244.93	298.09	362.8	441.55	537.4	654.04	796	968.77	1179	1434.9	1746.3	2125.2	2586.2	3147.3	3829.9	4660.5	5670.9	6900.2	8395.3	10214	12425
	1	1.2168	1.4807	1.8018	2.1925	2.6679	3.2464	3.9504	4.807	5.8493	7.1177	8.6611	10.539	12.825	15.605	18.989	23.107	28.118	34.215	41.634	50.661	61.647	75.014	91.28	111.07	135.16	164.46	200.12	243.51	296.31	360.56	438.74	533.86	649.6	790.44	961.79	1170.3	1424	1732.6	2108.1	2565	3120.8	3796.9	4619.3	5619.7	6836.4	8316	10115	12303
	1	1.2168	1.4807	1.8017	2.1924	2.6677	3.2462	3.95	4.8065	5.8487	7.1168	8.6599	10.538	12.822	15.603	18.986	23.102	28.111	34.207	41.623	50.648	61.63	74.993	91.253	111.04	135.11	164.41	200.05	243.43	296.21	360.42	438.56	533.64	649.33	790.09	961.37	1169.8	1423.3	1731.8	2107.1	2563.7	3119.1	3794.8	4616.8	5616.5	6832.5	8311.1	10109	12295
	1	1.2168	1.4806	1.8016	2.1922	2.6674	3.2457	3.9494	4.8057	5.8475	7.1153	8.6578	10.535	12.819	15.598	18.979	23.094	28.101	34.193	41.606	50.626	61.602	74.957	91.207	110.98	135.04	164.31	199.94	243.28	296.02	360.19	438.27	533.27	648.86	789.5	960.63	1168.8	1422.1	1730.3	2105.3	2561.4	3116.3	3791.3	4612.4	5611.1	6825.7	8302.8	10099	12282
	1	1.2168	1.4806	1.8015	2.1921	2.6673	3.2455	3.9491	4.8052	5.8469	7.1144	8.6567	10.533	12.817	15.595	18.976	23.09	28.095	34.186	41.597	50.614	61.587	74.937	91.182	110.95	135	164.26	199.87	243.2	295.92	360.06	438.11	533.07	648.61	789.19	960.23	1168.3	1421.5	1729.6	2104.3	2560.2	3114.8	3789.5	4610.1	5608.2	6822.1	8298.3	10093	12275
	1	1.2167	1.4803	1.8011	2.1914	2.6663	3.2441	3.947	4.8023	5.843	7.1091	8.6496	10.524	12.804	15.579	18.955	23.062	28.06	34.14	41.538	50.539	61.49	74.814	91.026	110.75	134.75	163.95	199.47	242.69	295.28	359.25	437.09	531.8	647.01	787.19	957.73	1165.2	1417.6	1724.7	2098.2	2552.6	3105.3	3777.6	4595.3	5589.8	6799.2	8269.8	10058	12231
	1	1.2165	1.4798	1.8001	2.1897	2.6637	3.2402	3.9416	4.7948	5.8326	7.0951	8.6309	10.499	12.772	15.536	18.899	22.99	27.966	34.019	41.383	50.34	61.236	74.491	90.614	110.23	134.09	163.11	198.41	241.36	293.59	357.14	434.43	528.45	642.82	781.93	951.14	1157	1407.3	1711.8	2082.1	2532.5	3080.3	3746.5	4556.5	5541.6	6739.2	8195.2	9965.2	12116
	1	1.2164	1.4797	1.7999	2.1895	2.6634	3.2398	3.941	4.7939	5.8315	7.0936	8.6289	10.496	12.768	15.531	18.893	22.982	27.956	34.006	41.366	50.319	61.209	74.456	90.57	110.17	134.01	163.02	198.3	241.21	293.41	356.91	434.14	528.09	642.37	781.37	950.43	1156.1	1406.2	1710.4	2080.4	2530.4	3077.6	3743.1	4552.4	5536.4	6732.7	8187.2	9955.2	12104
	1	1.2164	1.4796	1.7997	2.1891	2.6628	3.2389	3.9397	4.7921	5.829	7.0902	8.6244	10.49	12.76	15.521	18.879	22.964	27.933	33.977	41.329	50.271	61.148	74.378	90.471	110.05	133.86	162.82	198.04	240.89	293.01	356.4	433.51	527.29	641.36	780.11	948.86	1154.1	1403.7	1707.3	2076.6	2525.6	3071.6	3735.7	4543.1	5524.8	6718.4	8169.4	9933	12076
	1	1.2163	1.4795	1.7996	2.1889	2.6625	3.2385	3.9392	4.7914	5.828	7.0888	8.6225	10.488	12.757	15.517	18.874	22.957	27.924	33.965	41.313	50.251	61.122	74.346	90.43	109.99	133.79	162.73	197.94	240.76	292.84	356.19	433.24	526.96	640.95	779.58	948.2	1153.3	1402.7	1706	2075	2523.6	3069.2	3732.6	4539.2	5520	6712.4	8162	9923.8	12065
	1	1.2162	1.4791	1.7988	2.1876	2.6605	3.2356	3.935	4.7857	5.8202	7.0783	8.6084	10.469	12.732	15.485	18.832	22.902	27.853	33.874	41.196	50.101	60.931	74.102	90.12	109.6	133.29	162.1	197.14	239.76	291.58	354.6	431.24	524.45	637.8	775.64	943.27	1147.1	1395	1696.4	2062.9	2508.6	3050.5	3709.3	4510.3	5484	6667.6	8106.2	9854.6	11979
	1	1.2162	1.479	1.7987	2.1875	2.6604	3.2354	3.9347	4.7852	5.8196	7.0775	8.6073	10.468	12.73	15.482	18.828	22.898	27.848	33.867	41.187	50.09	60.917	74.084	90.096	109.57	133.25	162.05	197.08	239.68	291.48	354.48	431.09	524.26	637.56	775.34	942.89	1146.6	1394.4	1695.7	2062	2507.4	3049	3707.5	4508	5481.2	6664.1	8101.9	9849.2	11972
	1	1.2157	1.4779	1.7967	2.1842	2.6553	3.228	3.9242	4.7706	5.7995	7.0504	8.5711	10.42	12.667	15.399	18.721	22.758	27.667	33.634	40.889	49.708	60.429	73.462	89.306	108.57	131.98	160.45	195.05	237.12	288.26	350.43	426	517.87	629.55	765.31	930.33	1130.9	1374.8	1671.2	2031.4	2469.3	3001.5	3648.3	4434.4	5389.6	6550.2	7960.4	9673.5	11754
	1	1.2154	1.4772	1.7954	2.1822	2.6522	3.2235	3.9179	4.7618	5.7876	7.0343	8.5495	10.391	12.629	15.35	18.656	22.675	27.559	33.496	40.711	49.48	60.138	73.092	88.837	107.97	131.23	159.5	193.85	235.6	286.35	348.03	422.98	514.09	624.81	759.37	922.9	1121.6	1363.2	1656.7	2013.3	2446.8	2973.4	3613.4	4390.9	5335.5	6483	7876.9	9569.9	11626
	1	1.2153	1.4769	1.7949	2.1813	2.6509	3.2216	3.9152	4.7581	5.7825	7.0274	8.5403	10.379	12.613	15.329	18.629	22.64	27.514	33.437	40.636	49.384	60.016	72.936	88.638	107.72	130.91	159.09	193.34	234.96	285.54	347.01	421.71	512.49	622.8	756.86	919.76	1117.7	1358.3	1650.6	2005.7	2437.3	2961.6	3598.6	4372.5	5312.7	6454.7	7841.7	9526.2	11572
	1	1.2153	1.4769	1.7948	2.1812	2.6508	3.2215	3.915	4.7578	5.782	7.0268	8.5395	10.378	12.612	15.327	18.626	22.636	27.509	33.431	40.628	49.375	60.004	72.921	88.619	107.7	130.88	159.05	193.29	234.9	285.47	346.91	421.59	512.33	622.61	756.61	919.46	1117.3	1357.8	1650	2005	2436.3	2960.5	3597.2	4370.8	5310.5	6452	7838.3	9522	11566
	1	1.2153	1.4769	1.7948	2.1812	2.6508	3.2214	3.9149	4.7576	5.7818	7.0265	8.5391	10.377	12.611	15.326	18.625	22.635	27.508	33.429	40.626	49.371	59.999	72.915	88.611	107.69	130.87	159.04	193.27	234.88	285.43	346.87	421.54	512.27	622.53	756.52	919.34	1117.2	1357.6	1649.7	2004.7	2436	2960	3596.6	4370.1	5309.6	6450.9	7837	9520.3	11564
	1	1.2152	1.4768	1.7946	2.1809	2.6503	3.2207	3.9139	4.7563	5.7801	7.0241	8.5359	10.373	12.606	15.319	18.616	22.623	27.492	33.409	40.599	49.337	59.956	72.86	88.542	107.6	130.76	158.9	193.1	234.65	285.15	346.52	421.1	511.72	621.83	755.65	918.24	1115.8	1355.9	1647.6	2002	2432.7	2955.9	3591.5	4363.7	5301.7	6441	7824.8	9505.1	11545
	1	1.2151	1.4765	1.7942	2.1802	2.6492	3.2191	3.9116	4.7531	5.7756	7.0181	8.5279	10.363	12.592	15.301	18.592	22.592	27.452	33.358	40.534	49.254	59.849	72.724	88.369	107.38	130.48	158.55	192.65	234.09	284.45	345.64	419.99	510.33	620.09	753.46	915.52	1112.4	1351.6	1642.3	1995.4	2424.4	2945.6	3578.7	4347.8	5281.9	6416.4	7794.2	9467.2	11498
	1	1.2151	1.4765	1.794	2.1799	2.6488	3.2186	3.9109	4.7521	5.7743	7.0163	8.5255	10.359	12.588	15.295	18.585	22.583	27.44	33.342	40.514	49.228	59.817	72.683	88.316	107.31	130.39	158.44	192.52	233.93	284.24	345.37	419.65	509.9	619.56	752.8	914.69	1111.4	1350.3	1640.7	1993.4	2421.9	2942.5	3574.8	4342.9	5275.9	6409	7784.9	9455.7	11484
	1	1.215	1.4763	1.7937	2.1794	2.648	3.2173	3.9091	4.7496	5.7709	7.0117	8.5193	10.351	12.577	15.281	18.567	22.559	27.409	33.303	40.463	49.163	59.734	72.578	88.183	107.14	130.18	158.17	192.18	233.49	283.7	344.69	418.79	508.83	618.22	751.12	912.58	1108.7	1347.1	1636.6	1988.3	2415.5	2934.5	3565	4330.7	5260.6	6390	7761.4	9426.5	11448
	1	1.2148	1.4757	1.7927	2.1777	2.6454	3.2136	3.9038	4.7423	5.7609	6.9982	8.5013	10.327	12.545	15.24	18.513	22.489	27.32	33.187	40.315	48.974	59.493	72.271	87.793	106.65	129.55	157.38	191.18	232.24	282.12	342.7	416.3	505.7	614.3	746.22	906.45	1101.1	1337.5	1624.6	1973.4	2397	2911.5	3536.3	4295	5216.3	6334.9	7693	9341.6	11343
	1	1.2148	1.4757	1.7926	2.1776	2.6454	3.2135	3.9037	4.7422	5.7607	6.9979	8.5009	10.327	12.545	15.239	18.512	22.488	27.318	33.185	40.312	48.97	59.488	72.264	87.785	106.64	129.54	157.36	191.16	232.21	282.08	342.66	416.25	505.64	614.22	746.11	906.32	1100.9	1337.3	1624.4	1973.1	2396.6	2911	3535.6	4294.2	5215.3	6333.7	7691.5	9339.8	11340
	1	1.2148	1.4756	1.7926	2.1775	2.6452	3.2132	3.9033	4.7416	5.7599	6.9969	8.4995	10.325	12.542	15.236	18.508	22.482	27.311	33.176	40.301	48.956	59.469	72.24	87.754	106.6	129.49	157.3	191.08	232.11	281.96	342.51	416.05	505.39	613.91	745.73	905.84	1100.3	1336.5	1623.5	1971.9	2395.2	2909.2	3533.4	4291.4	5211.9	6329.4	7686.2	9333.2	11332
	1	1.2147	1.4756	1.7924	2.1773	2.6448	3.2128	3.9026	4.7406	5.7586	6.9951	8.4972	10.322	12.538	15.23	18.501	22.474	27.299	33.161	40.282	48.931	59.438	72.201	87.704	106.54	129.41	157.2	190.95	231.95	281.76	342.25	415.74	504.99	613.41	745.1	905.06	1099.3	1335.3	1621.9	1970	2392.8	2906.2	3529.7	4286.9	5206.2	6322.4	7677.5	9322.4	11319
	1	1.2147	1.4755	1.7924	2.1772	2.6447	3.2126	3.9023	4.7402	5.7581	6.9944	8.4962	10.32	12.536	15.228	18.498	22.47	27.294	33.155	40.274	48.921	59.425	72.184	87.683	106.51	129.38	157.16	190.9	231.89	281.67	342.14	415.6	504.82	613.2	744.84	904.73	1098.9	1334.8	1621.3	1969.2	2391.8	2905	3528.2	4284.9	5203.8	6319.4	7673.8	9317.8	11313
	1	1.2146	1.4753	1.792	2.1766	2.6437	3.2111	3.9003	4.7374	5.7542	6.9892	8.4892	10.311	12.524	15.212	18.477	22.443	27.26	33.11	40.217	48.848	59.332	72.066	87.532	106.32	129.14	156.85	190.51	231.4	281.06	341.38	414.64	503.62	611.69	742.94	902.36	1096	1331.1	1616.7	1963.5	2384.6	2896.1	3517.1	4271.1	5186.7	6298.1	7647.4	9285	11272
	1	1.2142	1.4744	1.7902	2.1738	2.6395	3.205	3.8916	4.7253	5.7377	6.9669	8.4594	10.272	12.472	15.144	18.389	22.328	27.112	32.92	39.973	48.537	58.935	71.561	86.891	105.51	128.11	155.55	188.88	229.34	278.47	338.12	410.55	498.49	605.27	734.92	892.32	1083.4	1315.5	1597.2	1939.2	2354.4	2858.4	3470.2	4212.9	5114.3	6208.2	7535.8	9146.7	11101
	1	1.2142	1.4743	1.7901	2.1735	2.6391	3.2044	3.8908	4.7242	5.7362	6.9649	8.4567	10.268	12.468	15.138	18.381	22.318	27.099	32.903	39.951	48.509	58.899	71.515	86.833	105.43	128.02	155.44	188.73	229.15	278.23	337.83	410.18	498.03	604.69	734.19	891.42	1082.3	1314.1	1595.4	1937	2351.6	2855	3466	4207.6	5107.7	6200.1	7525.8	9134.2	11086
	1	1.2142	1.4742	1.79	2.1734	2.6389	3.2041	3.8904	4.7237	5.7354	6.9639	8.4554	10.266	12.465	15.135	18.377	22.313	27.092	32.895	39.94	48.495	58.881	71.492	86.805	105.4	127.97	155.38	188.66	229.06	278.12	337.68	410	497.8	604.4	733.83	890.97	1081.7	1313.4	1594.5	1935.9	2350.3	2853.3	3463.9	4205	5104.5	6196.1	7520.8	9128	11078
	1	1.214	1.4737	1.789	2.1718	2.6365	3.2007	3.8855	4.7169	5.7261	6.9513	8.4387	10.244	12.436	15.097	18.327	22.249	27.009	32.788	39.804	48.321	58.659	71.21	86.447	104.94	127.4	154.65	187.74	227.91	276.67	335.86	407.72	494.95	600.83	729.36	885.38	1074.8	1304.7	1583.7	1922.4	2333.4	2832.4	3437.9	4172.7	5064.3	6146.2	7458.9	9051.3	10983
	1	1.2139	1.4736	1.7889	2.1716	2.6361	3.2	3.8846	4.7156	5.7244	6.9491	8.4356	10.24	12.431	15.09	18.318	22.237	26.994	32.769	39.779	48.289	58.619	71.159	86.381	104.86	127.29	154.52	187.58	227.7	276.41	335.53	407.3	494.43	600.18	728.55	884.36	1073.5	1303.1	1581.7	1919.9	2330.4	2828.5	3433.1	4166.8	5057	6137.1	7447.6	9037.3	10965
	1	1.2137	1.4731	1.7878	2.1699	2.6336	3.1964	3.8794	4.7084	5.7146	6.9358	8.4179	10.217	12.4	15.05	18.266	22.169	26.906	32.656	39.635	48.104	58.384	70.859	86.001	104.38	126.68	153.75	186.61	226.48	274.88	333.61	404.89	491.4	596.4	723.82	878.45	1066.1	1293.9	1570.2	1905.6	2312.6	2806.4	3405.6	4132.6	5014.5	6084.5	7382.3	8956.3	10865
	1	1.2136	1.4728	1.7873	2.169	2.6323	3.1945	3.8768	4.7048	5.7096	6.929	8.4089	10.205	12.384	15.029	18.239	22.135	26.862	32.599	39.562	48.011	58.265	70.709	85.81	104.14	126.38	153.37	186.12	225.87	274.11	332.64	403.68	489.88	594.49	721.44	875.48	1062.4	1289.2	1564.5	1898.4	2303.6	2795.3	3391.8	4115.4	4993.2	6058	7349.5	8915.6	10815
	1	1.2135	1.4725	1.7869	2.1683	2.6312	3.1929	3.8746	4.7017	5.7054	6.9234	8.4014	10.195	12.371	15.012	18.217	22.106	26.825	32.552	39.501	47.933	58.165	70.582	85.649	103.93	126.12	153.04	185.71	225.35	273.46	331.83	402.66	488.61	592.9	719.44	872.99	1059.3	1285.4	1559.6	1892.4	2296.2	2786	3380.2	4101	4975.4	6035.9	7322	8881.6	10773
	1	1.2134	1.4724	1.7866	2.1679	2.6306	3.192	3.8733	4.6999	5.703	6.9201	8.397	10.189	12.364	15.002	18.204	22.089	26.803	32.524	39.465	47.887	58.107	70.508	85.556	103.81	125.97	152.85	185.47	225.05	273.08	331.36	402.07	487.86	591.97	718.28	871.54	1057.5	1283.1	1556.8	1888.9	2291.8	2780.5	3373.4	4092.6	4965	6022.9	7306	8861.7	10748
	1	1.2134	1.4723	1.7864	2.1676	2.6301	3.1913	3.8722	4.6984	5.7009	6.9173	8.3932	10.184	12.357	14.994	18.193	22.075	26.785	32.5	39.434	47.848	58.058	70.445	85.476	103.71	125.84	152.69	185.27	224.8	272.76	330.95	401.56	487.23	591.17	717.29	870.3	1055.9	1281.2	1554.4	1885.9	2288.1	2775.9	3367.7	4085.5	4956.1	6012	7292.3	8844.8	10727
	1	1.2132	1.4719	1.7858	2.1665	2.6285	3.1889	3.8689	4.6938	5.6946	6.9088	8.3819	10.169	12.337	14.968	18.159	22.031	26.729	32.428	39.342	47.731	57.908	70.255	85.235	103.41	125.46	152.2	184.66	224.03	271.79	329.74	400.03	485.32	588.78	714.3	866.57	1051.3	1275.4	1547.2	1876.9	2276.9	2762	3350.4	4064	4929.4	5978.8	7251.3	8793.9	10664
	1	1.2132	1.4718	1.7856	2.1662	2.628	3.1883	3.868	4.6926	5.6929	6.9066	8.3789	10.165	12.332	14.961	18.151	22.02	26.714	32.409	39.318	47.7	57.869	70.205	85.171	103.33	125.35	152.08	184.49	223.82	271.53	329.41	399.63	484.81	588.15	713.51	865.58	1050	1273.8	1545.3	1874.5	2273.9	2758.3	3345.8	4058.3	4922.3	5970.1	7240.4	8780.5	10647
	1	1.2131	1.4716	1.7851	2.1655	2.6269	3.1867	3.8657	4.6894	5.6886	6.9007	8.3711	10.155	12.319	14.943	18.127	21.99	26.676	32.36	39.255	47.619	57.765	70.074	85.005	103.12	125.09	151.74	184.07	223.29	270.87	328.58	398.58	483.5	586.5	711.45	863.01	1046.8	1269.8	1540.3	1868.3	2266.2	2748.7	3333.9	4043.5	4904	5947.3	7212.2	8745.5	10604
	1	1.213	1.4713	1.7847	2.1648	2.6259	3.1851	3.8635	4.6864	5.6845	6.8952	8.3638	10.145	12.306	14.927	18.106	21.962	26.64	32.314	39.196	47.544	57.669	69.952	84.85	102.92	124.84	151.43	183.68	222.8	270.24	327.8	397.6	482.27	584.97	709.54	860.62	1043.9	1266.1	1535.7	1862.6	2259	2739.8	3322.8	4029.8	4886.9	5926.1	7186	8713.1	10564
	1	1.2129	1.4711	1.7844	2.1643	2.6251	3.184	3.8619	4.6841	5.6814	6.891	8.3581	10.138	12.296	14.914	18.089	21.941	26.612	32.278	39.15	47.485	57.595	69.857	84.73	102.77	124.65	151.19	183.37	222.41	269.76	327.19	396.85	481.33	583.79	708.05	858.77	1041.6	1263.2	1532.1	1858.1	2253.5	2732.9	3314.2	4019.1	4873.7	5909.8	7165.7	8687.9	10533
	1	1.2126	1.4703	1.7828	2.1618	2.6212	3.1784	3.854	4.6732	5.6665	6.8709	8.3313	10.102	12.249	14.853	18.01	21.838	26.48	32.109	38.933	47.209	57.243	69.41	84.163	102.05	123.74	150.04	181.93	220.6	267.49	324.34	393.27	476.85	578.19	701.06	850.04	1030.7	1249.7	1515.2	1837.1	2227.3	2700.4	3273.8	3969	4811.5	5832.6	7070.1	8569.5	10386
	1	1.2125	1.4702	1.7826	2.1614	2.6207	3.1776	3.8528	4.6715	5.6642	6.8679	8.3273	10.097	12.243	14.844	17.998	21.823	26.461	32.083	38.901	47.168	57.191	69.343	84.079	101.94	123.61	149.87	181.72	220.33	267.15	323.91	392.74	476.18	577.36	700.02	848.74	1029	1247.6	1512.7	1833.9	2223.4	2695.5	3267.8	3961.5	4802.3	5821.2	7055.9	8552	10364
	1	1.2119	1.4687	1.7799	2.1571	2.6142	3.1682	3.8396	4.6532	5.6392	6.8342	8.2824	10.037	12.164	14.742	17.866	21.652	26.24	31.8	38.539	46.706	56.603	68.597	83.132	100.75	122.1	147.97	179.32	217.32	263.36	319.17	386.79	468.75	568.06	688.41	834.25	1011	1225.1	1484.6	1799.1	2180.1	2641.7	3201	3878.6	4699.4	5693.7	6898	8356.5	10123
	1	1.2118	1.4684	1.7794	2.1563	2.613	3.1664	3.837	4.6497	5.6345	6.8278	8.2738	10.026	12.15	14.723	17.841	21.62	26.198	31.747	38.47	46.618	56.491	68.455	82.953	100.52	121.81	147.61	178.87	216.75	262.65	318.27	385.67	467.34	566.3	686.22	831.52	1007.6	1220.9	1479.4	1792.5	2171.9	2631.6	3188.4	3863	4680.1	5669.8	6868.3	8319.7	10077
	1	1.2117	1.4683	1.7792	2.1559	2.6124	3.1655	3.8357	4.6479	5.632	6.8244	8.2694	10.02	12.142	14.713	17.828	21.603	26.176	31.719	38.435	46.572	56.433	68.382	82.86	100.4	121.66	147.42	178.63	216.45	262.28	317.8	385.08	466.61	565.39	685.07	830.09	1005.8	1218.7	1476.6	1789.1	2167.7	2626.3	3181.9	3854.9	4670	5657.3	6852.9	8300.6	10053
	1	1.2116	1.4679	1.7785	2.1547	2.6106	3.1629	3.8321	4.6428	5.6251	6.8152	8.2571	10.004	12.121	14.685	17.792	21.556	26.116	31.642	38.336	46.446	56.273	68.178	82.602	100.08	121.25	146.9	177.98	215.63	261.25	316.51	383.47	464.59	562.86	681.92	826.16	1000.9	1212.6	1469	1779.7	2155.9	2611.7	3163.8	3832.5	4642.2	5622.9	6810.3	8247.9	9988.2
	1	1.2114	1.4676	1.7779	2.1538	2.6092	3.1609	3.8293	4.6389	5.6198	6.808	8.2475	9.9914	12.104	14.663	17.764	21.52	26.07	31.582	38.259	46.349	56.149	68.021	82.403	99.825	120.93	146.5	177.47	215	260.45	315.52	382.22	463.03	560.92	679.49	823.13	997.12	1207.9	1463.2	1772.4	2146.9	2600.5	3149.9	3815.2	4620.8	5596.4	6777.5	8207.3	9938
	1	1.2111	1.4667	1.7763	2.1513	2.6054	3.1553	3.8214	4.628	5.6049	6.788	8.2208	9.9561	12.058	14.603	17.685	21.418	25.939	31.414	38.045	46.076	55.802	67.58	81.845	99.12	120.04	145.38	176.07	213.23	258.23	312.74	378.74	458.68	555.48	672.71	814.67	986.58	1194.8	1446.8	1752.1	2121.7	2569.2	3111.1	3767.1	4561.2	5522.5	6686.1	8094.2	9798.2
	1	1.2109	1.4663	1.7756	2.1502	2.6037	3.1529	3.8179	4.6232	5.5983	6.7792	8.2091	9.9406	12.037	14.576	17.651	21.374	25.882	31.341	37.952	45.956	55.65	67.387	81.601	98.812	119.65	144.89	175.45	212.45	257.26	311.52	377.22	456.77	553.1	669.74	810.97	981.98	1189	1439.7	1743.2	2110.7	2555.6	3094.1	3746.1	4535.2	5490.3	6646.2	8045	9737.3
	1	1.2107	1.4658	1.7747	2.1486	2.6013	3.1495	3.8131	4.6165	5.5892	6.7669	8.1928	9.9191	12.009	14.539	17.603	21.312	25.803	31.239	37.822	45.791	55.439	67.121	81.263	98.385	119.11	144.21	174.6	211.38	255.92	309.84	375.12	454.15	549.82	665.65	805.87	975.63	1181.1	1429.9	1731	2095.5	2536.8	3070.8	3717.2	4499.4	5446	6591.4	7977.1	9653.4
	1	1.2107	1.4657	1.7745	2.1483	2.6009	3.1488	3.8121	4.6152	5.5874	6.7644	8.1895	9.9147	12.003	14.532	17.593	21.3	25.786	31.219	37.795	45.757	55.396	67.066	81.194	98.298	119	144.07	174.42	211.16	255.65	309.5	374.69	453.61	549.15	664.81	804.83	974.33	1179.5	1427.9	1728.5	2092.4	2532.9	3066	3711.3	4492.1	5436.9	6580.2	7963.3	9636.3
	1	1.2104	1.465	1.7733	2.1463	2.5979	3.1445	3.806	4.6068	5.576	6.7491	8.169	9.8876	11.968	14.486	17.533	21.222	25.687	31.091	37.632	45.549	55.132	66.731	80.77	97.762	118.33	143.22	173.35	209.82	253.96	307.39	372.05	450.31	545.04	659.69	798.44	966.37	1169.6	1415.6	1713.2	2073.5	2509.4	3036.9	3675.1	4447.3	5381.5	6511.6	7878.5	9531.6
	1	1.2102	1.4645	1.7722	2.1447	2.5954	3.1408	3.8009	4.5997	5.5663	6.7361	8.1518	9.8649	11.938	14.447	17.483	21.157	25.603	30.984	37.495	45.375	54.91	66.45	80.414	97.313	117.76	142.51	172.46	208.7	252.55	305.62	369.85	447.56	541.6	655.4	793.1	959.73	1161.3	1405.3	1700.5	2057.6	2489.7	3012.5	3644.9	4409.9	5335.3	6454.4	7807.8	9444.3
	1	1.2101	1.4644	1.772	2.1443	2.5949	3.14	3.7998	4.5981	5.5642	6.7333	8.1479	9.8599	11.931	14.438	17.472	21.143	25.585	30.96	37.465	45.336	54.861	66.388	80.336	97.214	117.64	142.35	172.26	208.45	252.24	305.24	369.36	446.95	540.84	654.45	791.92	958.26	1159.5	1403	1697.7	2054.1	2485.4	3007.1	3638.3	4401.7	5325.1	6441.8	7792.3	9425.1
	1	1.21	1.464	1.7714	2.1433	2.5933	3.1378	3.7966	4.5938	5.5583	6.7253	8.1373	9.8458	11.913	14.414	17.441	21.103	25.533	30.894	37.381	45.229	54.725	66.215	80.117	96.938	117.29	141.91	171.71	207.76	251.38	304.15	368	445.26	538.73	651.82	788.64	954.17	1154.4	1396.7	1689.8	2044.4	2473.3	2992.2	3619.8	4378.8	5296.7	6406.8	7748.9	9371.5
	1	1.2098	1.4637	1.7709	2.1425	2.5921	3.136	3.7941	4.5902	5.5535	6.7188	8.1287	9.8345	11.898	14.395	17.416	21.07	25.492	30.841	37.313	45.142	54.615	66.075	79.94	96.715	117.01	141.56	171.27	207.2	250.68	303.28	366.91	443.89	537.03	649.7	786	950.89	1150.4	1391.6	1683.5	2036.6	2463.6	2980.2	3604.9	4360.4	5273.9	6378.6	7714.1	9328.5
	1	1.2097	1.4634	1.7702	2.1414	2.5904	3.1336	3.7907	4.5856	5.5471	6.7103	8.1174	9.8196	11.879	14.369	17.383	21.028	25.437	30.771	37.223	45.028	54.47	65.891	79.708	96.421	116.64	141.1	170.68	206.47	249.76	302.13	365.47	442.1	534.79	646.9	782.52	946.56	1145	1385	1675.2	2026.3	2450.9	2964.3	3585.3	4336.1	5243.9	6341.5	7668.3	9271.9
	1	1.2097	1.4633	1.77	2.1411	2.59	3.133	3.7898	4.5844	5.5455	6.7081	8.1144	9.8156	11.873	14.363	17.374	21.016	25.422	30.752	37.199	44.998	54.431	65.843	79.646	96.343	116.54	140.97	170.53	206.27	249.52	301.82	365.09	441.62	534.19	646.16	781.6	945.41	1143.5	1383.2	1673	2023.6	2447.5	2960.2	3580.1	4329.7	5236	6331.7	7656.2	9257
	1	1.2091	1.462	1.7677	2.1373	2.5842	3.1246	3.778	4.5681	5.5233	6.6783	8.0748	9.7634	11.805	14.274	17.258	20.867	25.231	30.507	36.886	44.599	53.925	65.202	78.836	95.321	115.25	139.35	168.49	203.72	246.32	297.82	360.09	435.38	526.41	636.47	769.53	930.4	1124.9	1360	1644.3	1987.9	2403.3	2905.4	3512.3	4245.8	5132.3	6203.6	7497.9	9061.6
	1	1.209	1.4617	1.7672	2.1366	2.5832	3.1231	3.7758	4.565	5.5192	6.6728	8.0675	9.7536	11.792	14.257	17.237	20.84	25.195	30.461	36.828	44.525	53.831	65.083	78.685	95.131	115.01	139.05	168.11	203.25	245.73	297.08	359.17	434.23	524.97	634.68	767.3	927.62	1121.4	1355.7	1639	1981.3	2395.1	2895.3	3499.8	4230.4	5113.2	6179.9	7468.7	9025.6
	1	1.2089	1.4614	1.7667	2.1357	2.5818	3.1211	3.773	4.5611	5.5139	6.6656	8.0579	9.7411	11.776	14.236	17.209	20.804	25.149	30.402	36.753	44.43	53.71	64.929	78.491	94.886	114.7	138.66	167.63	202.64	244.96	296.12	357.97	432.74	523.11	632.36	764.41	924.04	1117	1350.2	1632.1	1972.8	2384.6	2882.2	3483.6	4210.4	5088.5	6149.4	7431.1	8979.1
	1	1.2088	1.4612	1.7662	2.135	2.5808	3.1196	3.7709	4.5583	5.51	6.6604	8.0509	9.7319	11.764	14.22	17.189	20.778	25.116	30.359	36.698	44.36	53.621	64.817	78.349	94.707	114.48	138.38	167.27	202.19	244.4	295.43	357.1	431.65	521.76	630.67	762.31	921.43	1113.7	1346.2	1627.1	1966.6	2376.9	2872.7	3471.9	4195.8	5070.5	6127.2	7403.7	8945.3
	1	1.2088	1.4611	1.7661	2.1348	2.5805	3.1193	3.7704	4.5576	5.509	6.6591	8.0493	9.7297	11.761	14.216	17.184	20.771	25.108	30.349	36.685	44.343	53.601	64.79	78.316	94.665	114.43	138.31	167.19	202.09	244.27	295.26	356.9	431.39	521.44	630.27	761.82	920.81	1113	1345.2	1625.9	1965.2	2375.1	2870.5	3469.1	4192.4	5066.3	6122	7397.2	8937.4
	1	1.2088	1.4611	1.7661	2.1348	2.5804	3.1191	3.7703	4.5573	5.5087	6.6586	8.0487	9.7289	11.76	14.215	17.182	20.769	25.105	30.345	36.68	44.337	53.592	64.78	78.303	94.648	114.41	138.29	167.15	202.05	244.22	295.2	356.82	431.29	521.31	630.12	761.63	920.58	1112.7	1344.9	1625.5	1964.6	2374.4	2869.6	3468.1	4191.1	5064.7	6120	7394.7	8934.3
	1	1.2087	1.4611	1.7661	2.1347	2.5804	3.119	3.7701	4.5571	5.5084	6.6582	8.0481	9.7281	11.759	14.213	17.181	20.767	25.102	30.342	36.676	44.331	53.585	64.771	78.291	94.634	114.39	138.26	167.13	202.01	244.18	295.14	356.75	431.21	521.2	629.98	761.46	920.36	1112.4	1344.5	1625.1	1964.1	2373.8	2868.9	3467.1	4189.9	5063.2	6118.2	7392.5	8931.5
	1	1.2087	1.461	1.7659	2.1344	2.5798	3.1183	3.769	4.5557	5.5064	6.6556	8.0446	9.7236	11.753	14.206	17.17	20.754	25.085	30.32	36.648	44.297	53.541	64.715	78.221	94.545	114.28	138.12	166.95	201.79	243.9	294.8	356.31	430.67	520.53	629.14	760.42	919.07	1110.8	1342.5	1622.6	1961	2370	2864.2	3461.3	4182.7	5054.3	6107.2	7378.9	8914.8
	1	1.2087	1.4609	1.7657	2.1341	2.5795	3.1177	3.7682	4.5545	5.5049	6.6536	8.0419	9.72	11.748	14.2	17.163	20.744	25.072	30.304	36.627	44.269	53.507	64.671	78.166	94.475	114.19	138.01	166.81	201.62	243.68	294.53	355.97	430.24	520	628.49	759.6	918.05	1109.5	1341	1620.6	1958.6	2367	2860.5	3456.7	4177.1	5047.3	6098.6	7368.3	8901.7
	1	1.2087	1.4609	1.7657	2.1341	2.5794	3.1177	3.7682	4.5545	5.5049	6.6535	8.0419	9.7199	11.748	14.199	17.162	20.743	25.072	30.303	36.626	44.269	53.506	64.67	78.164	94.474	114.19	138.01	166.81	201.61	243.68	294.52	355.97	430.23	519.99	628.47	759.58	918.03	1109.5	1340.9	1620.6	1958.5	2366.9	2860.4	3456.6	4176.9	5047.2	6098.4	7368	8901.3
	1	1.2087	1.4609	1.7657	2.1341	2.5794	3.1177	3.7682	4.5545	5.5048	6.6535	8.0418	9.7199	11.748	14.199	17.162	20.743	25.072	30.303	36.626	44.269	53.506	64.67	78.164	94.473	114.19	138.01	166.81	201.61	243.67	294.52	355.96	430.23	519.99	628.46	759.57	918.02	1109.5	1340.9	1620.6	1958.5	2366.9	2860.3	3456.5	4176.9	5047.1	6098.3	7367.9	8901.2
	1	1.2086	1.4608	1.7656	2.134	2.5792	3.1173	3.7677	4.5538	5.5039	6.6522	8.0401	9.7176	11.745	14.195	17.157	20.737	25.063	30.292	36.613	44.251	53.484	64.642	78.128	94.429	114.13	137.94	166.72	201.5	243.54	294.34	355.75	429.96	519.65	628.05	759.05	917.37	1108.7	1339.9	1619.3	1957	2365	2858	3453.6	4173.3	5042.6	6092.8	7361.1	8892.8
	1	1.2086	1.4607	1.7655	2.1338	2.5789	3.1169	3.7671	4.553	5.5028	6.6508	8.0383	9.7151	11.742	14.191	17.152	20.73	25.054	30.281	36.598	44.233	53.46	64.612	78.091	94.381	114.07	137.87	166.62	201.38	243.39	294.16	355.52	429.67	519.29	627.6	758.5	916.68	1107.8	1338.9	1618	1955.4	2363	2855.5	3450.5	4169.4	5037.9	6086.9	7353.9	8883.9
	1	1.2085	1.4604	1.7648	2.1326	2.5772	3.1144	3.7636	4.5482	5.4963	6.642	8.0265	9.6997	11.722	14.165	17.118	20.686	24.998	30.209	36.506	44.115	53.311	64.424	77.853	94.081	113.69	137.39	166.03	200.63	242.45	292.99	354.06	427.85	517.02	624.77	754.98	912.31	1102.4	1332.1	1609.7	1945	2350.1	2839.6	3430.9	4145.2	5007.9	6049.9	7308.2	8827.5
	1	1.2084	1.4603	1.7646	2.1324	2.5768	3.1138	3.7628	4.547	5.4946	6.6398	8.0236	9.6958	11.717	14.158	17.109	20.675	24.984	30.191	36.483	44.086	53.274	64.377	77.793	94.006	113.6	137.27	165.88	200.45	242.22	292.7	353.69	427.4	516.46	624.07	754.1	911.22	1101.1	1330.4	1607.6	1942.4	2346.9	2835.6	3426	4139.1	5000.4	6040.7	7296.8	8813.5
	1	1.2083	1.4601	1.7643	2.1318	2.576	3.1127	3.7611	4.5447	5.4916	6.6357	8.0181	9.6886	11.707	14.146	17.093	20.654	24.958	30.157	36.44	44.032	53.205	64.289	77.683	93.866	113.42	137.05	165.6	200.1	241.79	292.15	353.01	426.55	515.4	622.76	752.47	909.19	1098.5	1327.3	1603.7	1937.6	2341	2828.3	3416.9	4127.8	4986.5	6023.5	7275.6	8787.3
	1	1.2082	1.4597	1.7635	2.1306	2.5741	3.1099	3.7573	4.5394	5.4843	6.6259	8.0051	9.6715	11.685	14.117	17.056	20.606	24.895	30.077	36.338	43.902	53.04	64.081	77.42	93.535	113	136.53	164.94	199.28	240.75	290.86	351.4	424.54	512.9	619.64	748.6	904.38	1092.6	1319.9	1594.5	1926.2	2326.9	2810.8	3395.3	4101.2	4953.5	5982.7	7225.3	8725.3
	1	1.2081	1.4596	1.7634	2.1304	2.5738	3.1094	3.7566	4.5385	5.483	6.6242	8.0029	9.6685	11.681	14.112	17.049	20.597	24.884	30.063	36.32	43.88	53.012	64.045	77.375	93.478	112.93	136.44	164.83	199.14	240.58	290.64	351.13	424.2	512.47	619.11	747.93	903.56	1091.5	1318.6	1592.9	1924.3	2324.5	2807.8	3391.6	4096.6	4947.9	5975.8	7216.8	8714.8
	1	1.2081	1.4595	1.7633	2.1303	2.5736	3.1092	3.7563	4.5381	5.4825	6.6235	8.002	9.6674	11.679	14.11	17.046	20.594	24.88	30.058	36.313	43.871	53.001	64.031	77.356	93.455	112.9	136.4	164.79	199.08	240.51	290.55	351.02	424.06	512.3	618.9	747.67	903.22	1091.1	1318.1	1592.3	1923.5	2323.5	2806.6	3390.1	4094.8	4945.6	5973	7213.3	8710.5
	1	1.2079	1.4591	1.7626	2.1291	2.5718	3.1066	3.7526	4.5329	5.4755	6.6141	7.9895	9.6509	11.658	14.082	17.01	20.547	24.82	29.981	36.215	43.746	52.843	63.831	77.104	93.137	112.5	135.9	164.15	198.29	239.52	289.32	349.47	422.14	509.9	615.91	743.96	898.61	1085.4	1311	1583.5	1912.6	2310	2789.9	3369.5	4069.2	4914.1	5934.1	7165.3	8651.3
	1	1.2079	1.459	1.7623	2.1287	2.5713	3.1059	3.7516	4.5315	5.4736	6.6116	7.9861	9.6464	11.652	14.074	17	20.535	24.804	29.96	36.189	43.713	52.8	63.777	77.036	93.051	112.4	135.76	163.98	198.07	239.25	288.99	349.06	421.62	509.26	615.11	742.96	897.37	1083.9	1309.1	1581.1	1909.6	2306.4	2785.4	3363.9	4062.4	4905.6	5923.6	7152.4	8635.3
	1	1.2075	1.4579	1.7604	2.1256	2.5666	3.099	3.742	4.5182	5.4556	6.5874	7.9539	9.604	11.596	14.002	16.907	20.414	24.649	29.763	35.937	43.393	52.395	63.264	76.388	92.235	111.37	134.47	162.37	196.05	236.72	285.82	345.11	416.69	503.12	607.48	733.47	885.59	1069.2	1291	1558.7	1881.8	2271.9	2742.8	3311.2	3997.3	4825.2	5824.4	7030	8484.5
	1	1.2072	1.4574	1.7595	2.1241	2.5643	3.0958	3.7373	4.5119	5.4469	6.5758	7.9386	9.5838	11.57	13.968	16.862	20.357	24.576	29.669	35.818	43.24	52.201	63.02	76.08	91.846	110.88	133.86	161.6	195.09	235.51	284.32	343.23	414.35	500.21	603.85	728.97	880	1062.3	1282.4	1548	1868.6	2255.6	2722.6	3286.3	3966.4	4787.2	5777.5	6972.2	8413.2
	1	1.2071	1.4572	1.759	2.1234	2.5632	3.0941	3.735	4.5087	5.4426	6.5699	7.9307	9.5735	11.556	13.95	16.84	20.328	24.538	29.621	35.757	43.163	52.103	62.896	75.923	91.649	110.63	133.55	161.21	194.6	234.9	283.55	342.28	413.17	498.73	602.02	726.69	877.16	1058.8	1278	1542.6	1861.9	2247.3	2712.4	3273.6	3950.8	4767.9	5753.7	6942.9	8377.1
	1	1.207	1.4568	1.7582	2.1221	2.5613	3.0914	3.7312	4.5034	5.4354	6.5604	7.9181	9.5568	11.535	13.922	16.803	20.281	24.478	29.544	35.658	43.038	51.945	62.695	75.67	91.33	110.23	133.04	160.58	193.81	233.91	282.32	340.74	411.25	496.35	599.05	723	872.59	1053.1	1271	1533.9	1851.1	2234	2695.9	3253.2	3925.7	4736.9	5715.4	6895.6	8318.9
	1	1.2069	1.4567	1.7581	2.1219	2.561	3.0909	3.7305	4.5025	5.4342	6.5587	7.9158	9.5538	11.531	13.917	16.797	20.272	24.467	29.53	35.641	43.016	51.917	62.659	75.625	91.274	110.16	132.95	160.46	193.67	233.74	282.1	340.47	410.91	495.93	598.53	722.35	871.78	1052.1	1269.7	1532.3	1849.2	2231.6	2693	3249.7	3921.2	4731.4	5708.7	6887.3	8308.7
	1	1.2069	1.4566	1.758	2.1217	2.5606	3.0904	3.7298	4.5015	5.4329	6.5569	7.9135	9.5508	11.527	13.912	16.79	20.264	24.456	29.516	35.622	42.992	51.887	62.622	75.578	91.215	110.09	132.86	160.35	193.52	233.56	281.87	340.19	410.56	495.49	597.98	721.67	870.94	1051.1	1268.4	1530.7	1847.2	2229.2	2690	3245.9	3916.6	4725.7	5701.6	6878.6	8298
	1	1.2067	1.4561	1.7571	2.1203	2.5586	3.0875	3.7257	4.4958	5.4251	6.5464	7.8996	9.5325	11.503	13.881	16.75	20.212	24.39	29.431	35.514	42.855	51.713	62.402	75.301	90.865	109.65	132.31	159.66	192.66	232.48	280.53	338.5	408.46	492.88	594.74	717.64	865.94	1044.9	1260.8	1521.2	1835.5	2214.6	2672	3223.7	3889.2	4691.8	5659.8	6827.1	8234.5
	1	1.2067	1.4561	1.757	2.1202	2.5584	3.0872	3.7253	4.4953	5.4244	6.5455	7.8984	9.5309	11.501	13.878	16.746	20.207	24.384	29.424	35.505	42.843	51.698	62.384	75.277	90.835	109.61	132.26	159.6	192.58	232.38	280.41	338.36	408.28	492.66	594.46	717.3	865.51	1044.3	1260.1	1520.4	1834.5	2213.4	2670.4	3221.8	3886.8	4688.9	5656.3	6822.7	8229.1
	1	1.2065	1.4557	1.7564	2.1192	2.5569	3.085	3.7222	4.491	5.4186	6.5378	7.8882	9.5174	11.483	13.855	16.717	20.169	24.335	29.361	35.426	42.743	51.571	62.222	75.073	90.579	109.29	131.86	159.09	191.95	231.59	279.42	337.13	406.75	490.74	592.08	714.35	861.85	1039.8	1254.5	1513.4	1825.8	2202.7	2657.2	3205.5	3866.7	4664.1	5625.7	6785	8182.7
	1	1.2063	1.4552	1.7554	2.1176	2.5545	3.0815	3.7173	4.4842	5.4094	6.5254	7.8717	9.4958	11.455	13.818	16.669	20.108	24.257	29.261	35.298	42.581	51.365	61.963	74.746	90.167	108.77	131.21	158.28	190.93	230.32	277.83	335.15	404.28	487.68	588.27	709.61	855.98	1032.5	1245.4	1502.3	1812	2185.6	2636.1	3179.4	3834.5	4624.4	5576.8	6724.8	8108.5
	1	1.2062	1.4549	1.7548	2.1166	2.553	3.0794	3.7142	4.48	5.4037	6.5178	7.8616	9.4824	11.437	13.795	16.64	20.07	24.208	29.199	35.22	42.481	51.239	61.803	74.545	89.913	108.45	130.81	157.78	190.3	229.54	276.86	333.93	402.77	485.79	585.93	706.71	852.37	1028	1239.9	1495.4	1803.5	2175.1	2623.2	3163.4	3814.8	4600.1	5546.8	6687.8	8063
	1	1.2061	1.4546	1.7544	2.116	2.552	3.078	3.7123	4.4773	5.4	6.5129	7.8551	9.4739	11.426	13.781	16.621	20.046	24.178	29.16	35.169	42.417	51.159	61.701	74.416	89.752	108.25	130.55	157.46	189.91	229.04	276.24	333.16	401.8	484.6	584.44	704.86	850.07	1025.2	1236.4	1491.1	1798.1	2168.4	2614.9	3153.2	3802.3	4584.6	5527.7	6664.3	8034
	1	1.206	1.4545	1.7542	2.1156	2.5514	3.0771	3.7111	4.4756	5.3977	6.5098	7.851	9.4685	11.419	13.772	16.609	20.031	24.158	29.135	35.138	42.377	51.107	61.637	74.335	89.649	108.12	130.39	157.26	189.65	228.72	275.84	332.66	401.19	483.84	583.5	703.68	848.62	1023.4	1234.2	1488.3	1794.7	2164.2	2609.7	3146.8	3794.3	4574.8	5515.6	6649.4	8015.7
	1	1.206	1.4544	1.754	2.1153	2.551	3.0765	3.7103	4.4745	5.3962	6.5078	7.8483	9.465	11.415	13.766	16.602	20.021	24.145	29.119	35.117	42.351	51.074	61.595	74.282	89.583	108.04	130.29	157.13	189.49	228.52	275.59	332.35	400.8	483.34	582.89	702.93	847.68	1022.2	1232.7	1486.5	1792.5	2161.5	2606.3	3142.6	3789.2	4568.5	5507.8	6639.8	8003.9
	1	1.206	1.4543	1.7539	2.1151	2.5508	3.0761	3.7097	4.4738	5.3952	6.5064	7.8465	9.4626	11.412	13.762	16.596	20.015	24.137	29.108	35.103	42.333	51.052	61.567	74.247	89.538	107.98	130.22	157.04	189.38	228.38	275.41	332.13	400.53	483.01	582.47	702.41	847.04	1021.4	1231.7	1485.3	1791	2159.6	2604	3139.8	3785.7	4564.2	5502.5	6633.3	7995.8
	1	1.2059	1.4541	1.7535	2.1145	2.5498	3.0748	3.7078	4.4711	5.3916	6.5016	7.8401	9.4542	11.401	13.748	16.578	19.991	24.107	29.069	35.054	42.271	50.973	61.467	74.121	89.38	107.78	129.97	156.72	188.99	227.89	274.81	331.37	399.59	481.84	581.01	700.6	844.8	1018.7	1228.3	1481	1785.7	2153.1	2596	3129.9	3773.4	4549.1	5483.9	6610.4	7967.6
	1	1.2055	1.4533	1.752	2.112	2.5461	3.0694	3.7002	4.4607	5.3775	6.4827	7.815	9.4212	11.357	13.692	16.506	19.898	23.987	28.917	34.86	42.025	50.662	61.074	73.626	88.757	107	128.99	155.5	187.45	225.97	272.41	328.39	395.88	477.22	575.29	693.49	835.98	1007.7	1214.8	1464.3	1765	2127.5	2564.4	3090.9	3725.3	4489.8	5410.9	6520.4	7856.9
	1	1.2055	1.4532	1.7518	2.1117	2.5456	3.0687	3.6993	4.4594	5.3757	6.4803	7.8118	9.417	11.352	13.685	16.496	19.886	23.972	28.898	34.836	41.993	50.622	61.023	73.562	88.677	106.9	128.86	155.34	187.25	225.73	272.11	328.01	395.4	476.63	574.55	692.58	834.85	1006.3	1213	1462.1	1762.4	2124.3	2560.4	3085.9	3719.2	4482.2	5401.5	6509	7842.8
	1	1.2055	1.4532	1.7518	2.1117	2.5456	3.0687	3.6993	4.4594	5.3757	6.4802	7.8118	9.4169	11.352	13.684	16.496	19.886	23.972	28.898	34.835	41.993	50.621	61.023	73.561	88.676	106.9	128.86	155.34	187.25	225.73	272.1	328.01	395.4	476.63	574.54	692.57	834.83	1006.3	1213	1462.1	1762.4	2124.2	2560.3	3085.9	3719.1	4482.1	5401.4	6508.8	7842.6
	1	1.2054	1.4529	1.7513	2.111	2.5446	3.0672	3.6971	4.4564	5.3716	6.4748	7.8046	9.4074	11.34	13.668	16.475	19.859	23.938	28.854	34.78	41.923	50.532	60.91	73.419	88.498	106.67	128.58	154.98	186.81	225.18	271.42	327.15	394.33	475.31	572.9	690.54	832.32	1003.2	1209.1	1457.3	1756.5	2116.9	2551.3	3074.7	3705.4	4465.2	5380.6	6483.2	7811.1
	1	1.2053	1.4527	1.7508	2.1102	2.5434	3.0654	3.6946	4.453	5.3671	6.4687	7.7965	9.3968	11.326	13.65	16.452	19.829	23.899	28.805	34.718	41.844	50.433	60.784	73.261	88.298	106.42	128.26	154.59	186.32	224.56	270.65	326.2	393.15	473.83	571.07	688.27	829.5	999.71	1204.8	1452	1749.9	2108.8	2541.3	3062.3	3690.1	4446.4	5357.4	6454.6	7775.9
	1	1.2052	1.4525	1.7506	2.1098	2.5427	3.0645	3.6934	4.4513	5.3647	6.4655	7.7923	9.3913	11.318	13.641	16.44	19.814	23.879	28.779	34.685	41.802	50.38	60.718	73.177	88.193	106.29	128.1	154.39	186.06	224.24	270.25	325.7	392.53	473.06	570.12	687.08	828.03	997.88	1202.6	1449.2	1746.4	2104.5	2536	3055.8	3682.1	4436.5	5345.2	6439.6	7757.5
	1	1.2051	1.4523	1.7501	2.1091	2.5416	3.0629	3.6911	4.4481	5.3605	6.4599	7.7848	9.3814	11.306	13.624	16.419	19.786	23.844	28.734	34.627	41.729	50.288	60.602	73.03	88.008	106.06	127.81	154.02	185.61	223.67	269.54	324.82	391.43	471.7	568.42	684.98	825.42	994.66	1198.6	1444.3	1740.3	2097	2526.7	3044.4	3668	4419.1	5323.7	6413.2	7725
	1	1.205	1.4521	1.7498	2.1086	2.5409	3.0619	3.6897	4.4462	5.3578	6.4563	7.7801	9.3753	11.297	13.614	16.405	19.769	23.822	28.706	34.592	41.684	50.23	60.529	72.939	87.893	105.91	127.63	153.79	185.33	223.32	269.1	324.27	390.75	470.85	567.37	683.67	823.81	992.65	1196.1	1441.2	1736.5	2092.3	2520.9	3037.2	3659.2	4408.3	5310.4	6396.8	7704.8
	1	1.205	1.452	1.7497	2.1084	2.5406	3.0614	3.689	4.4453	5.3566	6.4547	7.7779	9.3724	11.294	13.609	16.399	19.761	23.811	28.693	34.575	41.663	50.203	60.495	72.896	87.839	105.85	127.54	153.69	185.19	223.15	268.9	324.02	390.43	470.45	566.88	683.06	823.05	991.72	1194.9	1439.8	1734.7	2090.1	2518.2	3033.9	3655	4403.2	5304.2	6389.1	7695.4
	1	1.205	1.452	1.7496	2.1083	2.5405	3.0612	3.6888	4.4449	5.3561	6.454	7.777	9.3712	11.292	13.607	16.396	19.757	23.807	28.687	34.568	41.653	50.192	60.48	72.878	87.816	105.82	127.51	153.64	185.14	223.08	268.81	323.9	390.29	470.28	566.67	682.8	822.72	991.31	1194.4	1439.2	1734	2089.2	2517	3032.5	3653.3	4401	5301.5	6385.8	7691.3
	1	1.2048	1.4516	1.7489	2.1072	2.5388	3.0588	3.6853	4.4401	5.3495	6.4452	7.7654	9.3559	11.272	13.581	16.363	19.714	23.752	28.617	34.479	41.541	50.049	60.3	72.651	87.531	105.46	127.06	153.08	184.43	222.21	267.72	322.55	388.6	468.19	564.06	679.57	818.72	986.36	1188.3	1431.6	1724.6	2077.6	2502.8	3014.8	3631.6	4374.3	5268.6	6345.3	7641.5
	1	1.2047	1.4514	1.7486	2.1066	2.5379	3.0576	3.6836	4.4378	5.3465	6.4412	7.76	9.3488	11.263	13.569	16.347	19.694	23.727	28.585	34.437	41.488	49.983	60.216	72.545	87.398	105.29	126.85	152.82	184.11	221.8	267.21	321.91	387.82	467.21	562.85	678.06	816.85	984.04	1185.4	1428	1720.2	2072.2	2496.1	3006.6	3621.4	4361.8	5253.2	6326.4	7618.3
	1	1.2047	1.4514	1.7485	2.1064	2.5377	3.0572	3.6831	4.4371	5.3454	6.4398	7.7581	9.3464	11.26	13.565	16.342	19.688	23.718	28.574	34.423	41.47	49.96	60.188	72.509	87.353	105.24	126.78	152.73	184	221.66	267.04	321.7	387.55	466.87	562.44	677.55	816.22	983.26	1184.5	1426.8	1718.8	2070.4	2493.8	3003.9	3618	4357.6	5248	6320	7610.4
	1	1.2047	1.4513	1.7484	2.1062	2.5374	3.0568	3.6825	4.4362	5.3443	6.4383	7.7561	9.3438	11.256	13.56	16.336	19.68	23.708	28.561	34.408	41.451	49.935	60.156	72.47	87.303	105.17	126.7	152.63	183.88	221.51	266.85	321.46	387.26	466.51	561.98	676.99	815.53	982.4	1183.4	1425.5	1717.1	2068.4	2491.4	3000.8	3614.3	4352.9	5242.3	6313	7601.8
	1	1.2045	1.4508	1.7475	2.1049	2.5353	3.0538	3.6783	4.4305	5.3365	6.4278	7.7423	9.3256	11.233	13.53	16.297	19.629	23.643	28.478	34.302	41.316	49.765	59.942	72.2	86.964	104.75	126.17	151.97	183.04	220.47	265.55	319.85	385.25	464.02	558.89	673.16	810.78	976.52	1176.1	1416.5	1706	2054.7	2474.5	2980	3588.6	4321.3	5203.4	6265.1	7542.9
	1	1.2044	1.4506	1.7472	2.1043	2.5345	3.0526	3.6766	4.4282	5.3334	6.4236	7.7368	9.3183	11.223	13.517	16.281	19.609	23.617	28.445	34.259	41.263	49.697	59.856	72.092	86.828	104.58	125.95	151.7	182.71	220.05	265.03	319.21	384.45	463.02	557.66	671.63	808.88	974.17	1173.2	1412.9	1701.6	2049.2	2467.7	2971.6	3578.3	4308.7	5187.8	6245.9	7519.3
	1	1.2044	1.4505	1.747	2.104	2.534	3.0519	3.6756	4.4268	5.3315	6.4211	7.7334	9.3139	11.217	13.51	16.271	19.596	23.601	28.425	34.234	41.23	49.656	59.805	72.027	86.746	104.47	125.83	151.54	182.51	219.8	264.72	318.82	383.97	462.42	556.91	670.7	807.74	972.76	1171.5	1410.8	1698.9	2045.9	2463.6	2966.6	3572.1	4301	5178.4	6234.4	7505.1
	1	1.2043	1.4504	1.7468	2.1037	2.5336	3.0513	3.6747	4.4256	5.3299	6.419	7.7306	9.3102	11.213	13.504	16.263	19.586	23.588	28.408	34.212	41.203	49.622	59.761	71.971	86.677	104.39	125.72	151.4	182.34	219.59	264.46	318.49	383.56	461.92	556.28	669.92	806.77	971.56	1170	1408.9	1696.7	2043.1	2460.2	2962.4	3566.9	4294.6	5170.5	6224.7	7493.2
	1	1.2038	1.4491	1.7444	2.0998	2.5278	3.0429	3.6629	4.4094	5.3079	6.3895	7.6916	9.2589	11.146	13.417	16.151	19.442	23.404	28.173	33.915	40.825	49.145	59.159	71.214	85.726	103.19	124.22	149.53	180	216.68	260.83	313.98	377.95	454.96	547.65	659.23	793.52	955.17	1149.7	1383.9	1665.7	2004.9	2413.1	2904.4	3495.5	4206.7	5062.3	6091.6	7329.6
	1	1.2037	1.4489	1.744	2.0992	2.5268	3.0415	3.661	4.4067	5.3043	6.3848	7.6853	9.2507	11.135	13.403	16.133	19.419	23.375	28.136	33.867	40.765	49.068	59.062	71.093	85.573	103	123.98	149.23	179.63	216.22	260.25	313.26	377.06	453.84	546.27	657.51	791.4	952.54	1146.5	1379.9	1660.8	1998.8	2405.6	2895.1	3484	4192.6	5045	6070.3	7303.5
	1	1.2035	1.4484	1.7432	2.098	2.5249	3.0388	3.6572	4.4015	5.2973	6.3754	7.6728	9.2343	11.114	13.375	16.097	19.373	23.316	28.061	33.772	40.645	48.916	58.871	70.852	85.27	102.62	123.51	148.64	178.89	215.29	259.1	311.83	375.28	451.64	543.54	654.13	787.21	947.36	1140.1	1372	1651	1986.8	2390.8	2876.8	3461.5	4164.9	5010.9	6028.4	7252
	1	1.2035	1.4484	1.7432	2.0979	2.5248	3.0386	3.6569	4.4011	5.2967	6.3746	7.6718	9.233	11.112	13.373	16.094	19.37	23.311	28.055	33.764	40.635	48.904	58.855	70.832	85.245	102.59	123.47	148.59	178.83	215.22	259.01	311.71	375.13	451.46	543.31	653.85	786.86	946.93	1139.5	1371.3	1650.2	1985.8	2389.5	2875.3	3459.6	4162.6	5008.1	6024.9	7247.7
	1	1.2035	1.4484	1.7431	2.0979	2.5248	3.0386	3.6569	4.4011	5.2967	6.3745	7.6717	9.2329	11.112	13.373	16.094	19.369	23.311	28.055	33.763	40.634	48.903	58.854	70.831	85.244	102.59	123.47	148.59	178.82	215.21	259	311.7	375.12	451.45	543.3	653.83	786.84	946.9	1139.5	1371.3	1650.2	1985.7	2389.4	2875.2	3459.5	4162.4	5007.9	6024.7	7247.5
	1	1.2034	1.4482	1.7428	2.0973	2.5239	3.0373	3.6552	4.3987	5.2934	6.3702	7.6659	9.2253	11.102	13.36	16.078	19.348	23.284	28.02	33.72	40.579	48.833	58.766	70.719	85.104	102.41	123.25	148.31	178.48	214.79	258.47	311.04	374.3	450.43	542.03	652.26	784.91	944.51	1136.6	1367.6	1645.7	1980.2	2382.6	2866.7	3449.1	4149.6	4992.2	6005.4	7223.7
	1	1.2032	1.4478	1.742	2.096	2.522	3.0345	3.6512	4.3932	5.286	6.3603	7.6529	9.2082	11.08	13.331	16.04	19.3	23.223	27.942	33.621	40.453	48.674	58.566	70.468	84.789	102.02	122.75	147.7	177.71	213.82	257.27	309.55	372.45	448.13	539.19	648.74	780.55	939.12	1129.9	1359.4	1635.5	1967.6	2367.2	2847.7	3425.7	4120.9	4956.8	5961.9	7170.3
	1	1.2031	1.4474	1.7414	2.0951	2.5206	3.0326	3.6485	4.3895	5.281	6.3535	7.6439	9.1964	11.064	13.311	16.015	19.267	23.181	27.889	33.553	40.367	48.565	58.429	70.295	84.572	101.75	122.41	147.27	177.18	213.16	256.45	308.53	371.19	446.56	537.24	646.33	777.56	935.42	1125.3	1353.8	1628.5	1959.1	2356.6	2834.7	3409.7	4101.1	4932.5	5932.1	7133.7
	1	1.2028	1.4468	1.7402	2.0932	2.5177	3.0283	3.6425	4.3813	5.2699	6.3388	7.6244	9.1708	11.031	13.268	15.959	19.196	23.089	27.772	33.405	40.18	48.329	58.131	69.92	84.101	101.16	121.67	146.35	176.03	211.73	254.67	306.32	368.43	443.15	533.01	641.08	771.07	927.4	1115.4	1341.5	1613.5	1940.5	2333.7	2806.5	3375	4058.4	4880	5867.6	7054.5
	1	1.2027	1.4465	1.7397	2.0924	2.5166	3.0267	3.6403	4.3782	5.2657	6.3331	7.6169	9.161	11.018	13.252	15.938	19.169	23.054	27.727	33.348	40.108	48.238	58.017	69.777	83.921	100.93	121.39	146	175.59	211.18	253.99	305.47	367.38	441.84	531.39	639.09	768.6	924.35	1111.7	1336.9	1607.7	1933.4	2325	2795.8	3361.8	4042.2	4860.1	5843.1	7024.4
	1	1.2026	1.4462	1.7392	2.0916	2.5153	3.0249	3.6378	4.3747	5.261	6.3269	7.6087	9.1502	11.004	13.233	15.914	19.138	23.016	27.678	33.286	40.029	48.139	57.891	69.619	83.723	100.68	121.08	145.61	175.11	210.58	253.24	304.54	366.23	440.41	529.62	636.89	765.88	920.99	1107.5	1331.8	1601.4	1925.6	2315.4	2784	3347.2	4024.3	4838.1	5816.1	6991.3
	1	1.2026	1.4461	1.739	2.0913	2.5149	3.0243	3.6369	4.3735	5.2594	6.3247	7.6057	9.1463	10.999	13.227	15.906	19.128	23.002	27.661	33.264	40.001	48.103	57.846	69.563	83.653	100.6	120.97	145.47	174.94	210.37	252.97	304.21	365.82	439.9	528.98	636.11	764.91	919.79	1106	1329.9	1599.1	1922.8	2311.9	2779.7	3342.1	4018	4830.3	5806.5	6979.5
	1	1.2024	1.4459	1.7386	2.0905	2.5137	3.0226	3.6345	4.3703	5.255	6.3188	7.598	9.1362	10.986	13.21	15.884	19.099	22.966	27.615	33.205	39.927	48.01	57.729	69.415	83.467	100.36	120.68	145.11	174.48	209.8	252.27	303.34	364.74	438.56	527.33	634.05	762.37	916.66	1102.1	1325.2	1593.3	1915.6	2303	2768.7	3328.5	4001.3	4809.8	5781.4	6948.6
	1	1.2023	1.4456	1.7381	2.0898	2.5127	3.0211	3.6324	4.3674	5.2511	6.3136	7.5911	9.1271	10.974	13.194	15.864	19.074	22.934	27.574	33.153	39.861	47.927	57.624	69.284	83.302	100.16	120.42	144.79	174.08	209.3	251.65	302.56	363.78	437.37	525.85	632.23	760.11	913.86	1098.7	1320.9	1588	1909.1	2295	2758.9	3316.5	3986.5	4791.6	5759	6921.2
	1	1.202	1.4449	1.7368	2.0876	2.5094	3.0163	3.6257	4.3582	5.2386	6.2969	7.569	9.0982	10.936	13.146	15.801	18.993	22.83	27.443	32.987	39.651	47.661	57.289	68.863	82.774	99.496	119.6	143.75	172.79	207.7	249.66	300.09	360.7	433.56	521.13	626.39	752.9	904.94	1087.7	1307.3	1571.3	1888.5	2269.6	2727.7	3278	3939.2	4733.6	5687.7	6833.7
	1	1.2018	1.4443	1.7358	2.086	2.507	3.0129	3.6208	4.3515	5.2296	6.2849	7.5532	9.0774	10.909	13.11	15.756	18.936	22.757	27.349	32.867	39.5	47.47	57.049	68.561	82.396	99.023	119	143.02	171.87	206.56	248.23	298.32	358.51	430.84	517.77	622.22	747.75	898.58	1079.8	1297.6	1559.3	1873.8	2251.5	2705.4	3250.6	3905.6	4692.2	5637	6771.5
	1	1.2014	1.4433	1.7339	2.083	2.5024	3.0063	3.6117	4.3389	5.2126	6.2622	7.5231	9.038	10.858	13.044	15.671	18.826	22.617	27.171	32.642	39.214	47.111	56.596	67.992	81.683	98.129	117.89	141.62	170.14	204.4	245.55	294.99	354.38	425.72	511.42	614.38	738.05	886.61	1065.1	1279.4	1536.9	1846.1	2217.5	2663.6	3199.2	3842.4	4614.7	5541.8	6654.7
	1	1.2013	1.4431	1.7336	2.0826	2.5018	3.0055	3.6105	4.3373	5.2104	6.2592	7.5192	9.0328	10.851	13.035	15.66	18.812	22.599	27.148	32.612	39.177	47.064	56.537	67.918	81.59	98.013	117.74	141.44	169.91	204.11	245.2	294.55	353.84	425.05	510.6	613.36	736.79	885.06	1063.1	1277.1	1534	1842.5	2213.1	2658.1	3192.5	3834.2	4604.6	5529.5	6639.6
	1	1.2013	1.4431	1.7336	2.0825	2.5017	3.0052	3.6101	4.3368	5.2098	6.2584	7.5181	9.0314	10.849	13.033	15.656	18.808	22.594	27.141	32.604	39.167	47.051	56.521	67.898	81.564	97.982	117.7	141.39	169.85	204.04	245.1	294.43	353.69	424.87	510.38	613.08	736.45	884.64	1062.6	1276.4	1533.2	1841.6	2211.9	2656.7	3190.7	3832	4601.9	5526.1	6635.5
	1	1.2011	1.4427	1.7329	2.0814	2.5001	3.0029	3.6069	4.3324	5.2038	6.2504	7.5076	9.0176	10.831	13.01	15.627	18.77	22.545	27.079	32.526	39.068	46.925	56.363	67.699	81.315	97.67	117.31	140.91	169.25	203.29	244.17	293.27	352.25	423.09	508.17	610.36	733.08	880.48	1057.5	1270.1	1525.4	1832	2200.1	2642.1	3172.9	3810.1	4575	5493.1	6595
	1	1.2011	1.4425	1.7326	2.0809	2.4993	3.0018	3.6053	4.3302	5.2009	6.2465	7.5024	9.0109	10.823	12.998	15.612	18.751	22.521	27.049	32.487	39.019	46.863	56.286	67.602	81.193	97.517	117.12	140.67	168.95	202.92	243.71	292.71	351.55	422.22	507.09	609.02	731.43	878.44	1055	1267	1521.6	1827.3	2194.3	2635	3164.2	3799.4	4561.9	5477	6575.3
	1	1.2011	1.4425	1.7326	2.0809	2.4993	3.0018	3.6053	4.3302	5.2008	6.2464	7.5023	9.0107	10.822	12.998	15.612	18.75	22.52	27.048	32.486	39.017	46.862	56.283	67.599	81.19	97.513	117.12	140.66	168.94	202.91	243.7	292.69	351.53	422.19	507.06	608.98	731.39	878.38	1054.9	1266.9	1521.5	1827.1	2194.2	2634.9	3163.9	3799.1	4561.5	5476.6	6574.7
	1	1.2009	1.4421	1.7318	2.0796	2.4974	2.999	3.6014	4.3248	5.1936	6.2368	7.4896	8.9941	10.801	12.97	15.576	18.704	22.461	26.973	32.391	38.898	46.711	56.093	67.361	80.891	97.139	116.65	140.08	168.22	202	242.58	291.3	349.8	420.06	504.42	605.71	727.35	873.4	1048.8	1259.3	1512.1	1815.7	2180	2617.5	3142.6	3772.9	4529.4	5437.1	6526.4
	1	1.2008	1.442	1.7316	2.0794	2.497	2.9985	3.6007	4.3239	5.1923	6.2351	7.4874	8.9911	10.797	12.965	15.569	18.696	22.451	26.96	32.374	38.876	46.684	56.06	67.319	80.838	97.073	116.57	139.98	168.09	201.85	242.38	291.05	349.5	419.68	503.95	605.14	726.64	872.53	1047.7	1258	1510.5	1813.6	2177.6	2614.4	3138.9	3768.3	4523.7	5430.2	6517.9
	1	1.2008	1.442	1.7316	2.0794	2.497	2.9985	3.6007	4.3239	5.1923	6.2351	7.4873	8.991	10.797	12.965	15.569	18.696	22.451	26.96	32.374	38.876	46.683	56.059	67.317	80.837	97.071	116.57	139.98	168.09	201.84	242.37	291.05	349.49	419.67	503.94	605.12	726.62	872.5	1047.7	1258	1510.4	1813.6	2177.5	2614.4	3138.7	3768.2	4523.5	5430	6517.6
	1	1.2007	1.4418	1.7312	2.0787	2.4959	2.997	3.5985	4.3209	5.1882	6.2297	7.4802	8.9817	10.785	12.949	15.549	18.67	22.418	26.918	32.321	38.809	46.599	55.952	67.183	80.669	96.861	116.3	139.65	167.68	201.33	241.75	290.27	348.52	418.47	502.46	603.29	724.36	869.71	1044.2	1253.7	1505.2	1807.2	2169.6	2604.6	3126.8	3753.5	4505.6	5408	6490.6
	1	1.2007	1.4417	1.731	2.0784	2.4955	2.9963	3.5976	4.3196	5.1864	6.2273	7.477	8.9776	10.779	12.943	15.54	18.659	22.403	26.899	32.297	38.779	46.561	55.905	67.124	80.595	96.769	116.19	139.5	167.5	201.11	241.47	289.92	348.1	417.94	501.8	602.48	723.36	868.48	1042.7	1251.8	1502.9	1804.3	2166.1	2600.4	3121.5	3747	4497.6	5398.2	6478.7
	1	1.2005	1.4412	1.7301	2.077	2.4934	2.9934	3.5935	4.314	5.1789	6.2173	7.4638	8.9602	10.757	12.913	15.502	18.61	22.342	26.821	32.198	38.654	46.404	55.707	66.876	80.283	96.379	115.7	138.9	166.74	200.17	240.3	288.48	346.31	415.73	499.06	599.09	719.17	863.31	1036.3	1244	1493.3	1792.4	2151.5	2582.4	3099.5	3719.9	4464.4	5357.5	6428.8
	1	1.2004	1.441	1.7298	2.0765	2.4927	2.9923	3.592	4.312	5.1762	6.2136	7.459	8.9539	10.748	12.903	15.489	18.593	22.319	26.793	32.163	38.609	46.346	55.635	66.785	80.17	96.238	115.53	138.68	166.47	199.83	239.88	287.95	345.65	414.92	498.06	597.86	717.65	861.44	1034	1241.2	1489.8	1788.1	2146.2	2575.9	3091.5	3710.1	4452.4	5342.7	6410.7
	1	1.2003	1.4408	1.7294	2.0758	2.4916	2.9908	3.5899	4.309	5.1722	6.2083	7.4519	8.9447	10.737	12.887	15.469	18.568	22.287	26.751	32.11	38.542	46.263	55.53	66.654	80.006	96.032	115.27	138.36	166.07	199.34	239.26	287.19	344.71	413.75	496.62	596.07	715.44	858.71	1030.7	1237	1484.7	1781.9	2138.5	2566.4	3079.9	3695.9	4434.9	5321.3	6384.4
	1	1.2002	1.4405	1.7289	2.075	2.4904	2.989	3.5874	4.3055	5.1675	6.202	7.4437	8.9339	10.722	12.869	15.445	18.538	22.249	26.703	32.049	38.465	46.165	55.407	66.5	79.812	95.79	114.97	137.98	165.6	198.75	238.54	286.29	343.6	412.37	494.91	593.97	712.85	855.51	1026.7	1232.2	1478.7	1774.5	2129.4	2555.3	3066.2	3679.1	4414.3	5296.1	6353.5
	1	1.2001	1.4403	1.7285	2.0743	2.4894	2.9876	3.5854	4.3029	5.1639	6.1972	7.4373	8.9255	10.712	12.855	15.427	18.514	22.219	26.665	32.001	38.405	46.09	55.312	66.38	79.663	95.604	114.73	137.69	165.24	198.31	237.98	285.6	342.74	411.31	493.6	592.35	710.85	853.05	1023.7	1228.4	1474.1	1768.8	2122.5	2546.7	3055.7	3666.2	4398.5	5276.7	6329.8
	1	1.2001	1.4402	1.7283	2.0741	2.489	2.987	3.5846	4.3017	5.1623	6.1951	7.4346	8.922	10.707	12.849	15.42	18.505	22.207	26.65	31.981	38.379	46.058	55.272	66.33	79.6	95.524	114.63	137.57	165.09	198.11	237.75	285.31	342.38	410.86	493.05	591.67	710	852	1022.4	1226.8	1472.1	1766.4	2119.5	2543.1	3051.3	3660.8	4391.8	5268.5	6319.7
	1	1.2	1.44	1.7281	2.0737	2.4885	2.9863	3.5836	4.3004	5.1605	6.1927	7.4314	8.9178	10.701	12.842	15.411	18.493	22.192	26.631	31.957	38.349	46.02	55.224	66.27	79.525	95.43	114.52	137.42	164.91	197.89	237.47	284.96	341.95	410.33	492.39	590.85	709	850.76	1020.9	1224.9	1469.8	1763.6	2116	2538.8	3046	3654.3	4383.9	5258.8	6307.8
	1	1.1999	1.4398	1.7277	2.0731	2.4876	2.985	3.5818	4.2979	5.1572	6.1883	7.4255	8.9101	10.691	12.829	15.394	18.472	22.165	26.596	31.914	38.294	45.95	55.137	66.16	79.387	95.259	114.3	137.15	164.57	197.48	236.95	284.32	341.16	409.36	491.19	589.37	707.16	848.5	1018.1	1221.5	1465.6	1758.4	2109.6	2531	3036.4	3642.5	4369.4	5241	6286.1
	1	1.1999	1.4398	1.7276	2.0729	2.4873	2.9844	3.581	4.2969	5.1558	6.1864	7.4231	8.9069	10.687	12.824	15.387	18.463	22.154	26.582	31.896	38.271	45.922	55.101	66.115	79.331	95.188	114.22	137.05	164.44	197.31	236.74	284.06	340.84	408.96	490.69	588.76	706.41	847.57	1016.9	1220.1	1463.9	1756.3	2107	2527.8	3032.4	3637.6	4363.5	5233.8	6277.2
	1	1.1998	1.4394	1.7269	2.0719	2.4858	2.9824	3.5781	4.2928	5.1504	6.1792	7.4135	8.8944	10.671	12.803	15.36	18.428	22.11	26.526	31.825	38.182	45.809	54.959	65.937	79.108	94.91	113.87	136.61	163.9	196.64	235.91	283.03	339.56	407.38	488.74	586.35	703.44	843.91	1012.4	1214.5	1457	1747.8	2096.7	2515.1	3016.8	3618.5	4340	5205	6242
	1	1.1996	1.439	1.7261	2.0706	2.4839	2.9796	3.5742	4.2875	5.1432	6.1696	7.4009	8.8778	10.65	12.775	15.324	18.383	22.051	26.452	31.731	38.063	45.66	54.772	65.702	78.814	94.542	113.41	136.04	163.19	195.75	234.82	281.67	337.88	405.3	486.17	583.17	699.52	839.07	1006.5	1207.2	1448	1736.7	2083	2498.3	2996.3	3593.3	4309.1	5167.2	6195.6
	1	1.1994	1.4385	1.7254	2.0694	2.482	2.9768	3.5704	4.2823	5.1361	6.1601	7.3884	8.8615	10.628	12.748	15.289	18.338	21.994	26.379	31.639	37.947	45.513	54.587	65.471	78.524	94.18	112.96	135.48	162.49	194.89	233.74	280.34	336.22	403.25	483.64	580.05	695.67	834.32	1000.6	1200	1439.1	1725.9	2069.7	2481.9	2976.1	3568.6	4278.8	5130.1	6150.2
	1	1.1993	1.4384	1.7252	2.0691	2.4815	2.9762	3.5695	4.2811	5.1345	6.158	7.3856	8.8579	10.624	12.741	15.281	18.328	21.981	26.363	31.618	37.921	45.48	54.546	65.419	78.46	94.1	112.86	135.35	162.33	194.69	233.5	280.04	335.86	402.8	483.08	579.35	694.81	833.27	999.31	1198.4	1437.2	1723.4	2066.7	2478.3	2971.6	3563.1	4272.1	5121.8	6140.1
	1	1.1992	1.438	1.7244	2.0678	2.4797	2.9735	3.5658	4.2759	5.1275	6.1488	7.3734	8.8419	10.603	12.715	15.247	18.283	21.925	26.292	31.528	37.807	45.337	54.366	65.193	78.177	93.747	112.42	134.8	161.65	193.84	232.45	278.74	334.24	400.8	480.61	576.31	691.06	828.64	993.61	1191.4	1428.5	1712.8	2053.7	2462.3	2952	3539.1	4242.6	5085.7	6095.9
	1	1.1991	1.4379	1.7243	2.0676	2.4794	2.9731	3.5651	4.2751	5.1264	6.1472	7.3713	8.8392	10.599	12.71	15.241	18.276	21.915	26.279	31.512	37.788	45.312	54.335	65.155	78.129	93.686	112.34	134.71	161.54	193.7	232.27	278.52	333.97	400.46	480.19	575.79	690.42	827.86	992.64	1190.2	1427.1	1711	2051.5	2459.6	2948.7	3535	4237.6	5079.6	6088.4
	1	1.1991	1.4378	1.724	2.0672	2.4788	2.9722	3.5639	4.2734	5.1242	6.1443	7.3675	8.8342	10.593	12.702	15.23	18.262	21.898	26.257	31.484	37.752	45.267	54.279	65.084	78.041	93.576	112.2	134.54	161.32	193.44	231.94	278.11	333.47	399.84	479.43	574.84	689.25	826.42	990.87	1188	1424.4	1707.7	2047.4	2454.6	2942.6	3527.5	4228.5	5068.4	6074.7
	1	1.199	1.4376	1.7237	2.0668	2.4781	2.9713	3.5626	4.2716	5.1217	6.141	7.3631	8.8285	10.585	12.692	15.218	18.247	21.878	26.232	31.452	37.712	45.217	54.215	65.004	77.941	93.451	112.05	134.35	161.08	193.14	231.57	277.65	332.9	399.14	478.55	573.77	687.92	824.78	988.85	1185.5	1421.3	1704	2042.8	2448.9	2935.7	3519	4218.1	5055.7	6059.1
	1	1.1989	1.4374	1.7233	2.066	2.477	2.9696	3.5603	4.2685	5.1175	6.1354	7.3557	8.8188	10.573	12.676	15.197	18.22	21.844	26.189	31.397	37.642	45.13	54.106	64.867	77.769	93.237	111.78	134.01	160.67	192.62	230.93	276.86	331.92	397.93	477.06	571.93	685.65	821.99	985.41	1181.3	1416.1	1697.6	2035	2439.3	2923.9	3504.5	4200.3	5033.9	6032.5
	1	1.1986	1.4366	1.722	2.0639	2.4739	2.9652	3.554	4.2599	5.1059	6.1199	7.3354	8.7922	10.538	12.631	15.14	18.146	21.75	26.07	31.247	37.453	44.891	53.806	64.492	77.3	92.651	111.05	133.1	159.54	191.22	229.19	274.7	329.25	394.63	472.99	566.91	679.46	814.35	976.02	1169.8	1401.9	1680.2	2013.5	2413	2891.6	3465	4151.9	4974.6	5960
	1	1.1984	1.4361	1.7209	2.0623	2.4714	2.9616	3.5491	4.2531	5.0968	6.1078	7.3193	8.7712	10.511	12.596	15.095	18.089	21.677	25.977	31.13	37.305	44.704	53.572	64.198	76.932	92.192	110.48	132.39	158.65	190.12	227.83	273.02	327.17	392.05	469.81	562.98	674.62	808.39	968.68	1160.7	1390.8	1666.5	1996.8	2392.5	2866.5	3434.2	4114.1	4928.4	5903.4
	1	1.1982	1.4357	1.7202	2.0612	2.4697	2.9592	3.5458	4.2486	5.0906	6.0996	7.3086	8.7571	10.493	12.573	15.064	18.05	21.628	25.914	31.051	37.205	44.579	53.414	64.001	76.686	91.884	110.1	131.91	158.06	189.38	226.92	271.89	325.77	390.33	467.67	560.35	671.37	804.4	963.76	1154.7	1383.4	1657.4	1985.6	2378.7	2849.6	3413.6	4088.9	4897.5	5865.6
	1	1.198	1.4353	1.7196	2.0601	2.4681	2.9569	3.5425	4.244	5.0845	6.0915	7.2979	8.7432	10.475	12.549	15.034	18.012	21.579	25.852	30.972	37.106	44.455	53.258	63.805	76.441	91.579	109.72	131.44	157.47	188.66	226.01	270.77	324.39	388.62	465.56	557.74	668.17	800.45	958.91	1148.7	1376.1	1648.4	1974.6	2365.2	2833	3393.2	4064	4867	5828.3
	1	1.198	1.4353	1.7196	2.0601	2.4681	2.9569	3.5424	4.244	5.0845	6.0914	7.2977	8.743	10.474	12.549	15.034	18.011	21.578	25.852	30.971	37.105	44.453	53.256	63.803	76.438	91.575	109.71	131.44	157.46	188.65	226	270.75	324.37	388.59	465.54	557.71	668.13	800.39	958.84	1148.6	1376	1648.3	1974.4	2365	2832.8	3392.9	4063.6	4866.6	5827.8
	1	1.1979	1.435	1.719	2.0592	2.4668	2.955	3.5398	4.2403	5.0795	6.0849	7.2891	8.7317	10.46	12.53	15.01	17.98	21.539	25.802	30.908	37.025	44.353	53.13	63.645	76.241	91.329	109.4	131.05	156.99	188.06	225.27	269.85	323.25	387.22	463.84	555.61	665.54	797.22	954.93	1143.8	1370.1	1641	1965.5	2354.1	2819.4	3376.5	4043.6	4842.1	5797.8
	1	1.1978	1.4346	1.7183	2.0582	2.4652	2.9527	3.5366	4.236	5.0738	6.0771	7.279	8.7185	10.443	12.508	14.981	17.944	21.493	25.743	30.834	36.931	44.235	52.982	63.46	76.009	91.04	109.04	130.61	156.43	187.37	224.42	268.79	321.94	385.6	461.84	553.15	662.52	793.49	950.34	1138.2	1363.1	1632.5	1955.1	2341.3	2803.7	3357.4	4020.1	4813.3	5762.7
	1	1.1977	1.4345	1.7181	2.0578	2.4646	2.9518	3.5354	4.2343	5.0715	6.0741	7.275	8.7132	10.436	12.499	14.97	17.93	21.474	25.72	30.804	36.894	44.188	52.924	63.387	75.918	90.926	108.9	130.43	156.22	187.1	224.08	268.38	321.43	384.96	461.06	552.19	661.32	792.02	948.53	1136	1360.4	1629.2	1951	2336.3	2797.6	3349.8	4010.8	4802	5748.8
	1	1.1975	1.4339	1.7171	2.0561	2.4621	2.9483	3.5305	4.2277	5.0625	6.0621	7.2592	8.6926	10.409	12.465	14.926	17.873	21.402	25.629	30.689	36.749	44.006	52.695	63.1	75.56	90.48	108.35	129.74	155.36	186.03	222.76	266.74	319.41	382.47	457.98	548.39	656.65	786.27	941.46	1127.3	1349.7	1616.1	1934.9	2316.6	2773.4	3320.2	3974.6	4757.8	5694.7
	1	1.1973	1.4336	1.7166	2.0553	2.461	2.9466	3.5282	4.2244	5.0581	6.0563	7.2516	8.6826	10.396	12.448	14.904	17.846	21.368	25.584	30.633	36.679	43.917	52.584	62.961	75.386	90.263	108.08	129.4	154.94	185.51	222.12	265.95	318.43	381.26	456.49	546.55	654.39	783.48	938.04	1123.1	1344.6	1609.7	1927.1	2307	2761.7	3305.9	3957.2	4736.4	5668.6
	1	1.1972	1.4333	1.7159	2.0543	2.4594	2.9445	3.5251	4.2203	5.0525	6.0489	7.2417	8.6698	10.379	12.426	14.877	17.811	21.323	25.528	30.562	36.588	43.804	52.442	62.783	75.163	89.985	107.73	128.97	154.4	184.85	221.3	264.94	317.18	379.71	454.58	544.2	651.49	779.91	933.65	1117.7	1337.9	1601.6	1917.2	2294.8	2746.8	3287.6	3934.8	4709	5635.1
	1	1.1972	1.4332	1.7157	2.054	2.459	2.9438	3.5241	4.2189	5.0507	6.0465	7.2385	8.6657	10.374	12.419	14.868	17.799	21.308	25.509	30.539	36.559	43.767	52.396	62.725	75.092	89.896	107.62	128.83	154.23	184.64	221.04	264.61	316.77	379.21	453.96	543.44	650.55	778.77	932.24	1115.9	1335.8	1599	1914	2290.9	2742	3281.8	3927.6	4700.2	5624.4
	1	1.1971	1.4331	1.7157	2.0539	2.4588	2.9435	3.5237	4.2184	5.05	6.0455	7.2372	8.6639	10.372	12.417	14.864	17.795	21.302	25.502	30.529	36.547	43.752	52.377	62.702	75.062	89.859	107.57	128.78	154.16	184.55	220.93	264.48	316.61	379.01	453.71	543.13	650.17	778.29	931.66	1115.2	1334.9	1597.9	1912.6	2289.3	2740	3279.3	3924.6	4696.6	5620
	1	1.1971	1.433	1.7155	2.0536	2.4584	2.9429	3.5229	4.2173	5.0485	6.0435	7.2346	8.6605	10.367	12.411	14.857	17.785	21.291	25.487	30.51	36.523	43.722	52.339	62.654	75.003	89.785	107.48	128.66	154.02	184.37	220.71	264.21	316.27	378.6	453.2	542.51	649.4	777.35	930.5	1113.8	1333.2	1595.8	1910	2286.1	2736.1	3274.5	3918.7	4689.3	5611.1
	1	1.197	1.4329	1.7153	2.0533	2.4579	2.9422	3.5219	4.2159	5.0466	6.041	7.2314	8.6563	10.362	12.404	14.848	17.774	21.276	25.468	30.486	36.494	43.684	52.292	62.596	74.93	89.694	107.37	128.52	153.85	184.16	220.44	263.87	315.86	378.09	452.58	541.73	648.45	776.18	929.06	1112	1331	1593.1	1906.7	2282.1	2731.2	3268.5	3911.4	4680.4	5600.2
	1	1.197	1.4329	1.7152	2.0531	2.4576	2.9418	3.5213	4.2151	5.0456	6.0396	7.2296	8.6539	10.359	12.4	14.843	17.767	21.268	25.458	30.473	36.477	43.663	52.266	62.563	74.888	89.642	107.3	128.44	153.75	184.03	220.29	263.69	315.63	377.8	452.22	541.3	647.91	775.52	928.25	1111	1329.8	1591.6	1904.9	2279.8	2728.4	3265.1	3907.2	4675.3	5594
	1	1.1969	1.4326	1.7147	2.0524	2.4566	2.9403	3.5193	4.2124	5.0419	6.0347	7.2231	8.6454	10.348	12.386	14.825	17.744	21.238	25.42	30.426	36.417	43.589	52.172	62.445	74.742	89.459	107.08	128.16	153.39	183.6	219.75	263.02	314.81	376.79	450.97	539.75	646.01	773.18	925.37	1107.5	1325.5	1586.3	1898.4	2271.8	2718.6	3253.2	3892.6	4657.4	5572.1
	1	1.1969	1.4326	1.7147	2.0524	2.4565	2.9403	3.5193	4.2123	5.0418	6.0346	7.2229	8.6452	10.348	12.385	14.824	17.743	21.237	25.419	30.425	36.416	43.587	52.17	62.442	74.738	89.455	107.07	128.15	153.39	183.59	219.74	263	314.79	376.76	450.94	539.72	645.96	773.12	925.3	1107.4	1325.4	1586.2	1898.2	2271.6	2718.4	3252.9	3892.2	4657	5571.6
	1	1.1966	1.4319	1.7135	2.0505	2.4537	2.9361	3.5135	4.2044	5.0311	6.0204	7.2043	8.6209	10.316	12.345	14.772	17.677	21.153	25.312	30.289	36.245	43.372	51.901	62.106	74.318	88.931	106.42	127.34	152.38	182.34	218.19	261.1	312.43	373.85	447.35	535.3	640.53	766.44	917.08	1097.3	1313	1571	1879.6	2248.8	2690.4	3218.7	3850.4	4605.9	5509.2
	1	1.1966	1.4319	1.7135	2.0504	2.4536	2.9361	3.5134	4.2042	5.0309	6.0201	7.2039	8.6204	10.315	12.344	14.771	17.675	21.151	25.31	30.286	36.242	43.368	51.895	62.099	74.309	88.92	106.4	127.33	152.36	182.32	218.16	261.05	312.38	373.79	447.28	535.2	640.41	766.29	916.91	1097.1	1312.7	1570.6	1879.2	2248.3	2689.9	3218	3849.5	4604.8	5507.8
	1	1.1965	1.4316	1.7129	2.0495	2.4522	2.934	3.5105	4.2003	5.0256	6.0131	7.1946	8.6083	10.3	12.324	14.745	17.642	21.109	25.256	30.219	36.157	43.261	51.761	61.932	74.1	88.66	106.08	126.92	151.86	181.7	217.4	260.11	311.21	372.35	445.5	533.01	637.71	762.98	912.83	1092.1	1306.6	1563.1	1870	2237	2676	3201	3828.8	4579.5	5476.9
	1	1.1965	1.4315	1.7128	2.0493	2.4519	2.9336	3.5099	4.1995	5.0245	6.0117	7.1928	8.6059	10.297	12.32	14.74	17.636	21.1	25.246	30.206	36.14	43.24	51.735	61.899	74.059	88.609	106.02	126.84	151.76	181.58	217.25	259.92	310.98	372.07	445.15	532.58	637.18	762.32	912.03	1091.1	1305.4	1561.6	1868.2	2234.8	2673.3	3197.7	3824.8	4574.5	5470.9
	1	1.1964	1.4313	1.7124	2.0487	2.451	2.9324	3.5082	4.1972	5.0214	6.0075	7.1873	8.5987	10.287	12.308	14.724	17.616	21.075	25.214	30.166	36.09	43.177	51.656	61.8	73.935	88.454	105.82	126.6	151.47	181.21	216.79	259.36	310.29	371.21	444.09	531.28	635.59	760.36	909.62	1088.2	1301.7	1557.2	1862.7	2228.1	2665.1	3187.7	3812.5	4559.6	5452.6
	1	1.1963	1.431	1.7119	2.0479	2.4498	2.9306	3.5057	4.1938	5.0168	6.0014	7.1793	8.5883	10.274	12.29	14.702	17.588	21.039	25.169	30.108	36.017	43.086	51.541	61.657	73.757	88.232	105.55	126.26	151.04	180.68	216.14	258.55	309.29	369.98	442.57	529.41	633.28	757.53	906.14	1083.9	1296.5	1550.7	1854.8	2218.5	2653.3	3173.2	3794.9	4538	5426.3
	1	1.1963	1.431	1.7119	2.0479	2.4498	2.9306	3.5057	4.1937	5.0168	6.0014	7.1792	8.5881	10.274	12.29	14.702	17.587	21.039	25.168	30.107	36.016	43.084	51.54	61.655	73.754	88.229	105.54	126.26	151.03	180.67	216.13	258.54	309.27	369.96	442.55	529.39	633.25	757.49	906.09	1083.8	1296.4	1550.7	1854.7	2218.3	2653.1	3173	3794.6	4537.7	5425.9
	1	1.1962	1.4309	1.7116	2.0474	2.449	2.9295	3.5043	4.1918	5.0141	5.9978	7.1745	8.5821	10.266	12.28	14.689	17.571	21.018	25.141	30.074	35.974	43.031	51.473	61.571	73.65	88.099	105.38	126.06	150.79	180.37	215.75	258.07	308.69	369.24	441.67	528.3	631.92	755.85	904.07	1081.4	1293.4	1546.9	1850.1	2212.7	2646.3	3164.7	3784.4	4525.2	5410.6
	1	1.1961	1.4307	1.7113	2.0469	2.4484	2.9285	3.5029	4.1899	5.0116	5.9945	7.1701	8.5764	10.258	12.27	14.677	17.555	20.998	25.116	30.042	35.934	42.981	51.41	61.492	73.552	87.977	105.23	125.87	150.55	180.07	215.39	257.62	308.14	368.57	440.83	527.27	630.65	754.29	902.16	1079	1290.5	1543.4	1845.8	2207.4	2639.8	3156.8	3774.7	4513.4	5396.2
	1	1.1957	1.4296	1.7093	2.0438	2.4436	2.9218	3.4934	4.1769	4.9942	5.9714	7.1397	8.5367	10.207	12.204	14.592	17.447	20.86	24.942	29.822	35.657	42.633	50.975	60.948	72.873	87.13	104.18	124.56	148.93	178.07	212.9	254.55	304.35	363.89	435.08	520.18	621.93	743.57	889	1062.9	1270.7	1519.1	1816.1	2171	2595.3	3102.3	3708.2	4432.1	5297
	1	1.1955	1.4293	1.7088	2.0429	2.4424	2.92	3.4909	4.1736	4.9896	5.9653	7.1317	8.5263	10.193	12.187	14.57	17.418	20.824	24.896	29.764	35.584	42.542	50.861	60.806	72.695	86.909	103.9	124.22	148.51	177.54	212.26	253.75	303.37	362.67	433.58	518.34	619.66	740.79	885.58	1058.7	1265.5	1512.8	1808.4	2161.6	2583.7	3088.2	3690.9	4411	5271.2
	1	1.1955	1.4292	1.7085	2.0425	2.4418	2.9191	3.4897	4.1718	4.9873	5.9622	7.1276	8.5209	10.187	12.178	14.558	17.404	20.806	24.873	29.735	35.547	42.496	50.802	60.733	72.604	86.796	103.76	124.04	148.29	177.27	211.92	253.34	302.86	362.05	432.81	517.39	618.49	739.35	883.82	1056.5	1262.9	1509.6	1804.4	2156.7	2577.8	3080.9	3682	4400.2	5258
	1	1.1953	1.4287	1.7078	2.0413	2.4399	2.9165	3.486	4.1668	4.9806	5.9533	7.116	8.5057	10.167	12.152	14.526	17.362	20.753	24.806	29.651	35.441	42.363	50.636	60.525	72.345	86.473	103.36	123.55	147.67	176.51	210.98	252.18	301.42	360.27	430.62	514.7	615.19	735.29	878.83	1050.4	1255.4	1500.4	1793.1	2143	2560.9	3060.3	3656.9	4369.5	5220.6
	1	1.1953	1.4287	1.7077	2.0412	2.4397	2.9162	3.4856	4.1663	4.9799	5.9523	7.1147	8.504	10.165	12.15	14.522	17.358	20.748	24.799	29.642	35.43	42.349	50.618	60.502	72.317	86.438	103.32	123.49	147.6	176.43	210.88	252.05	301.26	360.08	430.38	514.41	614.83	734.85	878.29	1049.7	1254.6	1499.4	1791.9	2141.5	2559.1	3058.1	3654.2	4366.2	5216.5
	1	1.1949	1.4277	1.7059	2.0384	2.4356	2.9102	3.4773	4.1549	4.9646	5.932	7.088	8.4692	10.12	12.092	14.448	17.263	20.627	24.647	29.45	35.189	42.046	50.239	60.029	71.726	85.703	102.4	122.36	146.2	174.69	208.72	249.39	297.99	356.05	425.41	508.29	607.32	725.62	866.96	1035.8	1237.5	1478.5	1766.4	2110.3	2521	3011.5	3597.2	4296.6	5131.7
	1	1.1948	1.4274	1.7054	2.0376	2.4344	2.9085	3.4749	4.1517	4.9603	5.9263	7.0804	8.4594	10.107	12.075	14.427	17.237	20.593	24.604	29.396	35.12	41.96	50.132	59.895	71.559	85.495	102.14	122.04	145.8	174.2	208.12	248.64	297.06	354.91	424.01	506.57	605.2	723.02	863.77	1031.9	1232.8	1472.7	1759.2	2101.5	2510.2	2998.3	3581.2	4277.1	5107.8
	1	1.1945	1.4269	1.7044	2.0359	2.432	2.905	3.4701	4.1451	4.9514	5.9145	7.0649	8.4391	10.081	12.042	14.384	17.182	20.524	24.516	29.284	34.981	41.785	49.912	59.621	71.217	85.07	101.62	121.38	144.99	173.19	206.87	247.11	295.17	352.58	421.14	503.04	600.86	717.7	857.24	1023.9	1222.9	1460.7	1744.5	2083.5	2488.3	2971.5	3548.5	4237.1	5059.1
	1	1.1942	1.426	1.7029	2.0336	2.4284	2.8999	3.463	4.1354	4.9383	5.8972	7.0422	8.4096	10.042	11.992	14.321	17.101	20.422	24.387	29.122	34.777	41.529	49.592	59.221	70.719	84.45	100.85	120.43	143.81	171.73	205.07	244.88	292.42	349.19	416.98	497.92	594.57	709.98	847.77	1012.3	1208.7	1443.3	1723.2	2057.5	2456.5	2932.7	3501.1	4179.3	4988.7
	1	1.1941	1.426	1.7028	2.0334	2.4281	2.8995	3.4624	4.1345	4.9372	5.8956	7.0402	8.4069	10.039	11.988	14.315	17.094	20.413	24.376	29.108	34.758	41.506	49.563	59.185	70.675	84.395	100.78	120.34	143.7	171.6	204.91	244.68	292.18	348.89	416.6	497.46	594.01	709.29	846.92	1011.3	1207.5	1441.7	1721.3	2055.1	2453.6	2929.2	3496.8	4174.2	4982.4
	1	1.1941	1.4259	1.7028	2.0333	2.428	2.8994	3.4623	4.1344	4.937	5.8954	7.0399	8.4065	10.038	11.987	14.314	17.093	20.411	24.374	29.105	34.755	41.502	49.559	59.179	70.667	84.385	100.77	120.33	143.68	171.58	204.88	244.65	292.13	348.84	416.54	497.39	593.92	709.17	846.78	1011.1	1207.2	1441.4	1721	2054.8	2453.1	2928.6	3496.1	4173.3	4981.3
	1	1.194	1.4257	1.7024	2.0327	2.4271	2.8981	3.4604	4.1318	4.9336	5.8909	7.0339	8.3988	10.028	11.974	14.298	17.072	20.385	24.34	29.063	34.702	41.435	49.475	59.075	70.538	84.224	100.57	120.08	143.38	171.19	204.41	244.07	291.42	347.96	415.46	496.06	592.28	707.17	844.32	1008.1	1203.6	1436.9	1715.5	2048	2444.9	2918.6	3483.8	4158.3	4963.1
	1	1.194	1.4256	1.7022	2.0324	2.4266	2.8973	3.4594	4.1305	4.9317	5.8884	7.0307	8.3946	10.023	11.967	14.289	17.061	20.37	24.322	29.04	34.673	41.399	49.43	59.018	70.467	84.136	100.46	119.94	143.21	170.99	204.15	243.75	291.03	347.48	414.87	495.33	591.39	706.07	842.98	1006.4	1201.5	1434.5	1712.5	2044.3	2440.4	2913.1	3477.1	4150.2	4953.1
	1	1.194	1.4255	1.702	2.0322	2.4263	2.8969	3.4588	4.1296	4.9306	5.887	7.0288	8.3921	10.02	11.963	14.284	17.054	20.362	24.311	29.026	34.656	41.378	49.403	58.985	70.425	84.084	100.39	119.86	143.11	170.86	204	243.57	290.8	347.19	414.52	494.9	590.86	705.43	842.19	1005.5	1200.4	1433	1710.7	2042.2	2437.7	2909.8	3473.2	4145.3	4947.2
	1	1.1939	1.4254	1.7018	2.0318	2.4257	2.8961	3.4576	4.128	4.9285	5.8841	7.025	8.3872	10.013	11.955	14.273	17.041	20.345	24.29	28.999	34.622	41.335	49.35	58.919	70.343	83.982	100.27	119.71	142.92	170.62	203.71	243.2	290.35	346.64	413.84	494.06	589.83	704.16	840.64	1003.6	1198	1430.2	1707.2	2037.9	2432.6	2903.5	3465.5	4135.9	4935.7
	1	1.1939	1.4253	1.7016	2.0315	2.4253	2.8954	3.4567	4.1268	4.9268	5.8819	7.0221	8.3834	10.009	11.949	14.265	17.03	20.332	24.273	28.979	34.596	41.303	49.31	58.868	70.28	83.903	100.17	119.58	142.77	170.44	203.48	242.92	290	346.21	413.31	493.41	589.04	703.18	839.44	1002.1	1196.2	1428	1704.5	2034.6	2428.5	2898.6	3459.5	4128.6	4926.9
	1	1.1938	1.4251	1.7012	2.0308	2.4243	2.894	3.4547	4.1241	4.9231	5.877	7.0157	8.3751	9.9978	11.935	14.247	17.008	20.303	24.237	28.933	34.539	41.231	49.22	58.756	70.14	83.73	99.952	119.32	142.43	170.03	202.97	242.29	289.23	345.26	412.15	491.98	587.28	701.03	836.8	998.86	1192.3	1423.1	1698.6	2027.4	2419.7	2887.8	3446.3	4112.6	4907.3
	1	1.1934	1.4242	1.6997	2.0285	2.4208	2.889	3.4478	4.1146	4.9105	5.8602	6.9937	8.3463	9.9606	11.887	14.186	16.93	20.205	24.112	28.776	34.342	40.984	48.911	58.37	69.66	83.132	99.211	118.4	141.3	168.62	201.23	240.15	286.59	342.02	408.15	487.08	581.26	693.64	827.75	987.76	1178.7	1406.5	1678.3	2002.6	2389.4	2850.8	3401.2	4057.6	4840.3
	1	1.1932	1.4237	1.6988	2.027	2.4186	2.8859	3.4434	4.1087	4.9025	5.8496	6.9797	8.3282	9.9372	11.857	14.148	16.881	20.142	24.034	28.677	34.217	40.828	48.716	58.127	69.357	82.756	98.744	117.82	140.58	167.74	200.14	238.81	284.94	339.98	405.65	484	577.48	689.01	822.06	980.81	1170.2	1396.1	1665.6	1987	2370.4	2827.7	3373	4023.2	4798.4
	1	1.193	1.4233	1.6981	2.0258	2.4169	2.8834	3.44	4.104	4.8962	5.8413	6.9689	8.3141	9.9189	11.834	14.118	16.843	20.094	23.973	28.6	34.121	40.707	48.564	57.938	69.122	82.464	98.381	117.37	140.02	167.05	199.29	237.76	283.65	338.39	403.7	481.6	574.54	685.4	817.65	975.4	1163.6	1388	1655.7	1975	2355.7	2809.7	3351.1	3996.5	4765.9
	1	1.193	1.4233	1.698	2.0258	2.4168	2.8834	3.4399	4.1039	4.8961	5.8411	6.9686	8.3137	9.9185	11.833	14.117	16.842	20.093	23.971	28.598	34.118	40.704	48.561	57.934	69.117	82.457	98.373	117.36	140.01	167.04	199.28	237.74	283.62	338.35	403.65	481.55	574.47	685.32	817.55	975.28	1163.4	1387.8	1655.5	1974.7	2355.4	2809.3	3350.6	3995.9	4765.2
	1	1.1922	1.4214	1.6945	2.0202	2.4085	2.8715	3.4234	4.0814	4.8659	5.8011	6.9161	8.2454	9.8302	11.72	13.972	16.658	19.859	23.676	28.227	33.652	40.12	47.831	57.025	67.985	81.051	96.629	115.2	137.34	163.74	195.2	232.72	277.44	330.76	394.32	470.09	560.42	668.1	796.46	949.46	1131.8	1349.2	1608.3	1917.1	2285.2	2723.7	3246.2	3868.8	4610.4
	1	1.1915	1.4198	1.6917	2.0157	2.4018	2.8619	3.4101	4.0632	4.8415	5.7688	6.8738	8.1904	9.7592	11.628	13.856	16.51	19.672	23.44	27.93	33.279	39.653	47.248	56.298	67.081	79.93	95.239	113.48	135.21	161.11	191.97	228.73	272.54	324.73	386.92	461.01	549.29	654.46	779.76	929.05	1106.9	1318.7	1571.1	1871.7	2229.8	2656.2	3164.1	3768.8	4488.7
	1	1.1914	1.4195	1.6912	2.015	2.4007	2.8603	3.4078	4.0602	4.8374	5.7634	6.8667	8.1811	9.7472	11.613	13.836	16.485	19.64	23.4	27.88	33.216	39.575	47.15	56.176	66.929	79.741	95.005	113.19	134.86	160.67	191.42	228.06	271.72	323.72	385.68	459.49	547.42	652.18	776.97	925.63	1102.7	1313.7	1564.9	1864.2	2220.5	2645	3150.4	3752.1	4468.4
	1	1.1913	1.4191	1.6906	2.0139	2.3991	2.858	3.4047	4.0559	4.8317	5.7558	6.8568	8.1683	9.7306	11.592	13.809	16.45	19.597	23.345	27.81	33.129	39.466	47.014	56.007	66.719	79.48	94.681	112.79	134.36	160.06	190.67	227.14	270.58	322.32	383.96	457.38	544.84	649.02	773.11	920.91	1096.9	1306.6	1556.3	1853.7	2207.8	2629.4	3131.4	3729	4440.4
	1	1.1912	1.4189	1.6902	2.0133	2.3982	2.8568	3.4029	4.0535	4.8285	5.7516	6.8512	8.161	9.7213	11.58	13.794	16.431	19.572	23.314	27.771	33.08	39.405	46.938	55.911	66.6	79.333	94.499	112.57	134.08	159.72	190.25	226.62	269.94	321.54	383	456.2	543.39	647.24	770.93	918.25	1093.7	1302.6	1551.5	1847.8	2200.6	2620.7	3120.8	3716.1	4424.6
	1	1.1903	1.4167	1.6863	2.0071	2.389	2.8436	3.3846	4.0286	4.7952	5.7075	6.7935	8.0861	9.6246	11.456	13.635	16.23	19.318	22.993	27.368	32.575	38.773	46.151	54.931	65.383	77.822	92.629	110.25	131.23	156.19	185.91	221.28	263.38	313.48	373.11	444.09	528.56	629.09	748.74	891.12	1060.6	1262.2	1502.2	1787.7	2127.4	2531.5	3012.3	3584.2	4264.3
	1	1.1901	1.4163	1.6856	2.006	2.3874	2.8412	3.3813	4.0241	4.7891	5.6995	6.7829	8.0724	9.6069	11.433	13.607	16.193	19.272	22.935	27.295	32.484	38.659	46.008	54.753	65.162	77.549	92.29	109.83	130.71	155.56	185.13	220.31	262.19	312.02	371.33	441.9	525.88	625.82	744.73	886.24	1054.6	1254.9	1493.3	1776.9	2114.2	2515.5	2992.9	3560.5	4235.6
	1	1.19	1.4161	1.6852	2.0055	2.3865	2.84	3.3797	4.0219	4.7861	5.6955	6.7778	8.0656	9.5982	11.422	13.592	16.175	19.249	22.906	27.259	32.438	38.602	45.937	54.666	65.053	77.414	92.123	109.63	130.46	155.24	184.74	219.84	261.61	311.31	370.45	440.82	524.56	624.2	742.76	883.83	1051.7	1251.4	1488.9	1771.6	2107.8	2507.7	2983.3	3548.9	4221.4
	1	1.1899	1.4159	1.6848	2.0047	2.3855	2.8385	3.3775	4.019	4.7822	5.6904	6.7711	8.057	9.5871	11.408	13.574	16.152	19.22	22.869	27.213	32.381	38.53	45.847	54.553	64.913	77.241	91.909	109.36	130.13	154.84	184.24	219.23	260.86	310.39	369.32	439.45	522.88	622.14	740.25	880.76	1047.9	1246.8	1483.4	1764.8	2099.5	2497.6	2971	3534	4203.4
	1	1.1899	1.4158	1.6845	2.0043	2.3849	2.8377	3.3764	4.0174	4.7801	5.6876	6.7675	8.0523	9.581	11.4	13.564	16.14	19.204	22.849	27.187	32.349	38.49	45.798	54.492	64.838	77.147	91.793	109.22	129.95	154.62	183.98	218.9	260.45	309.89	368.71	438.7	521.96	621.02	738.88	879.08	1045.9	1244.3	1480.3	1761.1	2095	2492.1	2964.4	3525.9	4193.6
	1	1.1898	1.4156	1.6842	2.0038	2.3841	2.8365	3.3748	4.0152	4.7772	5.6838	6.7624	8.0457	9.5725	11.389	13.55	16.122	19.181	22.821	27.152	32.305	38.435	45.729	54.407	64.731	77.015	91.629	109.02	129.7	154.32	183.6	218.44	259.88	309.19	367.86	437.65	520.68	619.45	736.96	876.74	1043	1240.8	1476.1	1755.9	2088.7	2484.5	2955.1	3514.6	4179.8
	1	1.1896	1.4151	1.6834	2.0025	2.3821	2.8337	3.3709	4.01	4.7702	5.6745	6.7503	8.03	9.5523	11.363	13.517	16.08	19.128	22.755	27.069	32.2	38.304	45.566	54.204	64.48	76.703	91.244	108.54	129.12	153.59	182.71	217.34	258.54	307.54	365.83	435.17	517.65	615.75	732.43	871.21	1036.3	1232.6	1466.1	1743.7	2073.8	2466.4	2933.1	3487.9	4147.4
	1	1.1892	1.4142	1.6818	2.0001	2.3785	2.8286	3.3638	4.0003	4.7572	5.6574	6.7279	8.0009	9.5148	11.315	13.456	16.002	19.03	22.631	26.913	32.006	38.062	45.263	53.828	64.013	76.125	90.528	107.66	128.03	152.25	181.05	215.31	256.04	304.48	362.09	430.58	512.03	608.89	724.05	860.99	1023.8	1217.4	1447.5	1721.1	2046.4	2433	2892.5	3438.7	4087.6
	1	1.1891	1.4138	1.6811	1.999	2.3769	2.8262	3.3605	3.9959	4.7513	5.6495	6.7176	7.9876	9.4976	11.293	13.428	15.967	18.985	22.575	26.842	31.917	37.951	45.125	53.656	63.799	75.86	90.201	107.25	127.53	151.64	180.3	214.38	254.91	303.09	360.38	428.49	509.48	605.76	720.23	856.33	1018.1	1210.5	1439.1	1710.9	2033.9	2417.8	2874.1	3416.3	4060.4
	1	1.189	1.4138	1.681	1.9987	2.3765	2.8258	3.3599	3.995	4.7501	5.648	6.7155	7.9849	9.4942	11.289	13.423	15.96	18.976	22.563	26.828	31.899	37.929	45.098	53.622	63.757	75.808	90.137	107.17	127.43	151.52	180.15	214.2	254.68	302.82	360.04	428.08	508.97	605.15	719.48	855.41	1017	1209.1	1437.4	1708.9	2031.5	2414.9	2870.5	3411.8	4055
	1	1.1887	1.413	1.6796	1.9965	2.3733	2.8211	3.3534	3.9861	4.7383	5.6323	6.6951	7.9584	9.46	11.245	13.367	15.889	18.887	22.451	26.687	31.723	37.708	44.823	53.281	63.334	75.284	89.489	106.37	126.44	150.3	178.66	212.37	252.43	300.05	356.66	423.94	503.91	598.96	711.93	846.2	1005.8	1195.4	1420.8	1688.6	2006.8	2384.9	2834.1	3367.6	4001.4
	1	1.1886	1.4128	1.6794	1.9961	2.3727	2.8202	3.3522	3.9845	4.7362	5.6295	6.6914	7.9537	9.454	11.237	13.357	15.877	18.871	22.431	26.662	31.691	37.669	44.775	53.22	63.259	75.191	89.374	106.23	126.27	150.09	178.39	212.04	252.03	299.57	356.06	423.21	503.02	597.87	710.6	844.57	1003.8	1193	1417.8	1685	2002.4	2379.6	2827.6	3359.8	3991.9
	1	1.1884	1.4122	1.6782	1.9943	2.3699	2.8163	3.3468	3.9771	4.7263	5.6165	6.6744	7.9315	9.4255	11.201	13.311	15.818	18.797	22.337	26.545	31.545	37.486	44.547	52.937	62.908	74.756	88.836	105.57	125.45	149.08	177.16	210.52	250.17	297.28	353.26	419.79	498.83	592.76	704.36	836.96	994.51	1181.7	1404.1	1668.3	1982.1	2354.9	2797.6	3323.4	3947.7
	1	1.1879	1.411	1.6761	1.991	2.3651	2.8094	3.3372	3.9642	4.709	5.5937	6.6446	7.8929	9.3757	11.137	13.229	15.715	18.667	22.174	26.34	31.289	37.167	44.149	52.444	62.296	73.999	87.901	104.41	124.03	147.33	175.01	207.88	246.93	293.31	348.41	413.85	491.57	583.89	693.55	823.78	978.45	1162.1	1380.3	1639.3	1946.9	2312.1	2745.7	3260.4	3871.3
	1	1.1878	1.411	1.676	1.9908	2.3647	2.8089	3.3365	3.9632	4.7077	5.5919	6.6423	7.8899	9.3719	11.132	13.223	15.707	18.657	22.162	26.325	31.269	37.143	44.119	52.406	62.25	73.942	87.83	104.33	123.92	147.2	174.84	207.68	246.68	293.01	348.04	413.4	491.03	583.23	692.73	822.78	977.24	1160.7	1378.5	1637.1	1944.3	2308.9	2741.8	3255.7	3865.6
	1	1.1878	1.4108	1.6757	1.9903	2.3641	2.808	3.3352	3.9615	4.7053	5.5888	6.6382	7.8847	9.3652	11.124	13.212	15.693	18.64	22.14	26.297	31.234	37.099	44.065	52.339	62.166	73.839	87.703	104.17	123.73	146.96	174.55	207.32	246.24	292.47	347.38	412.59	490.04	582.02	691.26	821	975.06	1158	1375.3	1633.2	1939.5	2303.1	2734.8	3247.2	3855.2
	1	1.1874	1.4098	1.674	1.9876	2.36	2.8021	3.3272	3.9505	4.6907	5.5695	6.613	7.852	9.3232	11.07	13.144	15.607	18.531	22.002	26.125	31.019	36.831	43.731	51.925	61.653	73.203	86.918	103.2	122.54	145.49	172.75	205.11	243.54	289.16	343.32	407.63	483.98	574.63	682.24	810	961.67	1141.7	1355.4	1609.1	1910.2	2267.6	2691.6	3194.8	3791.8
	1	1.1872	1.4095	1.6734	1.9867	2.3586	2.8002	3.3245	3.9469	4.6858	5.5631	6.6046	7.8412	9.3092	11.052	13.121	15.578	18.494	21.957	26.067	30.948	36.742	43.621	51.787	61.482	72.993	86.658	102.88	122.14	145.01	172.15	204.38	242.64	288.06	341.98	405.99	481.98	572.18	679.26	806.37	957.25	1136.3	1348.9	1601.2	1900.6	2255.8	2677.4	3177.6	3770.9
	1	1.1872	1.4095	1.6733	1.9866	2.3585	2.8	3.3242	3.9465	4.6853	5.5624	6.6037	7.84	9.3077	11.05	13.119	15.575	18.49	21.952	26.061	30.94	36.732	43.608	51.772	61.464	72.97	86.629	102.85	122.1	144.95	172.09	204.3	242.54	287.94	341.83	405.81	481.76	571.91	678.93	805.97	956.76	1135.7	1348.2	1600.3	1899.5	2254.6	2675.9	3175.7	3768.6
	1	1.1869	1.4087	1.6719	1.9844	2.3552	2.7953	3.3177	3.9377	4.6735	5.5469	6.5835	7.8138	9.274	11.007	13.064	15.505	18.403	21.842	25.923	30.768	36.517	43.342	51.441	61.053	72.462	86.003	102.07	121.15	143.79	170.65	202.54	240.39	285.3	338.6	401.87	476.94	566.04	671.77	797.25	946.14	1122.8	1332.5	1581.2	1876.3	2226.4	2641.7	3134.3	3718.5
	1	1.1863	1.4073	1.6694	1.9804	2.3494	2.7871	3.3063	3.9222	4.6528	5.5196	6.5479	7.7677	9.2147	10.931	12.968	15.383	18.249	21.649	25.682	30.466	36.141	42.874	50.86	60.335	71.574	84.907	100.72	119.49	141.74	168.15	199.47	236.62	280.69	332.97	394.99	468.55	555.8	659.3	782.06	927.66	1100.3	1305.2	1548	1836	2177.6	2582.5	3062.5	3631.5
	1	1.1859	1.4065	1.668	1.9781	2.3459	2.7822	3.2995	3.913	4.6406	5.5035	6.5268	7.7404	9.1796	10.887	12.911	15.311	18.158	21.535	25.539	30.288	35.919	42.598	50.519	59.912	71.052	84.263	99.93	118.51	140.54	166.67	197.66	234.41	277.99	329.67	390.96	463.63	549.81	652	773.17	916.85	1087.2	1289.2	1528.6	1812.5	2149	2547.9	3020.6	3580.8
	1	1.1859	1.4063	1.6678	1.9778	2.3455	2.7815	3.2985	3.9117	4.6389	5.5012	6.5239	7.7366	9.1748	10.88	12.903	15.301	18.146	21.519	25.519	30.263	35.889	42.56	50.471	59.853	70.979	84.173	99.82	118.37	140.38	166.47	197.41	234.11	277.62	329.21	390.4	462.95	548.98	650.99	771.94	915.36	1085.4	1287	1526	1809.3	2145.1	2543.1	3014.8	3573.8
	1	1.1858	1.4062	1.6675	1.9774	2.3449	2.7807	3.2974	3.9102	4.6368	5.4985	6.5203	7.732	9.1689	10.873	12.893	15.289	18.131	21.5	25.495	30.233	35.852	42.514	50.414	59.783	70.892	84.066	99.688	118.21	140.18	166.23	197.11	233.74	277.17	328.67	389.73	462.13	547.98	649.78	770.47	913.56	1083.2	1284.3	1522.8	1805.4	2140.4	2537.4	3007.9	3565.4
	1	1.1855	1.4055	1.6663	1.9754	2.3419	2.7764	3.2916	3.9023	4.6263	5.4846	6.5022	7.7086	9.1388	10.834	12.845	15.228	18.053	21.402	25.373	30.081	35.662	42.278	50.122	59.421	70.445	83.515	99.009	117.38	139.15	164.97	195.57	231.85	274.86	325.85	386.29	457.94	542.88	643.56	762.9	904.36	1072	1270.8	1506.3	1785.4	2116.1	2508	2972.3	3522.3
	1	1.185	1.4042	1.664	1.9718	2.3366	2.7689	3.2811	3.8881	4.6074	5.4597	6.4697	7.6666	9.0849	10.766	12.757	15.117	17.914	21.228	25.155	29.808	35.322	41.857	49.6	58.775	69.648	82.532	97.799	115.89	137.33	162.73	192.83	228.5	270.76	320.84	380.18	450.5	533.81	632.52	749.47	888.04	1052.2	1246.7	1477.1	1750	2073.2	2456.1	2909.4	3446.2
	1	1.1849	1.4039	1.6635	1.971	2.3354	2.7672	3.2787	3.8849	4.6031	5.4541	6.4624	7.6571	9.0727	10.75	12.737	15.092	17.882	21.188	25.105	29.747	35.246	41.762	49.482	58.63	69.469	82.311	97.528	115.56	136.92	162.23	192.22	227.75	269.85	319.72	378.82	448.83	531.78	630.05	746.47	884.39	1047.8	1241.3	1470.5	1742.1	2063.6	2444.5	2895.4	3429.2
	1	1.1847	1.4035	1.6628	1.9699	2.3337	2.7648	3.2755	3.8805	4.5972	5.4463	6.4523	7.6441	9.056	10.729	12.71	15.058	17.839	21.134	25.038	29.662	35.141	41.631	49.321	58.43	69.222	82.007	97.154	115.1	136.35	161.54	191.37	226.71	268.58	318.18	376.94	446.54	528.99	626.65	742.34	879.37	1041.7	1233.9	1461.6	1731.2	2050.5	2428.5	2876.1	3405.9
	1	1.1844	1.4029	1.6616	1.968	2.331	2.7609	3.27	3.8731	4.5874	5.4334	6.4354	7.6223	9.028	10.693	12.665	15.001	17.767	21.044	24.925	29.522	34.966	41.414	49.052	58.098	68.812	81.502	96.532	114.33	135.42	160.39	189.97	225	266.48	315.62	373.81	442.73	524.36	621.02	735.49	871.05	1031.6	1221.7	1446.7	1713.2	2028.7	2402.1	2844.1	3367.3
	1	1.1843	1.4027	1.6613	1.9675	2.3302	2.7598	3.2686	3.8711	4.5847	5.4299	6.4309	7.6164	9.0205	10.683	12.653	14.985	17.748	21.02	24.894	29.484	34.919	41.356	48.979	58.008	68.702	81.366	96.365	114.13	135.17	160.08	189.59	224.53	265.92	314.93	372.97	441.71	523.11	619.51	733.65	868.82	1028.9	1218.4	1442.7	1708.4	2022.8	2395	2835.6	3356.9
	1	1.184	1.4018	1.6597	1.9651	2.3266	2.7547	3.2615	3.8616	4.5721	5.4133	6.4092	7.5884	8.9846	10.638	12.595	14.912	17.655	20.904	24.75	29.303	34.694	41.077	48.635	57.583	68.177	80.719	95.57	113.15	133.97	158.61	187.79	222.34	263.24	311.66	368.99	436.86	517.2	612.32	724.92	858.21	1016	1202.8	1423.8	1685.4	1995.1	2361.5	2795	3307.8
	1	1.1835	1.4006	1.6576	1.9617	2.3216	2.7475	3.2516	3.8482	4.5542	5.3898	6.3787	7.549	8.934	10.573	12.513	14.809	17.526	20.741	24.546	29.05	34.379	40.687	48.151	56.985	67.44	79.813	94.455	111.78	132.29	156.56	185.28	219.27	259.49	307.09	363.42	430.08	508.96	602.3	712.74	843.43	998.06	1181	1397.5	1653.5	1956.5	2314.7	2738.5	3239.6
	1	1.1832	1.3999	1.6564	1.9598	2.3188	2.7436	3.2461	3.8408	4.5443	5.3768	6.3617	7.5271	8.9059	10.537	12.468	14.751	17.454	20.651	24.434	28.909	34.205	40.471	47.884	56.656	67.034	79.312	93.84	111.03	131.37	155.43	183.9	217.58	257.43	304.58	360.36	426.35	504.42	596.79	706.05	835.31	988.22	1169.1	1383	1636	1935.3	2289.1	2707.5	3202.2
	1	1.1831	1.3996	1.6559	1.959	2.3176	2.7419	3.2438	3.8376	4.5402	5.3713	6.3546	7.5179	8.8941	10.522	12.449	14.727	17.423	20.613	24.386	28.851	34.132	40.38	47.772	56.517	66.863	79.102	93.582	110.71	130.98	154.95	183.32	216.87	256.56	303.52	359.07	424.79	502.52	594.48	703.25	831.91	984.09	1164.1	1377	1628.7	1926.4	2278.4	2694.6	3186.6
	1	1.1825	1.3982	1.6533	1.955	2.3117	2.7334	3.2322	3.8219	4.5192	5.3438	6.3187	7.4716	8.8349	10.447	12.353	14.607	17.272	20.423	24.149	28.555	33.765	39.926	47.21	55.824	66.009	78.052	92.292	109.13	129.04	152.58	180.42	213.33	252.25	298.26	352.67	417	493.05	582.97	689.29	814.98	963.56	1139.2	1346.9	1592.3	1882.4	2225.2	2630.3	3108.9
	1	1.1824	1.3981	1.6531	1.9546	2.3112	2.7328	3.2312	3.8206	4.5175	5.3416	6.3159	7.4679	8.8301	10.441	12.345	14.597	17.26	20.408	24.13	28.532	33.736	39.89	47.166	55.769	65.941	77.968	92.189	109	128.89	152.39	180.19	213.05	251.91	297.85	352.16	416.38	492.3	582.06	688.18	813.63	961.94	1137.2	1344.5	1589.4	1878.9	2221	2625.2	3102.8
	1	1.1818	1.3966	1.6505	1.9505	2.305	2.724	3.2192	3.8043	4.4958	5.3131	6.2788	7.4202	8.7689	10.363	12.247	14.473	17.103	20.212	23.886	28.228	33.359	39.423	46.589	55.057	65.065	76.892	90.868	107.38	126.9	149.97	177.22	209.43	247.5	292.48	345.63	408.44	482.66	570.35	673.98	796.41	941.08	1112	1313.9	1552.4	1834.2	2167	2560	3024.1
	1	1.1818	1.3966	1.6504	1.9504	2.305	2.7239	3.2191	3.8042	4.4957	5.3129	6.2786	7.4199	8.7686	10.362	12.246	14.472	17.103	20.211	23.885	28.227	33.357	39.42	46.586	55.053	65.06	76.885	90.86	107.37	126.89	149.95	177.21	209.41	247.47	292.45	345.59	408.39	482.6	570.28	673.89	796.31	940.95	1111.8	1313.7	1552.2	1833.9	2166.7	2559.7	3023.7
	1	1.1816	1.3962	1.6497	1.9493	2.3033	2.7216	3.2158	3.7998	4.4898	5.3052	6.2686	7.407	8.7521	10.341	12.219	14.438	17.06	20.159	23.819	28.145	33.256	39.295	46.431	54.862	64.824	76.596	90.505	106.94	126.36	149.3	176.41	208.44	246.29	291.01	343.84	406.27	480.02	567.15	670.09	791.71	935.38	1105.1	1305.6	1542.4	1822	2152.3	2542.3	3002.7
	1	1.1814	1.3958	1.649	1.9482	2.3017	2.7193	3.2127	3.7955	4.4842	5.2978	6.259	7.3945	8.7362	10.321	12.194	14.406	17.02	20.108	23.756	28.066	33.158	39.174	46.281	54.678	64.598	76.318	90.164	106.52	125.85	148.68	175.65	207.51	245.16	289.63	342.16	404.22	477.54	564.14	666.45	787.29	930.02	1098.6	1297.7	1532.9	1810.6	2138.5	2525.6	2982.6
	1	1.1813	1.3955	1.6486	1.9476	2.3007	2.7179	3.2108	3.793	4.4808	5.2933	6.2531	7.387	8.7265	10.309	12.178	14.387	16.995	20.077	23.718	28.018	33.099	39.101	46.191	54.566	64.461	76.149	89.957	106.27	125.54	148.3	175.19	206.95	244.47	288.79	341.14	402.99	476.04	562.32	664.24	784.61	926.78	1094.7	1293	1527.2	1803.7	2130.1	2515.5	2970.5
	1	1.1811	1.395	1.6476	1.9459	2.2983	2.7145	3.2061	3.7867	4.4724	5.2823	6.2389	7.3687	8.7031	10.279	12.14	14.339	16.936	20.002	23.625	27.903	32.955	38.923	45.971	54.296	64.128	75.74	89.455	105.65	124.78	147.38	174.07	205.58	242.8	286.76	338.68	400	472.4	557.92	658.9	778.14	918.95	1085.2	1281.5	1513.3	1786.9	2109.9	2491.2	2941.1
	1	1.181	1.3948	1.6473	1.9455	2.2976	2.7135	3.2047	3.7848	4.4699	5.279	6.2346	7.3631	8.696	10.27	12.129	14.325	16.918	19.98	23.596	27.868	32.912	38.869	45.905	54.214	64.028	75.617	89.304	105.47	124.56	147.1	173.73	205.17	242.3	286.15	337.94	399.09	471.31	556.59	657.29	776.2	916.6	1082.4	1278.1	1509.1	1781.9	2103.9	2483.9	2932.3
	1	1.1804	1.3933	1.6446	1.9413	2.2914	2.7047	3.1926	3.7684	4.4482	5.2505	6.1976	7.3155	8.635	10.193	12.031	14.201	16.763	19.786	23.355	27.568	32.54	38.41	45.338	53.515	63.168	74.561	88.009	103.88	122.62	144.73	170.84	201.65	238.02	280.94	331.6	391.4	461.97	545.27	643.57	759.58	896.49	1058.1	1248.7	1473.7	1739.1	2052.2	2421.5	2857.1
	1	1.1795	1.3913	1.6411	1.9357	2.2832	2.6932	3.1767	3.747	4.4197	5.2132	6.1492	7.2531	8.5553	10.091	11.903	14.04	16.561	19.534	23.041	27.177	32.056	37.812	44.6	52.607	62.051	73.191	86.331	101.83	120.11	141.67	167.1	197.1	232.48	274.21	323.43	381.48	449.94	530.69	625.91	738.22	870.66	1026.8	1211	1428.1	1684.1	1985.9	2341.7	2761
	1	1.1795	1.3912	1.641	1.9356	2.283	2.6928	3.1762	3.7464	4.4189	5.2121	6.1478	7.2513	8.553	10.088	11.899	14.035	16.555	19.527	23.032	27.166	32.043	37.794	44.579	52.581	62.019	73.152	86.282	101.77	120.04	141.58	167	196.97	232.32	274.02	323.19	381.19	449.6	530.27	625.41	737.61	869.92	1025.9	1209.9	1426.8	1682.6	1984.1	2339.4	2758.3
	1	1.1787	1.3893	1.6375	1.93	2.2748	2.6813	3.1603	3.725	4.3905	5.1749	6.0995	7.1893	8.4737	9.9877	11.772	13.875	16.354	19.276	22.72	26.78	31.564	37.203	43.85	51.684	60.918	71.801	84.629	99.748	117.57	138.57	163.33	192.5	226.89	267.42	315.19	371.48	437.83	516.03	608.17	716.77	844.74	995.53	1173.2	1382.6	1629.2	1919.7	2262	2665
	1	1.1785	1.3889	1.6368	1.929	2.2734	2.6792	3.1575	3.7212	4.3855	5.1683	6.0909	7.1783	8.4597	9.9699	11.75	13.847	16.319	19.232	22.665	26.711	31.48	37.099	43.722	51.526	60.724	71.564	84.338	99.393	117.13	138.04	162.68	191.72	225.94	266.26	313.78	369.78	435.77	513.53	605.16	713.12	840.33	990.21	1166.8	1374.8	1619.9	1908.5	2248.5	2648.8
	1	1.1783	1.3884	1.6359	1.9276	2.2713	2.6763	3.1535	3.7158	4.3783	5.159	6.0788	7.1627	8.4398	9.9446	11.718	13.807	16.269	19.17	22.587	26.615	31.36	36.951	43.54	51.303	60.45	71.227	83.927	98.89	116.52	137.29	161.77	190.61	224.59	264.63	311.8	367.38	432.86	510.01	600.9	707.97	834.11	982.71	1157.7	1363.9	1606.7	1892.7	2229.4	2625.9
	1	1.1772	1.3859	1.6315	1.9207	2.2611	2.6619	3.1337	3.6891	4.3429	5.1127	6.0188	7.0856	8.3414	9.8198	11.56	13.609	16.021	18.861	22.204	26.139	30.772	36.226	42.646	50.204	59.102	69.577	81.908	96.424	113.51	133.63	157.31	185.19	218.01	256.64	302.11	355.64	418.66	492.83	580.13	682.89	803.84	946.19	1113.7	1310.9	1542.8	1815.8	2136.9	2514.6
	1	1.1768	1.3848	1.6297	1.9178	2.2568	2.6558	3.1254	3.6779	4.3282	5.0933	5.9938	7.0535	8.3005	9.7679	11.495	13.527	15.919	18.733	22.045	25.942	30.528	35.925	42.276	49.75	58.545	68.895	81.075	95.408	112.27	132.12	155.48	182.96	215.3	253.36	298.14	350.83	412.83	485.79	571.63	672.63	791.46	931.27	1095.7	1289.2	1516.8	1784.5	2099.2	2469.4
	1	1.1767	1.3847	1.6295	1.9175	2.2564	2.6552	3.1245	3.6767	4.3266	5.0913	5.9911	7.05	8.2961	9.7624	11.488	13.518	15.907	18.719	22.027	25.921	30.502	35.893	42.237	49.702	58.486	68.822	80.986	95.299	112.14	131.96	155.28	182.72	215.01	253.01	297.71	350.32	412.21	485.04	570.72	671.54	790.14	929.67	1093.8	1286.9	1514	1781.1	2095.2	2464.6
	1	1.1766	1.3845	1.6291	1.9168	2.2554	2.6538	3.1226	3.6742	4.3233	5.087	5.9856	7.0429	8.287	9.7508	11.473	13.5	15.885	18.691	21.992	25.877	30.448	35.826	42.155	49.601	58.362	68.671	80.801	95.074	111.87	131.63	154.87	182.23	214.41	252.28	296.83	349.25	410.93	483.48	568.85	669.27	787.41	926.38	1089.8	1282.1	1508.3	1774.2	2086.9	2454.6
	1	1.1764	1.3839	1.628	1.9152	2.253	2.6504	3.1179	3.6679	4.3149	5.076	5.9714	7.0247	8.2638	9.7214	11.436	13.453	15.827	18.618	21.902	25.766	30.31	35.657	41.946	49.345	58.049	68.288	80.332	94.501	111.17	130.78	153.84	180.98	212.89	250.44	294.6	346.55	407.66	479.54	564.08	663.52	780.48	918.03	1079.8	1270	1493.7	1756.7	2065.9	2429.3
	1	1.1763	1.3837	1.6276	1.9146	2.2522	2.6492	3.1163	3.6657	4.312	5.0722	5.9664	7.0184	8.2557	9.7112	11.423	13.437	15.806	18.593	21.871	25.727	30.263	35.598	41.874	49.256	57.94	68.154	80.17	94.303	110.93	130.48	153.48	180.54	212.37	249.8	293.83	345.62	406.53	478.17	562.44	661.54	778.08	915.14	1076.3	1265.8	1488.7	1750.6	2058.6	2420.6
	1	1.1762	1.3835	1.6273	1.9141	2.2515	2.6482	3.1149	3.6639	4.3096	5.069	5.9624	7.0131	8.249	9.7027	11.413	13.424	15.79	18.572	21.845	25.695	30.223	35.549	41.814	49.182	57.85	68.044	80.035	94.138	110.73	130.24	153.19	180.18	211.93	249.27	293.19	344.84	405.59	477.04	561.07	659.88	776.09	912.74	1073.4	1262.4	1484.5	1745.6	2052.6	2413.3
	1	1.1762	1.3834	1.6272	1.9139	2.2511	2.6477	3.1142	3.6629	4.3083	5.0674	5.9602	7.0104	8.2455	9.6983	11.407	13.417	15.781	18.561	21.832	25.678	30.202	35.524	41.783	49.144	57.803	67.986	79.965	94.053	110.62	130.11	153.03	179.99	211.7	248.99	292.86	344.44	405.11	476.45	560.36	659.03	775.06	911.5	1071.9	1260.6	1482.3	1743	2049.4	2409.6
	1	1.1761	1.3831	1.6267	1.9131	2.2499	2.646	3.1119	3.6598	4.3042	5.062	5.9533	7.0014	8.2342	9.6839	11.389	13.394	15.752	18.526	21.788	25.624	30.135	35.441	41.681	49.019	57.649	67.799	79.736	93.774	110.28	129.7	152.53	179.38	210.96	248.1	291.77	343.13	403.52	474.53	558.04	656.24	771.7	907.45	1067.1	1254.7	1475.3	1734.5	2039.3	2397.4
	1	1.1759	1.3828	1.626	1.9121	2.2485	2.644	3.1091	3.6561	4.2993	5.0556	5.945	6.9908	8.2206	9.6668	11.367	13.367	15.719	18.484	21.735	25.559	30.055	35.342	41.559	48.87	57.467	67.576	79.463	93.441	109.88	129.21	151.93	178.66	210.08	247.03	290.48	341.56	401.63	472.25	555.29	652.92	767.69	902.63	1061.3	1247.7	1466.9	1724.4	2027.1	2382.8
	1	1.1755	1.3818	1.6243	1.9093	2.2444	2.6383	3.1013	3.6456	4.2854	5.0374	5.9215	6.9606	8.1822	9.6181	11.306	13.29	15.623	18.364	21.587	25.375	29.829	35.063	41.216	48.449	56.952	66.946	78.694	92.504	108.74	127.82	150.25	176.61	207.6	244.02	286.84	337.16	396.31	465.83	547.54	643.58	756.44	889.08	1044.9	1228.1	1443.3	1696.1	1993.1	2342
	1	1.1752	1.3811	1.623	1.9073	2.2415	2.6342	3.0956	3.638	4.2753	5.0243	5.9044	6.9388	8.1544	9.583	11.262	13.235	15.553	18.278	21.48	25.243	29.665	34.862	40.969	48.146	56.58	66.492	78.14	91.828	107.91	126.82	149.03	175.14	205.81	241.86	284.22	334	392.49	461.23	541.99	636.88	748.37	879.36	1033.3	1214	1426.4	1675.8	1968.8	2312.8
	1	1.175	1.3805	1.622	1.9058	2.2392	2.631	3.0913	3.6321	4.2676	5.0142	5.8915	6.9222	8.1332	9.5561	11.228	13.192	15.5	18.212	21.398	25.142	29.541	34.709	40.781	47.915	56.298	66.147	77.719	91.315	107.29	126.06	148.11	174.02	204.46	240.22	282.24	331.6	389.6	457.73	537.77	631.8	742.25	872	1024.4	1203.4	1413.6	1660.5	1950.3	2290.6
	1	1.1749	1.3804	1.6219	1.9056	2.2389	2.6305	3.0906	3.6312	4.2663	5.0126	5.8893	6.9194	8.1297	9.5517	11.222	13.185	15.492	18.201	21.385	25.126	29.52	34.684	40.75	47.878	56.252	66.09	77.65	91.231	107.19	125.93	147.96	173.84	204.24	239.95	281.91	331.21	389.12	457.16	537.08	630.97	741.25	870.79	1022.9	1201.7	1411.5	1658	1947.3	2287
	1	1.1747	1.38	1.6211	1.9044	2.2371	2.628	3.0872	3.6266	4.2603	5.0046	5.8791	6.9063	8.1131	9.5306	11.196	13.152	15.45	18.15	21.321	25.046	29.422	34.563	40.602	47.696	56.03	65.82	77.319	90.828	106.7	125.34	147.24	172.96	203.17	238.67	280.36	329.33	386.86	454.42	533.78	626.99	736.47	865.04	1016	1193.3	1401.5	1646	1932.9	2269.8
	1	1.1747	1.3799	1.6209	1.904	2.2366	2.6273	3.0862	3.6253	4.2586	5.0024	5.8763	6.9027	8.1084	9.5248	11.189	13.143	15.439	18.135	21.303	25.024	29.395	34.53	40.561	47.646	55.968	65.744	77.228	90.717	106.56	125.17	147.04	172.72	202.88	238.31	279.93	328.81	386.23	453.66	532.87	625.89	735.14	863.44	1014.1	1191	1398.7	1642.6	1928.9	2265
	1	1.1738	1.3779	1.6174	1.8985	2.2285	2.6159	3.0706	3.6043	4.2308	4.9663	5.8295	6.8428	8.0323	9.4285	11.067	12.991	15.249	17.9	21.011	24.664	28.951	33.983	39.89	46.823	54.962	64.515	75.729	88.891	104.34	122.48	143.76	168.75	198.08	232.5	272.91	320.33	375.99	441.32	517.99	607.98	713.58	837.51	982.94	1153.6	1353.8	1588.7	1864.2	2187.4
	1	1.1737	1.3777	1.617	1.8979	2.2277	2.6147	3.069	3.6022	4.228	4.9625	5.8247	6.8366	8.0244	9.4185	11.055	12.975	15.23	17.876	20.981	24.626	28.905	33.927	39.821	46.739	54.859	64.389	75.575	88.704	104.11	122.2	143.43	168.34	197.59	231.91	272.19	319.46	374.95	440.06	516.48	606.15	711.39	834.87	979.77	1149.8	1349.2	1583.2	1857.7	2179.5
	1	1.1737	1.3776	1.6169	1.8977	2.2274	2.6143	3.0684	3.6013	4.2269	4.9611	5.8229	6.8343	8.0215	9.4148	11.05	12.97	15.222	17.867	20.97	24.612	28.888	33.905	39.795	46.707	54.82	64.342	75.517	88.634	104.03	122.1	143.3	168.19	197.4	231.68	271.92	319.14	374.55	439.59	515.91	605.47	710.56	833.88	978.57	1148.3	1347.5	1581.1	1855.2	2176.6
	1	1.1736	1.3774	1.6165	1.8971	2.2265	2.613	3.0667	3.5991	4.2239	4.9573	5.8179	6.8279	8.0133	9.4046	11.037	12.953	15.202	17.842	20.939	24.574	28.84	33.847	39.724	46.62	54.713	64.212	75.359	88.441	103.79	121.81	142.96	167.77	196.9	231.07	271.18	318.25	373.48	438.29	514.34	603.59	708.3	831.16	975.31	1144.4	1342.8	1575.5	1848.4	2168.5
	1	1.1731	1.3761	1.6144	1.8938	2.2216	2.6061	3.0572	3.5864	4.2072	4.9355	5.7898	6.7919	7.9676	9.3467	10.965	12.862	15.089	17.701	20.764	24.359	28.575	33.521	39.323	46.129	54.114	63.48	74.467	87.356	102.48	120.21	141.02	165.42	194.05	227.64	267.03	313.24	367.44	431.01	505.58	593.04	695.62	815.92	957	1122.4	1316.4	1543.9	1810.5	2123.1
	1	1.173	1.376	1.6141	1.8934	2.221	2.6053	3.0561	3.5848	4.2051	4.9327	5.7862	6.7874	7.9618	9.3394	10.955	12.851	15.075	17.683	20.742	24.331	28.541	33.48	39.273	46.068	54.038	63.388	74.356	87.22	102.31	120.01	140.78	165.13	193.7	227.21	266.51	312.61	366.68	430.1	504.48	591.72	694.03	814.01	954.71	1119.7	1313.1	1539.9	1805.8	2117.4
	1	1.1726	1.3751	1.6125	1.8909	2.2173	2.6001	3.049	3.5754	4.1927	4.9166	5.7654	6.7607	7.9279	9.2966	10.902	12.784	14.991	17.579	20.614	24.172	28.345	33.239	38.977	45.706	53.597	62.85	73.7	86.423	101.34	118.84	139.35	163.41	191.61	224.69	263.47	308.94	362.26	424.77	498.07	584.01	684.76	802.87	941.34	1103.7	1293.9	1516.9	1778.2	2084.4
	1	1.1726	1.375	1.6123	1.8906	2.2169	2.5996	3.0483	3.5744	4.1913	4.9148	5.763	6.7578	7.9241	9.2919	10.896	12.776	14.981	17.567	20.599	24.155	28.324	33.212	38.945	45.666	53.548	62.79	73.627	86.334	101.23	118.71	139.19	163.21	191.38	224.41	263.13	308.53	361.77	424.18	497.36	583.15	683.73	801.64	939.86	1101.9	1291.8	1514.3	1775.1	2080.7
	1	1.1726	1.375	1.6123	1.8906	2.2169	2.5995	3.0481	3.5742	4.1911	4.9144	5.7626	6.7572	7.9234	9.291	10.895	12.775	14.98	17.565	20.597	24.151	28.32	33.207	38.938	45.659	53.539	62.779	73.613	86.318	101.21	118.68	139.16	163.18	191.34	224.35	263.07	308.46	361.67	424.07	497.23	582.99	683.54	801.41	939.58	1101.5	1291.4	1513.8	1774.6	2080
	1	1.1722	1.374	1.6106	1.8879	2.213	2.594	3.0406	3.5641	4.1778	4.8972	5.7404	6.7287	7.8873	9.2453	10.837	12.703	14.89	17.454	20.459	23.982	28.111	32.951	38.625	45.275	53.07	62.207	72.917	85.472	100.19	117.44	137.65	161.35	189.13	221.69	259.85	304.57	357	418.44	490.45	574.85	673.75	789.66	925.48	1084.6	1271.1	1489.6	1745.5	2045.2
	1	1.1719	1.3733	1.6093	1.8859	2.21	2.5898	3.0349	3.5565	4.1678	4.8841	5.7235	6.7072	7.8599	9.2108	10.794	12.649	14.823	17.37	20.356	23.854	27.954	32.758	38.388	44.985	52.717	61.776	72.393	84.834	99.413	116.5	136.52	159.98	187.47	219.68	257.43	301.66	353.48	414.21	485.36	568.73	666.41	780.84	914.9	1071.9	1255.9	1471.4	1723.7	2019.1
	1	1.1709	1.3711	1.6055	1.8799	2.2013	2.5776	3.0183	3.5342	4.1384	4.8458	5.6742	6.6441	7.7799	9.1098	10.667	12.491	14.626	17.126	20.054	23.481	27.495	32.196	37.699	44.143	51.689	60.525	70.871	82.985	97.17	113.78	133.23	156	182.66	213.88	250.43	293.23	343.34	402	470.69	551.1	645.24	755.45	884.46	1035.5	1212.2	1419	1661.1	1944.3
	1	1.1708	1.3707	1.6049	1.8789	2.1998	2.5756	3.0154	3.5304	4.1334	4.8393	5.6658	6.6335	7.7664	9.0928	10.646	12.464	14.593	17.085	20.003	23.419	27.418	32.101	37.583	44.002	51.517	60.315	70.615	82.674	96.793	113.32	132.67	155.33	181.85	212.91	249.26	291.82	341.64	399.97	468.24	548.16	641.71	751.22	879.38	1029.4	1204.9	1410.3	1650.7	1931.8
	1	1.1708	1.3707	1.6048	1.8788	2.1996	2.5753	3.015	3.5299	4.1327	4.8384	5.6647	6.632	7.7646	9.0905	10.643	12.46	14.588	17.079	19.996	23.41	27.408	32.088	37.568	43.983	51.494	60.287	70.581	82.633	96.743	113.26	132.6	155.24	181.75	212.78	249.1	291.63	341.42	399.69	467.91	547.77	641.24	750.65	878.7	1028.6	1203.9	1409.2	1649.3	1930.2
	1	1.1706	1.3702	1.6039	1.8774	2.1976	2.5725	3.0112	3.5248	4.1259	4.8296	5.6534	6.6175	7.7462	9.0673	10.614	12.424	14.543	17.023	19.927	23.325	27.303	31.96	37.411	43.791	51.259	60.001	70.234	82.212	96.233	112.64	131.85	154.34	180.66	211.46	247.52	289.72	339.12	396.94	464.6	543.79	636.47	744.93	871.85	1020.4	1194.1	1397.4	1635.2	1913.4
	1	1.1705	1.3702	1.6038	1.8774	2.1975	2.5723	3.011	3.5245	4.1256	4.8291	5.6527	6.6167	7.7452	9.066	10.612	12.422	14.54	17.02	19.923	23.32	27.297	31.953	37.402	43.78	51.246	59.986	70.215	82.189	96.205	112.61	131.81	154.29	180.6	211.39	247.43	289.62	338.99	396.78	464.42	543.57	636.21	744.61	871.46	1019.9	1193.6	1396.8	1634.4	1912.4
	1	1.1705	1.3701	1.6037	1.8772	2.1973	2.5719	3.0105	3.5238	4.1247	4.828	5.6512	6.6149	7.7428	9.063	10.608	12.417	14.535	17.013	19.914	23.309	27.284	31.936	37.382	43.755	51.216	59.949	70.17	82.135	96.139	112.53	131.72	154.17	180.46	211.22	247.23	289.37	338.7	396.42	463.99	543.06	635.59	743.87	870.58	1018.8	1192.3	1395.2	1632.6	1910.3
	1	1.1704	1.3698	1.6031	1.8762	2.1959	2.57	3.0078	3.5203	4.12	4.8219	5.6435	6.6049	7.7302	9.0471	10.588	12.392	14.504	16.975	19.866	23.251	27.212	31.848	37.274	43.624	51.056	59.753	69.933	81.846	95.789	112.11	131.2	153.55	179.71	210.32	246.14	288.07	337.13	394.54	461.72	540.34	632.33	739.96	865.89	1013.2	1185.6	1387.2	1623	1898.8
	1	1.1702	1.3694	1.6025	1.8752	2.1944	2.5679	3.005	3.5165	4.1151	4.8155	5.6352	6.5943	7.7168	9.0302	10.567	12.366	14.471	16.934	19.816	23.189	27.136	31.755	37.16	43.484	50.886	59.547	69.681	81.541	95.419	111.66	130.66	152.9	178.92	209.37	245	286.69	335.47	392.54	459.33	537.46	628.88	735.83	860.94	1007.3	1178.5	1378.7	1612.9	1886.7
	1	1.1701	1.3691	1.6019	1.8744	2.1931	2.5661	3.0025	3.5132	4.1107	4.8098	5.6278	6.5849	7.7049	9.0152	10.548	12.342	14.442	16.898	19.771	23.134	27.068	31.672	37.058	43.36	50.735	59.363	69.458	81.27	95.091	111.26	130.18	152.32	178.22	208.52	243.98	285.46	334	390.78	457.2	534.91	625.82	732.16	856.55	1002	1172.2	1371.2	1603.9	1875.9
	1	1.17	1.3688	1.6015	1.8737	2.1922	2.5649	3.0008	3.5109	4.1077	4.8059	5.6227	6.5785	7.6966	9.0049	10.535	12.326	14.421	16.873	19.741	23.096	27.022	31.615	36.988	43.275	50.631	59.236	69.304	81.084	94.865	110.99	129.85	151.92	177.74	207.94	243.28	284.62	332.98	389.56	455.74	533.16	623.72	729.64	853.53	998.43	1167.9	1366	1597.7	1868.6
	1	1.1699	1.3687	1.6012	1.8733	2.1916	2.564	2.9996	3.5093	4.1055	4.8031	5.6192	6.5739	7.6909	8.9976	10.526	12.315	14.407	16.855	19.719	23.069	26.989	31.574	36.939	43.215	50.557	59.147	69.196	80.952	94.706	110.8	129.62	151.64	177.4	207.53	242.79	284.03	332.27	388.7	454.71	531.93	622.24	727.87	851.41	995.89	1164.8	1362.4	1593.4	1863.4
	1	1.1696	1.3679	1.5998	1.8711	2.1883	2.5594	2.9933	3.5008	4.0944	4.7887	5.6006	6.5503	7.6609	8.9599	10.479	12.256	14.334	16.764	19.607	22.931	26.819	31.367	36.685	42.905	50.18	58.687	68.638	80.275	93.885	109.8	128.42	150.19	175.65	205.43	240.25	280.98	328.6	384.3	449.42	525.58	614.63	718.76	840.5	982.83	1149.2	1343.7	1571.1	1836.8
	1	1.1695	1.3678	1.5996	1.8708	2.1879	2.5588	2.9926	3.4999	4.0932	4.787	5.5985	6.5475	7.6575	8.9555	10.474	12.249	14.325	16.754	19.594	22.915	26.8	31.343	36.656	42.869	50.136	58.635	68.574	80.197	93.791	109.69	128.28	150.02	175.45	205.19	239.96	280.63	328.18	383.79	448.82	524.85	613.76	717.71	839.25	981.33	1147.4	1341.6	1568.5	1833.7
	1	1.1695	1.3677	1.5994	1.8705	2.1875	2.5582	2.9917	3.4987	4.0917	4.7851	5.596	6.5443	7.6534	8.9504	10.467	12.241	14.316	16.742	19.579	22.897	26.777	31.315	36.621	42.827	50.085	58.572	68.498	80.105	93.68	109.55	128.12	149.83	175.21	204.9	239.62	280.21	327.68	383.19	448.1	523.99	612.73	716.48	837.77	979.57	1145.3	1339.1	1565.5	1830.1
	1	1.1694	1.3675	1.5991	1.87	2.1867	2.5571	2.9902	3.4968	4.0891	4.7817	5.5916	6.5388	7.6464	8.9416	10.456	12.227	14.298	16.72	19.552	22.864	26.737	31.266	36.562	42.755	49.997	58.465	68.368	79.947	93.488	109.32	127.84	149.49	174.81	204.41	239.03	279.5	326.83	382.17	446.87	522.52	610.96	714.36	835.24	976.54	1141.7	1334.7	1560.3	1823.9
	1	1.1693	1.3673	1.5989	1.8696	2.1862	2.5563	2.9892	3.4954	4.0872	4.7793	5.5886	6.5349	7.6414	8.9353	10.448	12.217	14.286	16.705	19.534	22.842	26.709	31.232	36.52	42.704	49.934	58.389	68.275	79.836	93.353	109.16	127.64	149.25	174.52	204.06	238.61	279	326.23	381.44	446	521.48	609.71	712.86	833.44	974.39	1139.1	1331.7	1556.7	1819.6
	1	1.1692	1.3671	1.5984	1.8689	2.1852	2.555	2.9874	3.4929	4.084	4.7751	5.5832	6.528	7.6327	8.9243	10.435	12.2	14.265	16.679	19.501	22.801	26.66	31.171	36.446	42.614	49.825	58.256	68.114	79.64	93.116	108.87	127.29	148.83	174.01	203.46	237.88	278.12	325.17	380.17	444.48	519.65	607.52	710.24	830.31	970.64	1134.6	1326.3	1550.3	1811.9
	1	1.1691	1.3667	1.5978	1.8679	2.1838	2.553	2.9846	3.4892	4.0791	4.7688	5.5751	6.5176	7.6196	8.9078	10.414	12.175	14.233	16.639	19.452	22.741	26.586	31.081	36.336	42.479	49.66	58.056	67.871	79.346	92.76	108.44	126.77	148.2	173.26	202.54	236.78	276.8	323.58	378.27	442.19	516.91	604.24	706.31	825.6	965.01	1127.9	1318.3	1540.7	1800.5
	1	1.1687	1.3658	1.5961	1.8654	2.18	2.5477	2.9774	3.4796	4.0665	4.7524	5.554	6.4907	7.5855	8.8649	10.36	12.108	14.15	16.536	19.325	22.585	26.394	30.846	36.049	42.129	49.234	57.538	67.242	78.583	91.836	107.32	125.42	146.58	171.3	200.18	233.94	273.38	319.48	373.34	436.28	509.83	595.76	696.15	813.45	950.48	1110.5	1297.5	1515.9	1770.9
	1	1.1684	1.3651	1.5949	1.8634	2.1771	2.5437	2.9719	3.4723	4.0569	4.7399	5.5379	6.4702	7.5596	8.8323	10.319	12.057	14.086	16.458	19.229	22.466	26.249	30.668	35.831	41.863	48.911	57.145	66.765	78.005	91.137	106.48	124.4	145.35	169.81	198.4	231.79	270.8	316.38	369.62	431.82	504.48	589.35	688.49	804.28	939.52	1097.5	1281.9	1497.2	1748.7
	1	1.168	1.3642	1.5934	1.8611	2.1737	2.5389	2.9654	3.4635	4.0454	4.725	5.5188	6.4459	7.5287	8.7935	10.271	11.996	14.011	16.365	19.114	22.325	26.076	30.456	35.573	41.548	48.528	56.68	66.201	77.322	90.31	105.48	123.2	143.89	168.06	196.29	229.25	267.76	312.72	365.23	426.56	498.18	581.8	679.46	793.48	926.61	1082	1263.5	1475.3	1722.5
	1	1.1679	1.364	1.5931	1.8606	2.1731	2.538	2.9641	3.4619	4.0432	4.7222	5.5151	6.4413	7.5229	8.7862	10.262	11.985	13.997	16.348	19.093	22.299	26.043	30.416	35.524	41.489	48.456	56.592	66.095	77.193	90.154	105.29	122.97	143.62	167.73	195.89	228.78	267.18	312.03	364.41	425.57	496.99	580.39	677.76	791.45	924.19	1079.1	1260	1471.2	1717.5
	1	1.1679	1.364	1.593	1.8605	2.1729	2.5378	2.9639	3.4615	4.0427	4.7215	5.5143	6.4402	7.5215	8.7845	10.259	11.982	13.994	16.344	19.088	22.293	26.036	30.407	35.513	41.475	48.439	56.572	66.07	77.163	90.118	105.25	122.92	143.55	167.65	195.8	228.67	267.05	311.87	364.22	425.34	496.72	580.06	677.37	790.99	923.63	1078.5	1259.2	1470.2	1716.4
	1	1.1676	1.3632	1.5917	1.8584	2.1698	2.5334	2.9579	3.4536	4.0323	4.708	5.4969	6.4181	7.4936	8.7493	10.215	11.927	13.926	16.259	18.984	22.165	25.879	30.216	35.279	41.191	48.093	56.152	65.561	76.546	89.372	104.35	121.83	142.24	166.07	193.9	226.38	264.31	308.58	360.27	420.61	491.05	573.28	669.26	781.3	912.05	1064.7	1242.7	1450.5	1693
	1	1.1675	1.3631	1.5914	1.858	2.1692	2.5326	2.9569	3.4522	4.0304	4.7056	5.4938	6.4141	7.4886	8.743	10.208	11.917	13.914	16.244	18.966	22.142	25.851	30.182	35.238	41.14	48.031	56.077	65.47	76.436	89.239	104.19	121.64	142.01	165.79	193.56	225.98	263.82	308	359.57	419.77	490.05	572.08	667.82	779.57	910	1062.2	1239.8	1447	1688.8
	1	1.1674	1.3629	1.591	1.8574	2.1684	2.5314	2.9552	3.45	4.0276	4.7018	5.489	6.408	7.4808	8.7332	10.195	11.902	13.895	16.221	18.937	22.107	25.808	30.129	35.173	41.061	47.936	55.961	65.329	76.266	89.033	103.94	121.34	141.65	165.36	193.04	225.35	263.06	307.09	358.48	418.47	488.49	570.21	665.59	776.91	906.81	1058.4	1235.3	1441.6	1682.3
	1	1.1672	1.3624	1.5903	1.8562	2.1666	2.529	2.9519	3.4456	4.0218	4.6943	5.4794	6.3957	7.4653	8.7137	10.171	11.872	13.857	16.174	18.879	22.036	25.722	30.023	35.044	40.904	47.744	55.728	65.047	75.925	88.621	103.44	120.74	140.92	164.49	191.99	224.09	261.55	305.28	356.31	415.86	485.37	566.48	661.13	771.58	900.45	1050.8	1226.2	1430.8	1669.5
	1	1.1672	1.3622	1.5899	1.8557	2.1659	2.5279	2.9504	3.4436	4.0192	4.691	5.4751	6.3903	7.4584	8.7051	10.16	11.858	13.841	16.154	18.854	22.006	25.684	29.977	34.987	40.835	47.66	55.626	64.924	75.775	88.44	103.22	120.47	140.61	164.11	191.53	223.54	260.89	304.48	355.36	414.73	484	564.85	659.18	769.25	897.66	1047.5	1222.2	1426.1	1663.8
	1	1.1671	1.3622	1.5899	1.8557	2.1658	2.5279	2.9504	3.4435	4.0191	4.6909	5.4749	6.3901	7.4581	8.7047	10.16	11.858	13.84	16.153	18.853	22.004	25.682	29.975	34.985	40.832	47.657	55.622	64.919	75.769	88.432	103.21	120.46	140.59	164.09	191.51	223.51	260.86	304.45	355.32	414.68	483.95	564.78	659.1	769.15	897.55	1047.3	1222.1	1425.9	1663.6
	1	1.1671	1.3621	1.5897	1.8553	2.1652	2.527	2.9492	3.442	4.0171	4.6883	5.4716	6.3858	7.4528	8.698	10.151	11.847	13.827	16.137	18.833	21.98	25.652	29.938	34.94	40.778	47.591	55.542	64.822	75.652	88.291	103.04	120.26	140.35	163.79	191.15	223.08	260.34	303.83	354.57	413.78	482.88	563.5	657.57	767.32	895.37	1044.7	1219	1422.2	1659.2
	1	1.1669	1.3617	1.589	1.8542	2.1637	2.5248	2.9463	3.438	4.0119	4.6815	5.4629	6.3748	7.4388	8.6804	10.129	11.82	13.793	16.095	18.782	21.916	25.575	29.843	34.824	40.637	47.419	55.334	64.57	75.346	87.922	102.6	119.72	139.7	163.01	190.22	221.96	258.99	302.21	352.63	411.46	480.1	560.17	653.59	762.57	889.7	1038	1210.9	1412.6	1647.7
	1	1.1666	1.3609	1.5875	1.8519	2.1604	2.5202	2.94	3.4297	4.0009	4.6673	5.4447	6.3516	7.4095	8.6436	10.083	11.763	13.722	16.007	18.673	21.784	25.412	29.644	34.582	40.342	47.061	54.899	64.042	74.708	87.15	101.66	118.6	138.35	161.39	188.26	219.61	256.18	298.83	348.58	406.61	474.3	553.24	645.31	752.67	877.88	1023.9	1194.1	1392.6	1623.9
	1	1.1659	1.3593	1.5848	1.8477	2.1542	2.5115	2.9282	3.4139	3.9802	4.6405	5.4103	6.3078	7.3542	8.5741	9.9965	11.655	13.588	15.842	18.47	21.534	25.106	29.271	34.126	39.787	46.387	54.082	63.053	73.512	85.706	99.922	116.5	135.82	158.34	184.61	215.22	250.92	292.53	341.03	397.58	463.49	540.32	629.87	734.25	855.9	997.67	1162.9	1355.4	1579.6
	1	1.1659	1.3592	1.5847	1.8475	2.1539	2.5112	2.9277	3.4133	3.9794	4.6394	5.4089	6.306	7.352	8.5713	9.993	11.65	13.583	15.836	18.462	21.524	25.094	29.256	34.108	39.765	46.36	54.049	63.014	73.464	85.648	99.852	116.41	135.72	158.22	184.46	215.05	250.71	292.27	340.73	397.22	463.06	539.81	629.26	733.52	855.03	996.63	1161.6	1353.9	1577.8
	1	1.1658	1.3591	1.5844	1.847	2.1532	2.5102	2.9264	3.4115	3.9771	4.6365	5.4051	6.3012	7.3459	8.5637	9.9834	11.639	13.568	15.817	18.44	21.497	25.06	29.215	34.058	39.704	46.287	53.96	62.905	73.333	85.49	99.661	116.18	135.44	157.89	184.06	214.57	250.13	291.58	339.91	396.23	461.88	538.4	627.58	731.51	852.63	993.77	1158.2	1349.8	1573
	1	1.1655	1.3585	1.5834	1.8455	2.151	2.507	2.9221	3.4058	3.9695	4.6267	5.3926	6.2852	7.3257	8.5384	9.9518	11.599	13.519	15.757	18.366	21.406	24.949	29.079	33.893	39.503	46.042	53.664	62.547	72.9	84.967	99.031	115.42	134.53	156.79	182.74	212.99	248.23	289.31	337.18	392.97	457.99	533.75	622.02	724.89	844.73	984.36	1147	1336.5	1557.1
	1	1.1649	1.3569	1.5807	1.8413	2.1449	2.4985	2.9105	3.3904	3.9494	4.6006	5.3591	6.2427	7.272	8.471	9.8677	11.495	13.39	15.598	18.169	21.165	24.655	28.72	33.455	38.971	45.396	52.88	61.599	71.754	83.584	97.364	113.42	132.11	153.89	179.26	208.81	243.23	283.32	330.01	384.4	447.74	521.51	607.42	707.47	823.97	959.62	1117.6	1301.4	1515.4
	1	1.1646	1.3564	1.5797	1.8397	2.1426	2.4954	2.9062	3.3846	3.9419	4.5908	5.3466	6.2268	7.252	8.4459	9.8364	11.456	13.342	15.538	18.096	21.075	24.545	28.586	33.292	38.773	45.156	52.589	61.247	71.33	83.072	96.747	112.67	131.22	152.82	177.97	207.27	241.38	281.1	327.36	381.23	443.96	517	602.04	701.05	816.32	950.51	1106.7	1288.5	1500.1
	1	1.1646	1.3562	1.5794	1.8393	2.142	2.4944	2.9049	3.383	3.9396	4.588	5.343	6.2222	7.2461	8.4385	9.8272	11.444	13.328	15.521	18.075	21.049	24.513	28.547	33.244	38.715	45.085	52.504	61.144	71.205	82.922	96.566	112.46	130.96	152.51	177.6	206.81	240.84	280.46	326.59	380.31	442.85	515.68	600.46	699.17	814.08	947.84	1103.5	1284.7	1495.6
	1	1.1644	1.3559	1.5789	1.8385	2.1409	2.4929	2.9028	3.3802	3.936	4.5833	5.337	6.2146	7.2365	8.4265	9.8121	11.426	13.304	15.492	18.04	21.006	24.46	28.483	33.166	38.62	44.97	52.365	60.976	71.002	82.677	96.271	112.1	130.53	151.99	176.98	206.08	239.96	279.4	325.33	378.8	441.05	513.52	597.89	696.11	810.43	943.5	1098.4	1278.6	1488.3
	1	1.1644	1.3559	1.5788	1.8383	2.1406	2.4925	2.9023	3.3795	3.9351	4.582	5.3354	6.2126	7.234	8.4233	9.8082	11.421	13.298	15.485	18.031	20.995	24.447	28.466	33.146	38.595	44.94	52.328	60.931	70.948	82.612	96.193	112.01	130.42	151.86	176.82	205.88	239.72	279.12	324.99	378.4	440.57	512.95	597.22	695.3	809.47	942.36	1097	1277	1486.4
	1	1.1643	1.3555	1.5782	1.8374	2.1392	2.4906	2.8997	3.376	3.9305	4.5762	5.3279	6.203	7.2219	8.4082	9.7893	11.397	13.269	15.449	17.987	20.941	24.381	28.386	33.048	38.477	44.797	52.154	60.721	70.694	82.306	95.824	111.56	129.89	151.22	176.05	204.96	238.62	277.8	323.41	376.51	438.32	510.27	594.01	691.48	804.92	936.94	1090.6	1269.3	1477.3
	1	1.1643	1.3555	1.5781	1.8374	2.1392	2.4905	2.8996	3.3759	3.9304	4.576	5.3277	6.2028	7.2216	8.4078	9.7888	11.397	13.269	15.448	17.986	20.94	24.379	28.384	33.046	38.473	44.793	52.15	60.715	70.688	82.298	95.814	111.55	129.87	151.2	176.03	204.94	238.59	277.77	323.37	376.46	438.26	510.2	593.93	691.38	804.81	936.8	1090.4	1269.1	1477
	1	1.1642	1.3555	1.5781	1.8373	2.1391	2.4904	2.8995	3.3757	3.9302	4.5757	5.3272	6.2022	7.2209	8.407	9.7878	11.395	13.267	15.446	17.983	20.937	24.376	28.379	33.04	38.467	44.785	52.14	60.704	70.673	82.281	95.794	111.53	129.84	151.16	175.99	204.89	238.53	277.69	323.28	376.36	438.14	510.05	593.75	691.17	804.55	936.5	1090	1268.7	1476.5
	1	1.164	1.3549	1.5772	1.8359	2.137	2.4875	2.8955	3.3704	3.9232	4.5667	5.3157	6.1876	7.2025	8.3838	9.7589	11.36	13.223	15.391	17.916	20.854	24.275	28.256	32.891	38.285	44.565	51.874	60.382	70.285	81.812	95.229	110.85	129.03	150.18	174.81	203.48	236.84	275.68	320.87	373.48	434.7	505.94	588.86	685.34	797.61	928.23	1080.2	1257	1462.6
	1	1.1639	1.3547	1.5767	1.8351	2.1359	2.486	2.8934	3.3676	3.9196	4.562	5.3097	6.18	7.1929	8.3718	9.7439	11.341	13.2	15.363	17.881	20.812	24.223	28.193	32.814	38.192	44.451	51.736	60.215	70.084	81.57	94.938	110.5	128.6	149.68	174.21	202.75	235.97	274.64	319.63	371.99	432.92	503.83	586.33	682.33	794.03	923.97	1075.1	1251	1455.5
	1	1.1637	1.3543	1.5761	1.8341	2.1344	2.4839	2.8907	3.364	3.9148	4.5559	5.3018	6.17	7.1803	8.356	9.7242	11.316	13.169	15.326	17.835	20.756	24.154	28.109	32.712	38.068	44.301	51.555	59.996	69.819	81.25	94.553	110.03	128.05	149.01	173.41	201.79	234.83	273.27	317.99	370.03	430.59	501.04	583.01	678.38	789.32	918.37	1068.5	1243	1446
	1	1.1636	1.354	1.5755	1.8333	2.1332	2.4822	2.8884	3.3609	3.9108	4.5506	5.2951	6.1615	7.1696	8.3426	9.7075	11.296	13.144	15.294	17.796	20.708	24.096	28.038	32.625	37.963	44.174	51.401	59.81	69.595	80.98	94.228	109.64	127.58	148.45	172.73	200.98	233.86	272.11	316.61	368.38	428.62	498.69	580.21	675.04	785.34	913.64	1062.8	1236.4	1438.1
	1	1.1635	1.3536	1.5749	1.8323	2.1318	2.4803	2.8857	3.3574	3.9062	4.5447	5.2876	6.1519	7.1575	8.3275	9.6886	11.272	13.115	15.259	17.753	20.655	24.031	27.959	32.528	37.845	44.031	51.228	59.601	69.343	80.677	93.863	109.2	127.05	147.82	171.97	200.08	232.77	270.81	315.05	366.53	426.4	496.05	577.07	671.29	780.89	908.33	1056.5	1228.9	1429.2
	1	1.1634	1.3536	1.5748	1.8322	2.1316	2.48	2.8853	3.3568	3.9054	4.5437	5.2863	6.1502	7.1554	8.3248	9.6853	11.268	13.11	15.252	17.745	20.645	24.019	27.944	32.511	37.824	44.006	51.198	59.564	69.299	80.623	93.798	109.13	126.96	147.7	171.84	199.92	232.58	270.58	314.78	366.2	426.01	495.58	576.51	670.63	780.09	907.39	1055.4	1227.5	1427.6
	1	1.1634	1.3535	1.5746	1.8319	2.1312	2.4794	2.8846	3.3559	3.9042	4.5421	5.2843	6.1477	7.1521	8.3207	9.6802	11.262	13.102	15.243	17.733	20.631	24.001	27.923	32.485	37.793	43.968	51.151	59.508	69.231	80.542	93.7	109.01	126.82	147.53	171.64	199.67	232.29	270.23	314.36	365.7	425.42	494.88	575.67	669.63	778.9	905.97	1053.7	1225.5	1425.2
	1	1.1632	1.353	1.5738	1.8306	2.1293	2.4768	2.881	3.3511	3.898	4.5341	5.274	6.1347	7.1357	8.3002	9.6547	11.23	13.063	15.194	17.674	20.558	23.913	27.815	32.354	37.633	43.774	50.917	59.226	68.89	80.131	93.206	108.41	126.1	146.68	170.61	198.44	230.82	268.47	312.26	363.19	422.43	491.31	571.42	664.57	772.88	898.81	1045.2	1215.4	1413.2
	1	1.1631	1.3527	1.5733	1.8298	2.1282	2.4752	2.8788	3.3482	3.8941	4.529	5.2675	6.1264	7.1254	8.2872	9.6385	11.21	13.038	15.164	17.636	20.512	23.857	27.746	32.271	37.532	43.652	50.769	59.047	68.675	79.872	92.894	108.04	125.65	146.14	169.96	197.67	229.89	267.36	310.94	361.61	420.54	489.07	568.74	661.38	769.09	894.3	1039.9	1209	1405.7
	1	1.1629	1.3524	1.5727	1.8289	2.1269	2.4734	2.8764	3.345	3.8899	4.5237	5.2607	6.1177	7.1144	8.2735	9.6214	11.189	13.012	15.132	17.597	20.464	23.797	27.674	32.183	37.426	43.523	50.614	58.859	68.448	79.598	92.565	107.64	125.18	145.57	169.28	196.85	228.91	266.19	309.54	359.95	418.56	486.7	565.92	658.03	765.1	889.56	1034.2	1202.3	1397.7
	1	1.1627	1.3519	1.5718	1.8275	2.1249	2.4706	2.8725	3.3399	3.8832	4.515	5.2496	6.1037	7.0967	8.2513	9.5938	11.155	12.969	15.079	17.533	20.385	23.702	27.558	32.041	37.254	43.315	50.362	58.555	68.081	79.157	92.034	107.01	124.41	144.65	168.18	195.54	227.34	264.31	307.3	357.27	415.36	482.89	561.38	652.62	758.67	881.92	1025.1	1191.6	1384.9
	1	1.1627	1.3518	1.5718	1.8275	2.1248	2.4705	2.8724	3.3397	3.883	4.5147	5.2492	6.1031	7.096	8.2504	9.5927	11.153	12.968	15.077	17.53	20.382	23.698	27.553	32.036	37.247	43.307	50.352	58.543	68.066	79.139	92.013	106.98	124.38	144.61	168.14	195.48	227.28	264.24	307.21	357.16	415.23	482.74	561.2	652.41	758.41	881.61	1024.8	1191.1	1384.4
	1	1.1627	1.3518	1.5718	1.8275	2.1248	2.4704	2.8723	3.3396	3.8829	4.5146	5.2491	6.103	7.0959	8.2503	9.5924	11.153	12.967	15.077	17.53	20.381	23.697	27.552	32.034	37.246	43.305	50.35	58.54	68.063	79.135	92.008	106.97	124.38	144.61	168.13	195.47	227.26	264.22	307.19	357.14	415.21	482.71	561.17	652.36	758.36	881.55	1024.7	1191	1384.3
	1	1.1624	1.3513	1.5707	1.8259	2.1225	2.4672	2.868	3.3339	3.8754	4.5049	5.2366	6.0872	7.076	8.2254	9.5614	11.115	12.92	15.018	17.458	20.294	23.59	27.422	31.876	37.053	43.072	50.068	58.2	67.653	78.642	91.414	106.26	123.52	143.58	166.9	194	225.5	262.12	304.68	354.15	411.64	478.45	556.1	646.34	751.19	873.03	1014.6	1179	1370
	1	1.1617	1.3496	1.5678	1.8213	2.1159	2.458	2.8555	3.3173	3.8538	4.477	5.2009	6.042	7.019	8.1541	9.4727	11.004	12.784	14.851	17.253	20.043	23.284	27.049	31.423	36.505	42.408	49.265	57.231	66.486	77.236	89.725	104.23	121.09	140.66	163.41	189.82	220.51	256.16	297.57	345.66	401.53	466.41	541.77	629.29	730.92	848.94	985.98	1145.1	1329.8
	1	1.1617	1.3495	1.5676	1.821	2.1154	2.4574	2.8547	3.3162	3.8523	4.4751	5.1985	6.0389	7.0152	8.1493	9.4667	10.997	12.775	14.84	17.239	20.026	23.263	27.024	31.393	36.468	42.363	49.211	57.166	66.408	77.142	89.612	104.1	120.92	140.47	163.17	189.55	220.18	255.76	297.09	345.1	400.85	465.61	540.81	628.15	729.57	847.34	984.07	1142.8	1327.1
	1	1.1614	1.3488	1.5664	1.8191	2.1127	2.4536	2.8495	3.3092	3.8432	4.4634	5.1836	6.02	6.9913	8.1194	9.4296	10.951	12.718	14.77	17.154	19.921	23.136	26.869	31.204	36.239	42.086	48.877	56.763	65.922	76.558	88.91	103.25	119.91	139.26	161.73	187.81	218.11	253.29	294.15	341.59	396.67	460.63	534.89	621.11	721.21	837.41	972.28	1128.8	1310.5
	1	1.1612	1.3484	1.5659	1.8183	2.1115	2.4519	2.8472	3.3063	3.8393	4.4583	5.1771	6.0118	6.9811	8.1066	9.4136	10.931	12.694	14.74	17.117	19.876	23.081	26.802	31.123	36.141	41.968	48.734	56.59	65.713	76.307	88.609	102.89	119.48	138.74	161.1	187.07	217.23	252.24	292.89	340.08	394.88	458.5	532.36	618.1	717.63	833.16	967.24	1122.8	1303.4
	1	1.1611	1.3481	1.5652	1.8174	2.1101	2.45	2.8446	3.3028	3.8348	4.4525	5.1696	6.0023	6.9691	8.0917	9.395	10.908	12.665	14.705	17.074	19.824	23.017	26.725	31.029	36.027	41.83	48.567	56.39	65.472	76.017	88.26	102.48	118.98	138.14	160.39	186.21	216.2	251.01	291.43	338.35	392.81	456.04	529.43	614.62	713.49	828.24	961.41	1115.9	1295.2
	1	1.1609	1.3477	1.5646	1.8163	2.1086	2.4479	2.8418	3.2991	3.83	4.4463	5.1618	5.9924	6.9566	8.076	9.3755	10.884	12.636	14.669	17.029	19.769	22.95	26.643	30.931	35.908	41.685	48.393	56.179	65.219	75.713	87.895	102.04	118.45	137.51	159.63	185.31	215.13	249.73	289.9	336.52	390.64	453.46	526.36	610.97	709.16	823.1	955.31	1108.7	1286.6
	1	1.1608	1.3475	1.5642	1.8157	2.1077	2.4467	2.8402	3.2969	3.8271	4.4426	5.157	5.9863	6.949	8.0665	9.3637	10.87	12.618	14.647	17.002	19.736	22.91	26.594	30.871	35.835	41.598	48.287	56.052	65.065	75.528	87.673	101.77	118.13	137.13	159.18	184.77	214.48	248.95	288.97	335.42	389.33	451.9	524.5	608.77	706.54	819.99	951.62	1104.3	1281.4
	1	1.1607	1.3473	1.5639	1.8153	2.107	2.4457	2.8388	3.2951	3.8248	4.4396	5.1532	5.9815	6.9429	8.0589	9.3543	10.858	12.603	14.629	16.98	19.71	22.878	26.555	30.823	35.777	41.528	48.203	55.95	64.943	75.381	87.497	101.56	117.88	136.83	158.81	184.34	213.96	248.34	288.24	334.54	388.29	450.65	523.03	607.01	704.46	817.52	948.68	1100.8	1277.3
	1	1.1606	1.347	1.5634	1.8145	2.1059	2.4441	2.8366	3.2922	3.821	4.4347	5.147	5.9736	6.933	8.0466	9.3389	10.839	12.58	14.6	16.945	19.666	22.825	26.491	30.745	35.683	41.414	48.065	55.785	64.744	75.142	87.209	101.21	117.47	136.33	158.22	183.63	213.11	247.33	287.04	333.12	386.59	448.63	520.62	604.15	701.06	813.49	943.91	1095.2	1270.6
	1	1.1606	1.347	1.5633	1.8144	2.1058	2.444	2.8365	3.292	3.8207	4.4343	5.1464	5.973	6.9322	8.0455	9.3376	10.837	12.578	14.598	16.942	19.663	22.821	26.486	30.739	35.675	41.405	48.054	55.771	64.727	75.122	87.185	101.19	117.43	136.29	158.17	183.57	213.04	247.25	286.94	333	386.44	448.46	520.42	603.91	700.78	813.16	943.51	1094.7	1270.1
	1	1.1605	1.3469	1.5631	1.8141	2.1053	2.4433	2.8356	3.2909	3.8192	4.4324	5.144	5.9699	6.9283	8.0406	9.3316	10.83	12.568	14.586	16.928	19.646	22.8	26.46	30.708	35.638	41.36	48	55.706	64.649	75.027	87.072	101.05	117.27	136.1	157.94	183.29	212.71	246.85	286.47	332.43	385.77	447.67	519.48	602.79	699.45	811.57	941.63	1092.5	1267.4
	1	1.1605	1.3468	1.563	1.8139	2.105	2.4429	2.835	3.2901	3.8182	4.431	5.1423	5.9677	6.9256	8.0373	9.3273	10.825	12.562	14.578	16.918	19.634	22.785	26.443	30.687	35.613	41.329	47.962	55.661	64.594	74.962	86.993	100.96	117.16	135.96	157.78	183.1	212.48	246.58	286.14	332.04	385.31	447.11	518.82	602.01	698.52	810.48	940.33	1090.9	1265.6
	1	1.1598	1.3452	1.5601	1.8095	2.0986	2.434	2.823	3.2741	3.7974	4.4042	5.1081	5.9244	6.8712	7.9692	9.2428	10.72	12.433	14.42	16.724	19.397	22.497	26.092	30.262	35.098	40.706	47.211	54.756	63.506	73.654	85.423	99.073	114.9	133.26	154.56	179.25	207.89	241.1	279.61	324.28	376.07	436.12	505.76	586.5	680.11	788.64	914.44	1060.3	1229.3
	1	1.1597	1.3448	1.5596	1.8086	2.0974	2.4323	2.8206	3.271	3.7933	4.399	5.1014	5.916	6.8606	7.956	9.2264	10.7	12.408	14.389	16.687	19.351	22.441	26.024	30.179	34.998	40.586	47.066	54.581	63.295	73.401	85.12	98.71	114.47	132.74	153.94	178.51	207	240.05	278.36	322.78	374.29	434.01	503.25	583.52	676.58	784.45	909.47	1054.4	1222.3
	1	1.1596	1.3446	1.5592	1.8081	2.0966	2.4312	2.8192	3.2691	3.7908	4.3957	5.0972	5.9107	6.8539	7.9477	9.216	10.687	12.392	14.37	16.663	19.322	22.406	25.981	30.127	34.935	40.51	46.975	54.471	63.163	73.242	84.929	98.481	114.2	132.42	153.54	178.04	206.45	239.38	277.57	321.84	373.17	432.68	501.67	581.65	674.35	781.81	906.35	1050.7	1217.9
	1	1.1595	1.3445	1.5589	1.8076	2.0959	2.4302	2.8179	3.2674	3.7885	4.3929	5.0936	5.906	6.8481	7.9404	9.207	10.676	12.378	14.353	16.642	19.297	22.375	25.944	30.082	34.88	40.444	46.895	54.375	63.048	73.104	84.763	98.282	113.96	132.13	153.2	177.64	205.96	238.8	276.88	321.02	372.2	431.53	500.3	580.02	672.42	779.52	903.63	1047.5	1214.1
	1	1.1594	1.3443	1.5587	1.8072	2.0954	2.4295	2.8168	3.266	3.7867	4.3905	5.0906	5.9023	6.8434	7.9345	9.1997	10.667	12.367	14.339	16.626	19.276	22.35	25.914	30.045	34.836	40.39	46.83	54.297	62.953	72.991	84.628	98.12	113.76	131.9	152.93	177.3	205.57	238.33	276.32	320.36	371.41	430.58	499.18	578.69	670.84	777.65	901.42	1044.8	1211
	1	1.1592	1.3437	1.5576	1.8056	2.093	2.4262	2.8125	3.2602	3.7792	4.3808	5.0782	5.8866	6.8237	7.91	9.1692	10.629	12.321	14.282	16.556	19.191	22.246	25.788	29.893	34.651	40.167	46.561	53.973	62.565	72.524	84.068	97.449	112.96	130.94	151.78	175.94	203.94	236.39	274.01	317.6	368.13	426.7	494.56	573.21	664.35	769.95	892.29	1034	1198.2
	1	1.1591	1.3434	1.5571	1.8048	2.0919	2.4247	2.8104	3.2574	3.7756	4.3761	5.0722	5.8791	6.8143	7.8982	9.1545	10.611	12.299	14.255	16.522	19.15	22.197	25.727	29.82	34.563	40.061	46.433	53.818	62.378	72.3	83.8	97.128	112.58	130.48	151.23	175.28	203.16	235.46	272.9	316.29	366.57	424.84	492.35	570.59	661.24	766.26	887.93	1028.9	1192.1
	1	1.1588	1.3429	1.5562	1.8034	2.0899	2.4219	2.8066	3.2524	3.769	4.3676	5.0614	5.8654	6.7971	7.8767	9.1279	10.578	12.258	14.205	16.461	19.076	22.106	25.618	29.687	34.402	39.866	46.199	53.536	62.04	71.894	83.312	96.544	111.88	129.65	150.24	174.09	201.74	233.77	270.89	313.9	363.73	421.46	488.35	565.84	655.61	759.59	880.03	1019.5	1181
	1	1.1588	1.3427	1.5559	1.8029	2.0892	2.4209	2.8052	3.2506	3.7667	4.3647	5.0576	5.8606	6.791	7.8692	9.1185	10.566	12.244	14.188	16.44	19.05	22.075	25.579	29.64	34.346	39.798	46.117	53.438	61.921	71.751	83.142	96.34	111.63	129.35	149.89	173.68	201.24	233.18	270.19	313.06	362.74	420.29	486.95	564.18	653.64	757.26	877.27	1016.2	1177.2
	1	1.1587	1.3426	1.5556	1.8025	2.0886	2.42	2.8041	3.2491	3.7647	4.3622	5.0544	5.8566	6.786	7.8629	9.1107	10.557	12.232	14.173	16.422	19.028	22.048	25.547	29.601	34.299	39.741	46.048	53.355	61.822	71.632	82.999	96.17	111.43	129.11	149.6	173.33	200.83	232.69	269.6	312.37	361.91	419.3	485.78	562.8	652	755.31	874.96	1013.5	1173.9
	1	1.1586	1.3424	1.5554	1.8021	2.0879	2.4191	2.8029	3.2475	3.7626	4.3594	5.0509	5.8521	6.7804	7.856	9.1021	10.546	12.219	14.157	16.403	19.004	22.019	25.512	29.558	34.247	39.679	45.973	53.265	61.714	71.502	82.843	95.983	111.21	128.84	149.28	172.95	200.38	232.15	268.96	311.6	361	418.22	484.51	561.28	650.2	753.19	872.44	1010.5	1170.4
	1	1.1583	1.3417	1.5541	1.8001	2.0851	2.4152	2.7976	3.2405	3.7535	4.3478	5.0361	5.8334	6.7569	7.8266	9.0657	10.501	12.163	14.089	16.32	18.903	21.896	25.362	29.377	34.028	39.415	45.655	52.882	61.254	70.95	82.182	95.191	110.26	127.71	147.93	171.34	198.46	229.87	266.24	308.37	357.16	413.67	479.1	554.87	642.6	744.18	861.78	997.92	1155.5
	1	1.158	1.3409	1.5528	1.7981	2.0822	2.4112	2.7922	3.2333	3.7442	4.3357	5.0207	5.8139	6.7325	7.7962	9.0279	10.454	12.106	14.019	16.233	18.798	21.768	25.207	29.19	33.801	39.141	45.325	52.486	60.778	70.379	81.498	94.372	109.28	126.54	146.53	169.68	196.48	227.51	263.44	305.04	353.21	408.97	473.53	548.26	634.78	734.92	850.82	984.95	1140.2
	1	1.1573	1.3394	1.5501	1.7939	2.0762	2.4028	2.7808	3.2182	3.7245	4.3104	4.9885	5.7733	6.6815	7.7326	8.9491	10.357	11.986	13.872	16.054	18.58	21.502	24.885	28.8	33.33	38.574	44.641	51.664	59.791	69.196	80.081	92.678	107.26	124.13	143.65	166.24	192.39	222.64	257.65	298.16	345.04	399.28	462.04	534.65	618.66	715.84	828.25	958.26	1108.6
	1	1.1573	1.3392	1.5498	1.7936	2.0756	2.402	2.7797	3.2168	3.7227	4.3081	4.9856	5.7696	6.6768	7.7268	8.9419	10.348	11.975	13.858	16.038	18.56	21.478	24.855	28.764	33.287	38.521	44.579	51.589	59.701	69.088	79.951	92.522	107.07	123.9	143.38	165.93	192.01	222.2	257.12	297.54	344.3	398.4	461	533.41	617.19	714.1	826.19	955.83	1105.7
	1	1.157	1.3386	1.5487	1.7918	2.073	2.3984	2.7748	3.2104	3.7143	4.2973	4.9718	5.7522	6.6551	7.6996	8.9082	10.306	11.924	13.796	15.961	18.466	21.365	24.718	28.598	33.087	38.28	44.288	51.24	59.282	68.586	79.35	91.804	106.21	122.88	142.16	164.47	190.28	220.14	254.68	294.63	340.85	394.31	456.15	527.68	610.4	706.07	816.69	944.6	1092.5
	1	1.1569	1.3385	1.5485	1.7915	2.0726	2.3978	2.774	3.2093	3.7129	4.2955	4.9695	5.7493	6.6514	7.6952	8.9026	10.3	11.916	13.785	15.949	18.451	21.346	24.696	28.571	33.054	38.24	44.24	51.182	59.213	68.503	79.251	91.686	106.07	122.71	141.96	164.23	190	219.8	254.28	294.15	340.28	393.64	455.36	526.73	609.28	704.74	815.13	942.75	1090.3
	1	1.1569	1.3383	1.5483	1.7912	2.0722	2.3972	2.7733	3.2083	3.7116	4.2938	4.9674	5.7467	6.6481	7.691	8.8975	10.293	11.908	13.776	15.937	18.437	21.329	24.675	28.546	33.023	38.204	44.196	51.129	59.149	68.427	79.16	91.577	105.94	122.56	141.78	164.01	189.74	219.49	253.91	293.72	339.76	393.02	454.63	525.87	608.26	703.53	813.69	941.06	1088.3
	1	1.1567	1.338	1.5478	1.7903	2.0709	2.3955	2.771	3.2053	3.7077	4.2888	4.961	5.7386	6.638	7.6784	8.8819	10.274	11.884	13.747	15.902	18.394	21.277	24.611	28.469	32.931	38.092	44.062	50.968	58.955	68.195	78.883	91.245	105.54	122.08	141.21	163.34	188.94	218.54	252.78	292.38	338.18	391.14	452.39	523.22	605.13	699.83	809.32	935.89	1082.2
	1	1.1567	1.3379	1.5475	1.79	2.0705	2.3949	2.7701	3.2041	3.7061	4.2868	4.9584	5.7353	6.6339	7.6733	8.8756	10.266	11.875	13.735	15.887	18.376	21.256	24.586	28.438	32.893	38.047	44.008	50.903	58.877	68.102	78.771	91.111	105.38	121.89	140.99	163.07	188.62	218.16	252.32	291.84	337.54	390.38	451.5	522.16	603.87	698.34	807.56	933.81	1079.7
	1	1.1553	1.3348	1.5421	1.7816	2.0583	2.378	2.7474	3.1741	3.6671	4.2366	4.8947	5.6549	6.5332	7.548	8.7203	10.075	11.64	13.447	15.536	17.949	20.737	23.957	27.678	31.977	36.944	42.682	49.311	56.969	65.817	76.038	87.847	101.49	117.25	135.46	156.49	180.79	208.86	241.29	278.75	322.02	372	429.72	496.4	573.4	662.33	765.02	883.58	1020.5
	1	1.155	1.3339	1.5406	1.7794	2.0551	2.3736	2.7414	3.1662	3.6568	4.2234	4.8779	5.6338	6.5067	7.515	8.6795	10.024	11.578	13.372	15.444	17.837	20.601	23.793	27.48	31.739	36.656	42.336	48.897	56.473	65.223	75.329	87.001	100.48	116.05	134.03	154.79	178.77	206.46	238.44	275.37	318.02	367.26	424.13	489.78	565.58	653.09	754.11	870.71	1005.3
	1	1.1548	1.3336	1.54	1.7784	2.0538	2.3717	2.7389	3.1628	3.6525	4.2179	4.8709	5.6249	6.4957	7.5013	8.6625	10.004	11.552	13.341	15.406	17.791	20.545	23.725	27.398	31.639	36.537	42.193	48.724	56.267	64.976	75.034	86.649	100.06	115.55	133.43	154.08	177.93	205.47	237.26	273.97	316.36	365.3	421.8	487.03	562.34	649.26	749.59	865.38	998.99
	1	1.1546	1.3331	1.5392	1.7772	2.052	2.3693	2.7356	3.1586	3.6469	4.2108	4.8618	5.6135	6.4814	7.4835	8.6405	9.9764	11.519	13.3	15.356	17.73	20.472	23.637	27.291	31.51	36.382	42.007	48.501	56	64.657	74.653	86.194	99.519	114.9	132.66	153.17	176.85	204.18	235.73	272.16	314.22	362.77	418.8	483.49	558.15	644.32	743.75	858.5	990.88
	1	1.1546	1.3331	1.5392	1.7772	2.0519	2.3692	2.7354	3.1584	3.6466	4.2104	4.8614	5.6129	6.4807	7.4826	8.6395	9.9752	11.517	13.298	15.354	17.727	20.468	23.633	27.286	31.504	36.375	41.998	48.491	55.987	64.643	74.635	86.173	99.494	114.87	132.63	153.13	176.8	204.12	235.66	272.08	314.12	362.65	418.67	483.33	557.96	644.09	743.49	858.18	990.51
	1	1.1546	1.3331	1.5391	1.777	2.0517	2.3689	2.7351	3.1579	3.646	4.2096	4.8603	5.6116	6.4791	7.4806	8.6369	9.972	11.513	13.293	15.348	17.721	20.46	23.622	27.274	31.49	36.357	41.977	48.465	55.957	64.606	74.592	86.121	99.431	114.8	132.54	153.02	176.67	203.97	235.49	271.87	313.87	362.36	418.32	482.92	557.48	643.52	742.82	857.39	989.58
	1	1.1541	1.3318	1.537	1.7738	2.047	2.3624	2.7263	3.1463	3.631	4.1903	4.8358	5.5808	6.4405	7.4327	8.5777	9.8991	11.424	13.184	15.215	17.559	20.264	23.385	26.987	31.145	35.942	41.479	47.869	55.242	63.752	73.572	84.904	97.982	113.07	130.49	150.59	173.78	200.54	231.42	267.05	308.17	355.6	410.34	473.48	546.33	630.37	727.3	839.1	968.02
	1	1.154	1.3317	1.5368	1.7734	2.0465	2.3616	2.7253	3.145	3.6293	4.1881	4.8331	5.5773	6.4362	7.4273	8.571	9.8908	11.414	13.172	15.2	17.54	20.241	23.358	26.955	31.106	35.896	41.423	47.801	55.162	63.655	73.457	84.767	97.819	112.88	130.26	150.31	173.45	200.15	230.96	266.51	307.52	354.85	409.44	472.42	545.08	628.89	725.56	837.05	965.61
	1	1.1539	1.3315	1.5364	1.7729	2.0457	2.3606	2.7239	3.1431	3.6269	4.1851	4.8292	5.5724	6.43	7.4197	8.5616	9.8792	11.4	13.154	15.179	17.515	20.21	23.321	26.91	31.051	35.83	41.344	47.707	55.049	63.52	73.296	84.575	97.59	112.61	129.93	149.93	172.99	199.61	230.32	265.75	306.62	353.78	408.18	470.94	543.33	626.83	723.12	834.17	962.22
	1	1.1538	1.3312	1.536	1.7722	2.0447	2.3591	2.7219	3.1405	3.6235	4.1808	4.8237	5.5655	6.4215	7.409	8.5484	9.863	11.38	13.13	15.149	17.479	20.167	23.268	26.846	30.975	35.738	41.234	47.575	54.891	63.331	73.07	84.306	97.269	112.23	129.48	149.39	172.36	198.85	229.42	264.69	305.37	352.29	406.43	468.86	540.88	623.93	719.71	830.15	957.49
	1	1.1537	1.3311	1.5357	1.7717	2.0441	2.3583	2.7208	3.1391	3.6216	4.1783	4.8206	5.5616	6.4165	7.4029	8.5408	9.8537	11.368	13.116	15.132	17.458	20.142	23.238	26.81	30.931	35.685	41.17	47.499	54.8	63.223	72.94	84.151	97.085	112.01	129.22	149.08	171.99	198.42	228.91	264.08	304.65	351.44	405.42	467.67	539.47	622.28	717.76	827.85	954.77
	1	1.1537	1.331	1.5356	1.7716	2.0439	2.358	2.7205	3.1386	3.621	4.1775	4.8196	5.5604	6.415	7.4009	8.5384	9.8507	11.365	13.111	15.127	17.452	20.134	23.228	26.798	30.917	35.669	41.15	47.475	54.771	63.189	72.9	84.103	97.027	111.94	129.14	148.98	171.87	198.28	228.74	263.88	304.42	351.17	405.1	467.3	539.03	621.75	717.14	827.12	953.92
	1	1.1537	1.331	1.5355	1.7715	2.0438	2.3578	2.7202	3.1382	3.6205	4.1769	4.8188	5.5594	6.4138	7.3994	8.5366	9.8485	11.362	13.108	15.123	17.447	20.128	23.221	26.789	30.906	35.656	41.135	47.457	54.749	63.163	72.869	84.066	96.983	111.89	129.08	148.91	171.79	198.18	228.62	263.74	304.25	350.97	404.86	467.01	538.69	621.36	716.67	826.57	953.27
	1	1.1536	1.3308	1.5353	1.7711	2.0432	2.357	2.7191	3.1368	3.6187	4.1746	4.8158	5.5556	6.4091	7.3936	8.5294	9.8396	11.351	13.095	15.106	17.427	20.104	23.192	26.755	30.864	35.606	41.075	47.384	54.663	63.059	72.745	83.919	96.808	111.68	128.83	148.61	171.44	197.76	228.13	263.16	303.56	350.16	403.9	465.88	537.36	619.78	714.81	824.38	950.68
	1	1.1536	1.3307	1.5351	1.7708	2.0427	2.3564	2.7182	3.1356	3.6172	4.1726	4.8134	5.5525	6.4052	7.3888	8.5234	9.8322	11.342	13.084	15.093	17.411	20.084	23.168	26.726	30.83	35.564	41.025	47.325	54.591	62.974	72.643	83.797	96.663	111.5	128.62	148.37	171.15	197.42	227.73	262.68	302.99	349.49	403.11	464.94	536.25	618.48	713.28	822.57	948.56
	1	1.1535	1.3306	1.5349	1.7705	2.0423	2.3559	2.7175	3.1347	3.616	4.1711	4.8114	5.5501	6.4021	7.385	8.5187	9.8265	11.335	13.075	15.082	17.398	20.069	23.15	26.703	30.803	35.531	40.986	47.278	54.535	62.907	72.563	83.702	96.55	111.37	128.46	148.18	170.92	197.15	227.41	262.3	302.55	348.96	402.49	464.21	535.39	617.46	712.07	821.15	946.89
	1	1.1525	1.3283	1.5308	1.7643	2.0334	2.3435	2.7009	3.1128	3.5875	4.1346	4.7652	5.4919	6.3295	7.2948	8.4073	9.6894	11.167	12.87	14.833	17.095	19.702	22.707	26.17	30.161	34.76	40.061	46.17	53.211	61.326	70.677	81.455	93.876	108.19	124.69	143.7	165.61	190.85	219.95	253.48	292.11	336.63	387.92	447.02	515.11	593.55	683.9	787.98	907.83
	1	1.1522	1.3275	1.5295	1.7623	2.0305	2.3395	2.6955	3.1057	3.5783	4.1228	4.7503	5.4731	6.306	7.2657	8.3713	9.6453	11.113	12.804	14.753	16.998	19.584	22.565	25.998	29.955	34.513	39.765	45.816	52.787	60.82	70.075	80.737	93.022	107.18	123.48	142.27	163.91	188.85	217.57	250.67	288.79	332.71	383.3	441.56	508.68	585.97	674.98	777.47	895.48
	1	1.1521	1.3272	1.529	1.7615	2.0294	2.338	2.6934	3.103	3.5748	4.1184	4.7446	5.466	6.2972	7.2547	8.3577	9.6286	11.093	12.779	14.722	16.961	19.54	22.511	25.934	29.877	34.42	39.653	45.682	52.628	60.629	69.847	80.467	92.7	106.79	123.03	141.73	163.28	188.09	216.68	249.61	287.54	331.23	381.56	439.51	506.26	583.12	671.63	773.53	890.84
	1	1.152	1.3271	1.5288	1.7611	2.0288	2.3372	2.6924	3.1016	3.5731	4.1161	4.7417	5.4624	6.2927	7.2491	8.3509	9.6201	11.082	12.767	14.707	16.942	19.517	22.484	25.901	29.838	34.372	39.596	45.614	52.547	60.533	69.732	80.33	92.537	106.6	122.8	141.46	162.95	187.71	216.23	249.08	286.91	330.49	380.68	438.48	505.04	581.68	669.93	771.53	888.49
	1	1.1518	1.3266	1.528	1.7599	2.0271	2.3347	2.6891	3.0973	3.5675	4.109	4.7327	5.451	6.2784	7.2314	8.3291	9.5934	11.05	12.727	14.658	16.883	19.446	22.398	25.797	29.713	34.223	39.418	45.401	52.291	60.228	69.369	79.898	92.024	105.99	122.07	140.6	161.94	186.51	214.8	247.39	284.92	328.14	377.91	435.21	501.19	577.15	664.59	765.25	881.11
	1	1.1515	1.3259	1.5267	1.758	2.0243	2.3309	2.684	3.0905	3.5586	4.0977	4.7183	5.433	6.256	7.2036	8.2948	9.5512	10.998	12.664	14.582	16.791	19.334	22.262	25.635	29.517	33.988	39.136	45.064	51.89	59.749	68.798	79.218	91.216	105.03	120.94	139.25	160.34	184.62	212.57	244.75	281.8	324.46	373.56	430.08	495.15	570.04	656.23	755.41	869.53
	1	1.1514	1.3258	1.5265	1.7576	2.0238	2.3302	2.6831	3.0893	3.5571	4.0957	4.7159	5.4299	6.2521	7.1988	8.2888	9.5439	10.989	12.653	14.569	16.775	19.315	22.239	25.607	29.484	33.948	39.088	45.006	51.821	59.666	68.7	79.101	91.077	104.87	120.74	139.02	160.06	184.29	212.18	244.3	281.27	323.82	372.81	429.21	494.11	568.82	654.79	753.72	867.55
	1	1.1511	1.325	1.5252	1.7557	2.021	2.3263	2.6778	3.0824	3.5481	4.0842	4.7013	5.4117	6.2294	7.1706	8.254	9.5012	10.937	12.589	14.491	16.681	19.201	22.102	25.442	29.286	33.711	38.804	44.667	51.415	59.183	68.124	78.416	90.263	103.9	119.59	137.66	158.45	182.39	209.93	241.64	278.13	320.12	368.45	424.06	488.05	561.68	646.4	743.85	855.95
	1	1.1511	1.325	1.5252	1.7556	2.0208	2.3261	2.6776	3.0821	3.5477	4.0837	4.7007	5.4109	6.2284	7.1694	8.2525	9.4993	10.934	12.586	14.488	16.677	19.196	22.096	25.435	29.277	33.7	38.791	44.652	51.397	59.162	68.099	78.387	90.228	103.86	119.54	137.6	158.38	182.3	209.84	241.52	277.99	319.96	368.26	423.84	487.79	561.37	646.03	743.42	855.45
	1	1.151	1.3248	1.5249	1.7552	2.0202	2.3253	2.6765	3.0807	3.5459	4.0813	4.6977	5.4071	6.2236	7.1635	8.2453	9.4904	10.924	12.573	14.472	16.657	19.173	22.068	25.4	29.236	33.651	38.732	44.581	51.313	59.062	67.98	78.245	90.059	103.66	119.31	137.32	158.05	181.91	209.37	240.97	277.34	319.19	367.35	422.77	486.53	559.9	644.3	741.38	853.05
	1	1.151	1.3248	1.5248	1.755	2.0199	2.3249	2.6759	3.0799	3.5449	4.0801	4.6961	5.4052	6.2212	7.1605	8.2416	9.4859	10.918	12.566	14.464	16.647	19.161	22.053	25.383	29.215	33.626	38.703	44.545	51.27	59.011	67.919	78.172	89.973	103.55	119.19	137.18	157.88	181.71	209.13	240.69	277.01	318.8	366.89	422.23	485.9	559.15	643.41	740.34	851.83
	1	1.1509	1.3245	1.5244	1.7544	2.0191	2.3238	2.6744	3.0779	3.5423	4.0768	4.6919	5.3999	6.2146	7.1523	8.2315	9.4735	10.903	12.548	14.441	16.62	19.128	22.014	25.335	29.158	33.557	38.62	44.447	51.153	58.871	67.753	77.975	89.738	103.28	118.86	136.78	157.42	181.16	208.48	239.93	276.11	317.74	365.64	420.75	484.15	557.1	641	737.51	848.49
	1	1.1508	1.3244	1.5242	1.7542	2.0188	2.3233	2.6737	3.0771	3.5412	4.0754	4.6902	5.3976	6.2119	7.1489	8.2273	9.4683	10.897	12.54	14.432	16.609	19.114	21.997	25.315	29.134	33.529	38.586	44.406	51.104	58.812	67.683	77.892	89.64	103.16	118.72	136.62	157.22	180.93	208.21	239.61	275.73	317.29	365.11	420.13	483.42	556.24	639.99	736.32	847.1
	1	1.1507	1.3242	1.5238	1.7535	2.0178	2.322	2.672	3.0748	3.5383	4.0716	4.6854	5.3916	6.2043	7.1396	8.2158	9.4542	10.879	12.519	14.406	16.578	19.077	21.952	25.261	29.069	33.451	38.493	44.295	50.971	58.654	67.494	77.667	89.373	102.84	118.34	136.18	156.7	180.31	207.48	238.74	274.7	316.08	363.69	418.45	481.45	553.91	637.26	733.11	843.32
	1	1.1506	1.324	1.5234	1.7529	2.017	2.3208	2.6705	3.0728	3.5357	4.0683	4.6811	5.3863	6.1977	7.1314	8.2057	9.4418	10.864	12.501	14.384	16.551	19.044	21.913	25.214	29.012	33.382	38.411	44.197	50.854	58.515	67.329	77.47	89.139	102.57	118.01	135.79	156.24	179.76	206.83	237.98	273.8	315.02	362.44	416.98	479.72	551.88	634.86	730.29	840.02
	1	1.1505	1.3237	1.5229	1.7522	2.0159	2.3193	2.6684	3.0701	3.5322	4.0638	4.6755	5.3793	6.1889	7.1205	8.1922	9.4253	10.844	12.476	14.354	16.515	19	21.86	25.15	28.936	33.291	38.302	44.066	50.699	58.329	67.108	77.208	88.828	102.2	117.57	135.27	155.62	179.04	205.98	236.96	272.61	313.61	360.78	415.02	477.41	549.16	631.67	726.55	835.62
	1	1.1505	1.3235	1.5227	1.7517	2.0153	2.3185	2.6673	3.0686	3.5303	4.0614	4.6725	5.3754	6.1842	7.1146	8.185	9.4164	10.833	12.463	14.338	16.495	18.977	21.832	25.116	28.895	33.242	38.243	43.996	50.615	58.229	66.989	77.066	88.659	102	117.34	134.99	155.29	178.65	205.51	236.42	271.96	312.85	359.88	413.97	476.17	547.7	629.96	724.53	833.25
	1	1.1504	1.3235	1.5226	1.7517	2.0152	2.3183	2.6671	3.0683	3.5299	4.0609	4.6718	5.3747	6.1832	7.1134	8.1835	9.4146	10.831	12.46	14.335	16.491	18.972	21.826	25.109	28.886	33.232	38.231	43.982	50.598	58.209	66.965	77.038	88.625	101.96	117.29	134.93	155.22	178.57	205.42	236.31	271.83	312.7	359.7	413.75	475.92	547.41	629.61	724.12	832.77
	1	1.1503	1.3233	1.5223	1.7511	2.0144	2.3173	2.6656	3.0664	3.5274	4.0578	4.6679	5.3697	6.177	7.1057	8.174	9.4029	10.817	12.443	14.314	16.465	18.941	21.789	25.064	28.833	33.167	38.154	43.89	50.488	58.078	66.809	76.853	88.406	101.7	116.98	134.57	154.79	178.06	204.81	235.59	270.99	311.71	358.53	412.38	474.3	545.5	627.37	721.48	829.67
	1	1.1501	1.3226	1.5211	1.7494	2.0119	2.3138	2.661	3.0603	3.5196	4.0477	4.6551	5.3537	6.1571	7.081	8.1436	9.3656	10.771	12.387	14.246	16.384	18.842	21.67	24.922	28.661	32.962	37.908	43.596	50.138	57.661	66.313	76.263	87.706	100.86	116	133.4	153.41	176.43	202.89	233.32	268.31	308.55	354.81	408	469.14	539.44	620.24	713.11	819.84
	1	1.1497	1.3219	1.5198	1.7474	2.0091	2.3099	2.6558	3.0534	3.5107	4.0363	4.6407	5.3356	6.1346	7.0531	8.1092	9.3235	10.72	12.325	14.17	16.292	18.731	21.536	24.761	28.468	32.731	37.632	43.266	49.744	57.192	65.755	75.6	86.919	99.932	114.89	132.09	151.87	174.6	200.73	230.77	265.31	305	350.64	403.08	463.37	532.65	612.26	703.74	808.84
	1	1.1495	1.3214	1.5189	1.746	2.0071	2.3072	2.6521	3.0486	3.5044	4.0284	4.6307	5.323	6.1189	7.0337	8.0853	9.2941	10.684	12.281	14.117	16.228	18.654	21.443	24.649	28.334	32.57	37.439	43.037	49.471	56.866	65.368	75.14	86.372	99.284	114.12	131.18	150.79	173.33	199.23	229.01	263.22	302.55	347.75	399.68	459.37	527.94	606.73	697.25	801.22
	1	1.1495	1.3214	1.5189	1.746	2.0071	2.3071	2.6521	3.0486	3.5044	4.0283	4.6305	5.3228	6.1187	7.0334	8.085	9.2937	10.683	12.28	14.116	16.227	18.653	21.442	24.647	28.332	32.568	37.437	43.034	49.467	56.862	65.363	75.134	86.365	99.276	114.12	131.17	150.78	173.31	199.21	228.98	263.2	302.52	347.71	399.64	459.31	527.88	606.66	697.17	801.13
	1	1.1492	1.3206	1.5175	1.7439	2.004	2.3029	2.6464	3.0411	3.4947	4.0159	4.6149	5.3033	6.0943	7.0032	8.0478	9.2482	10.628	12.213	14.034	16.127	18.533	21.297	24.474	28.124	32.319	37.139	42.678	49.043	56.358	64.763	74.421	85.52	98.274	112.93	129.77	149.12	171.35	196.9	226.25	259.98	298.73	343.25	394.39	453.15	520.63	598.15	687.17	789.4
	1	1.149	1.3203	1.5171	1.7431	2.0029	2.3014	2.6444	3.0386	3.4914	4.0117	4.6096	5.2966	6.086	6.993	8.0352	9.2328	10.609	12.19	14.007	16.094	18.492	21.248	24.415	28.054	32.235	37.038	42.558	48.9	56.188	64.561	74.182	85.236	97.937	112.53	129.3	148.56	170.69	196.12	225.34	258.9	297.46	341.75	392.63	451.08	518.2	595.29	683.82	785.46
	1	1.149	1.3202	1.5169	1.7429	2.0026	2.301	2.6438	3.0378	3.4904	4.0105	4.608	5.2946	6.0835	6.9899	8.0314	9.2281	10.603	12.183	13.998	16.084	18.48	21.234	24.397	28.032	32.209	37.008	42.522	48.857	56.136	64.499	74.108	85.149	97.834	112.41	129.15	148.39	170.49	195.89	225.06	258.57	297.07	341.3	392.1	450.44	517.46	594.42	682.79	784.26
	1	1.1488	1.3197	1.516	1.7415	2.0006	2.2982	2.6401	3.0329	3.484	4.0023	4.5977	5.2817	6.0675	6.9701	8.007	9.1982	10.567	12.138	13.944	16.019	18.402	21.139	24.284	27.896	32.046	36.813	42.289	48.58	55.807	64.108	73.644	84.598	97.181	111.64	128.24	147.31	169.22	194.38	223.28	256.48	294.61	338.4	388.69	446.44	512.76	588.9	676.32	776.67
	1	1.1487	1.3194	1.5156	1.7409	1.9997	2.297	2.6385	3.0308	3.4814	3.999	4.5935	5.2764	6.0608	6.9618	7.9968	9.1857	10.551	12.12	13.922	15.991	18.369	21.1	24.236	27.84	31.978	36.732	42.193	48.465	55.67	63.945	73.451	84.369	96.91	111.31	127.86	146.86	168.69	193.76	222.55	255.62	293.59	337.2	387.28	444.78	510.81	586.61	673.63	773.52
	1	1.1485	1.3192	1.5151	1.7402	1.9987	2.2956	2.6366	3.0282	3.478	3.9947	4.5881	5.2696	6.0523	6.9514	7.984	9.17	10.532	12.097	13.893	15.957	18.328	21.05	24.177	27.768	31.893	36.63	42.071	48.32	55.497	63.74	73.207	84.08	96.568	110.91	127.38	146.3	168.02	192.97	221.62	254.52	292.3	335.68	385.5	442.69	508.35	583.72	670.24	769.55
	1	1.1483	1.3186	1.5142	1.7388	1.9966	2.2928	2.6328	3.0233	3.4717	3.9866	4.5779	5.2568	6.0364	6.9317	7.9598	9.1403	10.496	12.053	13.84	15.893	18.25	20.956	24.064	27.633	31.732	36.438	41.841	48.047	55.172	63.354	72.749	83.537	95.925	110.15	126.48	145.23	166.77	191.49	219.88	252.47	289.89	332.84	382.16	438.76	503.74	578.32	663.9	762.11
	1	1.148	1.318	1.5131	1.7371	1.9942	2.2895	2.6284	3.0175	3.4642	3.977	4.5657	5.2416	6.0176	6.9084	7.9311	9.1052	10.453	12	13.777	15.816	18.158	20.846	23.932	27.474	31.541	36.21	41.57	47.724	54.788	62.898	72.208	82.896	95.166	109.25	125.42	143.98	165.29	189.75	217.82	250.05	287.04	329.49	378.22	434.14	498.31	571.95	656.43	753.35
	1	1.1478	1.3175	1.5123	1.7359	1.9926	2.2871	2.6253	3.0134	3.4589	3.9703	4.5573	5.231	6.0044	6.8921	7.911	9.0806	10.423	11.964	13.733	15.763	18.093	20.768	23.839	27.363	31.408	36.051	41.381	47.499	54.52	62.58	71.831	82.449	94.636	108.62	124.68	143.11	164.26	188.53	216.39	248.36	285.06	327.16	375.48	430.93	494.54	567.52	651.24	747.27
	1	1.1476	1.3169	1.5112	1.7342	1.9901	2.2837	2.6207	3.0074	3.4512	3.9604	4.5448	5.2154	5.985	6.8681	7.8815	9.0444	10.379	11.91	13.668	15.685	17.999	20.655	23.702	27.2	31.213	35.819	41.104	47.168	54.128	62.114	71.278	81.794	93.861	107.71	123.6	141.83	162.75	186.76	214.3	245.9	282.16	323.76	371.48	426.23	489.02	561.05	643.66	738.39
	1	1.1475	1.3168	1.5111	1.7341	1.9899	2.2835	2.6204	3.007	3.4507	3.9598	4.544	5.2144	5.9837	6.8665	7.8796	9.0421	10.376	11.907	13.664	15.68	17.993	20.647	23.694	27.189	31.2	35.804	41.086	47.147	54.102	62.084	71.242	81.752	93.811	107.65	123.53	141.75	162.65	186.64	214.16	245.74	281.97	323.54	371.22	425.92	488.67	560.63	643.17	737.81
	1	1.147	1.3155	1.5088	1.7306	1.9849	2.2766	2.6111	2.9948	3.4349	3.9397	4.5187	5.1827	5.9443	6.8179	7.8198	8.9689	10.287	11.799	13.532	15.521	17.802	20.418	23.418	26.86	30.807	35.334	40.526	46.481	53.311	61.145	70.129	80.434	92.252	105.81	121.35	139.18	159.63	183.07	209.96	240.8	276.16	316.71	363.2	416.51	477.63	547.69	628	720.05
	1	1.1466	1.3148	1.5076	1.7287	1.9821	2.2728	2.6061	2.9882	3.4264	3.9289	4.505	5.1656	5.9231	6.7917	7.7876	8.9296	10.239	11.74	13.462	15.436	17.7	20.295	23.271	26.683	30.596	35.083	40.227	46.125	52.888	60.643	69.535	79.73	91.42	104.82	120.19	137.81	158.01	181.17	207.73	238.17	273.07	313.08	358.94	411.51	471.76	540.82	619.95	710.62
	1	1.1463	1.3141	1.5064	1.7269	1.9796	2.2693	2.6014	2.9821	3.4185	3.9188	4.4923	5.1497	5.9033	6.7673	7.7576	8.8929	10.194	11.686	13.396	15.357	17.604	20.18	23.134	26.519	30.4	34.848	39.948	45.794	52.495	60.177	68.982	79.076	90.646	103.91	119.11	136.54	156.51	179.41	205.65	235.73	270.2	309.71	354.99	406.87	466.33	534.45	612.49	701.89
	1	1.1458	1.313	1.5045	1.7239	1.9753	2.2634	2.5935	2.9718	3.4052	3.9018	4.4709	5.123	5.8702	6.7263	7.7073	8.8314	10.119	11.595	13.286	15.224	17.445	19.989	22.904	26.244	30.072	34.458	39.483	45.241	51.839	59.399	68.061	77.986	89.358	102.39	117.32	134.42	154.02	176.48	202.2	231.68	265.44	304.12	348.43	399.19	457.32	523.9	600.14	687.44
	1	1.1458	1.3128	1.5042	1.7235	1.9748	2.2627	2.5926	2.9705	3.4036	3.8998	4.4683	5.1197	5.8661	6.7213	7.7012	8.8239	10.11	11.584	13.273	15.208	17.425	19.965	22.876	26.211	30.032	34.41	39.427	45.174	51.759	59.304	67.949	77.854	89.202	102.2	117.1	134.17	153.72	176.12	201.79	231.19	264.87	303.45	347.64	398.26	456.23	522.62	598.65	685.7
	1	1.1458	1.3128	1.5042	1.7235	1.9748	2.2626	2.5925	2.9704	3.4035	3.8996	4.4681	5.1195	5.8659	6.721	7.7008	8.8234	10.11	11.584	13.272	15.207	17.424	19.964	22.874	26.209	30.03	34.407	39.423	45.17	51.754	59.298	67.942	77.846	89.192	102.19	117.09	134.15	153.7	176.1	201.76	231.15	264.83	303.4	347.59	398.2	456.16	522.54	598.55	685.58
	1	1.1457	1.3126	1.5038	1.7228	1.9738	2.2613	2.5907	2.9681	3.4004	3.8957	4.4632	5.1134	5.8582	6.7116	7.6893	8.8093	10.093	11.563	13.247	15.177	17.387	19.92	22.822	26.146	29.955	34.318	39.317	45.044	51.605	59.121	67.732	77.597	88.899	101.85	116.68	133.67	153.13	175.43	200.97	230.23	263.75	302.13	346.1	396.45	454.12	520.15	595.75	682.31
	1	1.1456	1.3124	1.5036	1.7225	1.9734	2.2607	2.5899	2.9671	3.3991	3.8941	4.4612	5.1108	5.8551	6.7077	7.6845	8.8035	10.085	11.554	13.237	15.164	17.372	19.902	22.8	26.12	29.923	34.281	39.272	44.991	51.542	59.047	67.644	77.494	88.776	101.7	116.51	133.47	152.9	175.15	200.65	229.85	263.3	301.6	345.48	395.72	453.26	519.15	594.58	680.94
	1	1.1454	1.3119	1.5026	1.721	1.9712	2.2577	2.5859	2.9619	3.3924	3.8856	4.4504	5.0974	5.8384	6.6871	7.6592	8.7726	10.048	11.509	13.181	15.098	17.292	19.806	22.685	25.983	29.76	34.086	39.041	44.715	51.215	58.66	67.186	76.951	88.136	100.95	115.62	132.42	151.66	173.7	198.94	227.84	260.94	298.84	342.23	391.92	448.81	513.94	588.48	673.81
	1	1.1451	1.3112	1.5015	1.7193	1.9687	2.2544	2.5814	2.956	3.3848	3.8759	4.4382	5.0821	5.8195	6.6638	7.6306	8.7376	10.005	11.457	13.119	15.022	17.202	19.698	22.555	25.827	29.574	33.865	38.778	44.404	50.845	58.222	66.668	76.339	87.412	100.09	114.61	131.23	150.27	172.06	197.01	225.58	258.28	295.72	338.58	387.64	443.79	508.07	581.62	665.78
	1	1.1438	1.3083	1.4965	1.7117	1.9578	2.2394	2.5615	2.9299	3.3512	3.8332	4.3844	5.015	5.7362	6.5611	7.5047	8.584	9.8185	11.231	12.846	14.693	16.806	19.223	21.987	25.149	28.766	32.903	37.635	43.047	49.237	56.317	64.415	73.678	84.272	96.39	110.25	126.1	144.23	164.96	188.67	215.79	246.8	282.27	322.82	369.19	422.2	482.81	552.1	631.29
	1	1.1438	1.3083	1.4964	1.7116	1.9577	2.2392	2.5612	2.9295	3.3507	3.8325	4.3836	5.014	5.7349	6.5596	7.5028	8.5817	9.8157	11.227	12.842	14.688	16.8	19.216	21.979	25.139	28.754	32.889	37.618	43.026	49.213	56.289	64.382	73.639	84.226	96.335	110.18	126.02	144.14	164.86	188.55	215.65	246.63	282.07	322.59	368.92	421.88	482.44	551.66	630.78
	1	1.1433	1.3072	1.4946	1.7089	1.9539	2.234	2.5542	2.9203	3.339	3.8176	4.3648	4.9905	5.7059	6.5239	7.4591	8.5283	9.7508	11.149	12.747	14.574	16.663	19.052	21.783	24.905	28.475	32.557	37.223	42.559	48.659	55.634	63.608	72.725	83.148	95.065	108.69	124.27	142.07	162.43	185.7	212.31	242.72	277.48	317.22	362.64	414.54	473.86	541.64	619.08
	1	1.1432	1.3068	1.4939	1.7077	1.9522	2.2317	2.5511	2.9163	3.3338	3.8111	4.3566	4.9803	5.6933	6.5083	7.44	8.505	9.7225	11.114	12.705	14.524	16.603	18.98	21.697	24.803	28.354	32.412	37.052	42.356	48.419	55.349	63.272	72.328	82.681	94.515	108.04	123.5	141.18	161.38	184.47	210.86	241.03	275.5	314.9	359.92	411.37	470.15	537.31	614.03
	1	1.1431	1.3067	1.4936	1.7073	1.9516	2.2309	2.5501	2.915	3.3321	3.8089	4.354	4.977	5.6891	6.5032	7.4337	8.4974	9.7132	11.103	12.692	14.508	16.584	18.957	21.669	24.77	28.314	32.365	36.996	42.289	48.34	55.256	63.162	72.198	82.528	94.334	107.83	123.25	140.88	161.03	184.07	210.39	240.47	274.85	314.14	359.03	410.33	468.94	535.89	612.37
	1	1.1426	1.3056	1.4918	1.7046	1.9477	2.2255	2.5429	2.9056	3.32	3.7936	4.3346	4.9529	5.6593	6.4665	7.3887	8.4426	9.6467	11.023	12.595	14.391	16.444	18.789	21.469	24.53	28.029	32.027	36.594	41.813	47.776	54.59	62.375	71.27	81.434	93.046	106.31	121.47	138.79	158.58	181.19	207.01	236.52	270.22	308.73	352.7	402.93	460.3	525.81	600.61
	1	1.1414	1.3029	1.4872	1.6975	1.9376	2.2117	2.5245	2.8816	3.2892	3.7544	4.2855	4.8916	5.5835	6.3733	7.2747	8.3037	9.4781	10.819	12.349	14.096	16.089	18.365	20.963	23.927	27.312	31.175	35.584	40.617	46.361	52.918	60.402	68.944	78.694	89.823	102.52	117.02	133.57	152.45	174.01	198.6	226.67	258.71	295.26	336.97	384.57	438.86	500.8	571.45
	1	1.1402	1.3	1.4822	1.69	1.9269	2.197	2.505	2.8561	3.2565	3.713	4.2335	4.8269	5.5035	6.275	7.1546	8.1575	9.301	10.605	12.091	13.786	15.719	17.922	20.434	23.299	26.564	30.288	34.533	39.374	44.893	51.185	58.359	66.539	75.864	86.497	98.619	112.44	128.19	146.16	166.64	189.98	216.59	246.93	281.5	320.92	365.83	417.02	475.35	541.81
	1	1.1393	1.298	1.4788	1.6849	1.9196	2.187	2.4917	2.8388	3.2342	3.6848	4.1981	4.7829	5.4492	6.2084	7.0732	8.0586	9.1812	10.46	11.917	13.578	15.469	17.624	20.079	22.876	26.063	29.693	33.83	38.542	43.911	50.028	56.996	64.935	73.98	84.284	96.022	109.4	124.63	141.98	161.75	184.27	209.93	239.15	272.43	310.33	353.5	402.66	458.63	522.35
	1	1.1388	1.2968	1.4767	1.6816	1.9149	2.1806	2.4832	2.8278	3.2202	3.667	4.1758	4.7552	5.415	6.1664	7.022	7.9963	9.1059	10.369	11.808	13.447	15.312	17.437	19.856	22.612	25.749	29.322	33.39	38.023	43.298	49.305	56.146	63.936	72.806	82.906	94.407	107.5	122.41	139.39	158.73	180.74	205.8	234.33	266.81	303.78	345.87	393.78	448.3	510.34
	1	1.1383	1.2957	1.4749	1.6789	1.9111	2.1753	2.4762	2.8186	3.2084	3.6521	4.1572	4.7321	5.3865	6.1314	6.9794	7.9446	9.0433	10.294	11.717	13.338	15.182	17.282	19.672	22.392	25.489	29.014	33.026	37.593	42.792	48.709	55.444	63.111	71.837	81.77	93.075	105.94	120.59	137.26	156.23	177.83	202.4	230.37	262.19	298.41	339.61	386.5	439.83	500.5
	1	1.1383	1.2956	1.4748	1.6787	1.9108	2.175	2.4757	2.818	3.2076	3.6511	4.156	4.7306	5.3846	6.1291	6.9766	7.9412	9.0391	10.289	11.711	13.331	15.174	17.272	19.66	22.378	25.472	28.993	33.002	37.565	42.758	48.669	55.398	63.056	71.773	81.695	92.988	105.84	120.47	137.12	156.07	177.63	202.18	230.11	261.89	298.05	339.2	386.02	439.27	499.85
	1	1.1379	1.2947	1.4732	1.6763	1.9074	2.1703	2.4695	2.8099	3.1973	3.6381	4.1396	4.7103	5.3596	6.0985	6.9392	7.8958	8.9843	10.223	11.632	13.236	15.06	17.136	19.498	22.186	25.245	28.725	32.684	37.19	42.316	48.149	54.786	62.338	70.93	80.706	91.829	104.48	118.88	135.27	153.9	175.11	199.23	226.67	257.89	293.39	333.78	379.71	431.94	491.33
	1	1.1374	1.2937	1.4715	1.6737	1.9038	2.1654	2.4629	2.8014	3.1864	3.6243	4.1223	4.6888	5.3332	6.0661	6.8997	7.8479	8.9263	10.153	11.548	13.135	14.94	16.993	19.329	21.985	25.006	28.442	32.35	36.796	41.852	47.603	54.144	61.584	70.045	79.669	90.615	103.06	117.22	133.32	151.64	172.46	196.15	223.08	253.7	288.53	328.12	373.13	424.29	482.45
	1	1.1366	1.2918	1.4682	1.6687	1.8966	2.1556	2.4499	2.7845	3.1647	3.5969	4.0881	4.6464	5.2809	6.0021	6.8217	7.7533	8.8121	10.016	11.383	12.938	14.704	16.713	18.995	21.589	24.537	27.887	31.695	36.024	40.943	46.533	52.887	60.109	68.316	77.643	88.244	100.29	113.98	129.54	147.22	167.32	190.15	216.09	245.57	279.07	317.12	360.35	409.45	465.22
	1	1.1363	1.2911	1.467	1.667	1.8941	2.1522	2.4455	2.7788	3.1574	3.5877	4.0766	4.6321	5.2633	5.9805	6.7955	7.7215	8.7736	9.9692	11.328	12.871	14.625	16.618	18.883	21.456	24.379	27.701	31.476	35.765	40.638	46.175	52.467	59.616	67.738	76.967	87.453	99.366	112.9	128.28	145.75	165.6	188.15	213.77	242.87	275.93	313.47	356.11	404.53	459.51
	1	1.1359	1.2902	1.4655	1.6646	1.8907	2.1476	2.4394	2.7709	3.1473	3.5749	4.0606	4.6123	5.239	5.9508	6.7593	7.6776	8.7207	9.9056	11.251	12.78	14.516	16.489	18.729	21.273	24.163	27.446	31.175	35.41	40.221	45.685	51.891	58.941	66.947	76.041	86.37	98.102	111.43	126.56	143.74	163.26	185.43	210.6	239.18	271.64	308.49	350.33	397.83	451.73
	1	1.1337	1.2853	1.4572	1.652	1.8729	2.1233	2.4072	2.7291	3.094	3.5077	3.9767	4.5084	5.1112	5.7946	6.5694	7.4478	8.4437	9.5726	10.853	12.304	13.949	15.814	17.928	20.325	23.043	26.124	29.617	33.576	38.066	43.155	48.924	55.465	62.88	71.286	80.815	91.618	103.86	117.75	133.48	151.32	171.54	194.45	220.43	249.87	283.22	321.03	363.86	412.38
	1	1.1311	1.2795	1.4472	1.637	1.8517	2.0945	2.3691	2.6798	3.0312	3.4286	3.8782	4.3868	4.962	5.6127	6.3487	7.1812	8.1228	9.1879	10.393	11.756	13.297	15.041	17.013	19.244	21.767	24.621	27.849	31.501	35.631	40.303	45.588	51.565	58.325	65.972	74.621	84.403	95.467	107.98	122.13	138.14	156.24	176.71	199.86	226.03	255.63	289.09	326.91	369.67
	1	1.1274	1.2711	1.433	1.6156	1.8215	2.0535	2.3152	2.6102	2.9428	3.3177	3.7405	4.2171	4.7544	5.3601	6.0431	6.8131	7.6812	8.6599	9.7633	11.007	12.41	13.991	15.773	17.783	20.049	22.603	25.483	28.73	32.39	36.517	41.169	46.414	52.327	58.993	66.508	74.98	84.53	95.297	107.43	121.11	136.53	153.92	173.51	195.59	220.47	248.51	280.11	315.71
	1	1.1274	1.271	1.4328	1.6153	1.8211	2.053	2.3145	2.6093	2.9417	3.3164	3.7388	4.215	4.7518	5.357	6.0394	6.8086	7.6758	8.6534	9.7556	10.998	12.399	13.978	15.759	17.766	20.028	22.579	25.455	28.697	32.352	36.472	41.117	46.353	52.256	58.911	66.412	74.869	84.401	95.147	107.26	120.91	136.3	153.65	173.2	195.23	220.06	248.04	279.56	315.08
'METi'	1	1.2543	1.5732	1.9732	2.4749	3.1042	3.8935	4.8834	6.1251	7.6825	9.6359	12.086	15.159	19.013	23.848	29.911	37.516	47.055	59.02	74.026	92.848	116.45	146.06	183.2	229.78	288.2	361.47	453.37	568.63	713.19	894.49	1121.9	1407	1764.6	2213.1	2775.5	3480.7	4364.9	5473.5	6863.3	8605.4	10789	13525	16954	21248	26626	33357	41779	52310
	1	1.2485	1.5588	1.9461	2.4298	3.0336	3.7874	4.7286	5.9037	7.3708	9.2025	11.489	14.345	17.909	22.36	27.916	34.854	43.515	54.328	67.829	84.684	105.73	132	164.8	205.75	256.88	320.71	400.4	499.89	624.09	779.15	972.72	1214.4	1516	1892.6	2362.6	2949.3	3681.6	4595.5	5735.9	7159	8934.4	11149	13911	17355	21648	26997	33659	41951
	1	1.2464	1.5535	1.9363	2.4134	3.008	3.7492	4.673	5.8244	7.2595	9.0482	11.278	14.056	17.52	21.837	27.217	33.923	42.281	52.699	65.684	81.867	102.04	127.18	158.51	197.57	246.25	306.91	382.53	476.77	594.22	740.6	923.04	1150.4	1433.7	1786.8	2226.8	2775.1	3458.3	4309.5	5369.8	6690.7	8336	10385	12936	16111	20062	24977	31088	38683
	1	1.2454	1.5511	1.9319	2.406	2.9966	3.7321	4.6481	5.789	7.2099	8.9795	11.183	13.928	17.347	21.605	26.908	33.512	41.737	51.981	64.74	80.63	100.42	125.07	155.76	193.99	241.6	300.9	374.74	466.71	581.24	723.87	901.5	1122.7	1398.1	1741.2	2168.3	2700.1	3362.2	4186.5	5212.7	6490	8079.7	10058	12519	15580	19386	24118	29996	37295
	1	1.2453	1.5508	1.9313	2.4051	2.9952	3.73	4.645	5.7846	7.2038	8.971	11.172	13.913	17.326	21.576	26.87	33.461	41.67	51.893	64.624	80.478	100.22	124.81	155.42	193.55	241.03	300.16	373.79	465.48	579.65	721.83	898.87	1119.3	1393.8	1735.6	2161.1	2690.9	3350.5	4171.5	5193.6	6465.6	8048.5	10018	12468	15516	19304	24013	29863	37127
	1	1.2453	1.5508	1.9312	2.405	2.995	3.7297	4.6446	5.7839	7.2028	8.9697	11.17	13.91	17.323	21.572	26.864	33.454	41.66	51.88	64.606	80.454	100.19	124.77	155.37	193.48	240.94	300.05	373.64	465.29	579.41	721.51	898.46	1118.8	1393.1	1734.7	2160	2689.5	3348.7	4169.2	5190.6	6461.8	8043.7	10012	12460	15506	19292	23997	29843	37101
	1	1.2444	1.5485	1.9269	2.3978	2.9837	3.7129	4.6202	5.7493	7.1543	8.9027	11.078	13.786	17.154	21.347	26.563	33.054	41.132	51.184	63.691	79.256	98.623	122.72	152.71	190.03	236.47	294.25	366.15	455.61	566.93	705.45	877.8	1092.2	1359.1	1691	2104	2617.8	3257	4052	5040.9	6270.8	7800.1	9701.4	12065	15002	18651	23183	28809	35789
	1	1.2444	1.5485	1.9269	2.3977	2.9837	3.7128	4.6201	5.7491	7.154	8.9022	11.078	13.785	17.153	21.345	26.561	33.052	41.128	51.179	63.685	79.247	98.612	122.71	152.69	190.01	236.43	294.21	366.09	455.54	566.85	705.34	877.65	1092.1	1358.8	1690.7	2103.6	2617.3	3256.3	4051.2	5039.9	6269.4	7798.3	9699.2	12062	14999	18647	23178	28802	35780
	1	1.2441	1.5478	1.9255	2.3955	2.9803	3.7077	4.6127	5.7386	7.1393	8.8819	11.05	13.747	17.102	21.277	26.47	32.931	40.969	50.969	63.41	78.887	98.141	122.1	151.9	188.97	235.09	292.47	363.85	452.65	563.11	700.53	871.47	1084.1	1348.6	1677.7	2086.9	2595.9	3229	4016.3	4995.3	6212.5	7725.8	9606.8	11945	14849	18457	22936	28495	35391
	1	1.2437	1.5469	1.9239	2.3929	2.9761	3.7015	4.6037	5.7258	7.1214	8.8572	11.016	13.701	17.041	21.194	26.36	32.785	40.775	50.714	63.075	78.448	97.568	121.35	150.92	187.71	233.46	290.35	361.12	449.12	558.57	694.69	863.97	1074.5	1336.3	1661.8	2066.6	2570	3195.8	3973.9	4941.2	6143.6	7638	9495	11802	14668	18227	22644	28125	34921
	1	1.2428	1.5446	1.9196	2.3857	2.965	3.685	4.5797	5.6917	7.0737	8.7913	10.926	13.579	16.876	20.974	26.066	32.395	40.261	50.037	62.186	77.286	96.051	119.37	148.36	184.38	229.14	284.77	353.91	439.84	546.61	679.31	844.21	1049.1	1303.8	1620.2	2013.4	2501.9	3108.8	3862.8	4799.5	5962.9	7407.8	9202	11430	14194	17625	21880	27156	33693
	1	1.2428	1.5445	1.9195	2.3855	2.9647	3.6845	4.579	5.6908	7.0724	8.7895	10.923	13.575	16.871	20.967	26.058	32.384	40.247	50.018	62.162	77.253	96.008	119.32	148.28	184.28	229.02	284.62	353.71	439.58	546.28	678.88	843.66	1048.4	1302.9	1619	2011.9	2500	3106.4	3859.7	4795.5	5957.9	7401.4	9193.9	11419	14181	17608	21859	27129	33659
	1	1.2427	1.5443	1.9191	2.3848	2.9636	3.6829	4.5767	5.6875	7.0678	8.7832	10.915	13.564	16.856	20.946	26.03	32.347	40.198	49.953	62.077	77.142	95.864	119.13	148.04	183.97	228.61	284.09	353.03	438.69	545.14	677.42	841.78	1046	1299.8	1615.1	2006.8	2493.5	3098.1	3849.2	4782.1	5940.8	7379.7	9166.2	11384	14136	17551	21787	27037	33543
	1	1.2427	1.5442	1.919	2.3846	2.9633	3.6824	4.576	5.6865	7.0664	8.7812	10.912	13.56	16.851	20.94	26.021	32.336	40.182	49.933	62.05	77.107	95.818	119.07	147.96	183.87	228.48	283.92	352.81	438.42	544.79	676.96	841.2	1045.3	1298.8	1613.8	2005.2	2491.5	3095.6	3845.9	4777.9	5935.5	7372.9	9157.6	11373	14122	17534	21764	27009	33507
	1	1.2423	1.5434	1.9174	2.382	2.9593	3.6764	4.5673	5.6741	7.0492	8.7574	10.88	13.516	16.791	20.86	25.915	32.196	39.997	49.69	61.731	76.69	95.274	118.36	147.04	182.67	226.94	281.92	350.24	435.1	540.52	671.47	834.15	1036.2	1287.2	1599	1986.3	2467.3	3064.6	3806.5	4727.6	5871.4	7291.3	9053.8	11241	13955	17321	21494	26667	33074
	1	1.2423	1.5434	1.9173	2.3819	2.9591	3.6762	4.567	5.6736	7.0485	8.7564	10.878	13.514	16.789	20.857	25.911	32.19	39.99	49.68	61.718	76.674	95.252	118.33	147.01	182.63	226.88	281.85	350.13	434.97	540.35	671.26	833.87	1035.9	1286.8	1598.4	1985.5	2466.3	3063.4	3804.9	4725.7	5868.9	7288.1	9049.7	11236	13948	17313	21484	26653	33057
	1	1.2423	1.5432	1.9171	2.3815	2.9585	3.6753	4.5657	5.6718	7.0458	8.7528	10.873	13.508	16.78	20.845	25.895	32.169	39.962	49.643	61.67	76.61	95.169	118.22	146.87	182.44	226.64	281.54	349.74	434.46	539.7	670.42	832.8	1034.5	1285	1596.2	1982.7	2462.6	3058.7	3798.9	4718	5859.1	7275.7	9033.9	11216	13923	17280	21443	26601	32991
	1	1.2422	1.5431	1.9169	2.3812	2.9579	3.6744	4.5644	5.67	7.0434	8.7494	10.869	13.501	16.771	20.834	25.88	32.148	39.935	49.608	61.624	76.55	95.091	118.12	146.73	182.27	226.42	281.26	349.37	433.98	539.09	669.63	831.79	1033.2	1283.4	1594.1	1979.9	2459.2	3054.3	3793.3	4710.8	5850	7264	9019.1	11197	13899	17250	21404	26553	32929
	1	1.2416	1.5416	1.9141	2.3767	2.9509	3.6639	4.5493	5.6485	7.0133	8.7079	10.812	13.424	16.668	20.696	25.696	31.905	39.614	49.186	61.07	75.826	94.147	116.89	145.14	180.21	223.75	277.8	344.92	428.25	531.71	660.16	819.63	1017.6	1263.4	1568.5	1947.3	2417.5	3001.1	3725.4	4624.4	5739.9	7124	8841	10971	13612	16885	20942	25967	32187
	1	1.2414	1.5412	1.9133	2.3752	2.9486	3.6606	4.5444	5.6415	7.0036	8.6945	10.794	13.4	16.635	20.651	25.637	31.827	39.511	49.05	60.892	75.593	93.843	116.5	144.63	179.54	222.89	276.69	343.49	426.41	529.34	657.12	815.73	1012.6	1257	1560.3	1936.8	2404.1	2984	3703.7	4596.7	5704.6	7079.1	8784	10898	13520	16769	20794	25780	31950
	1	1.2412	1.5406	1.9121	2.3733	2.9457	3.6562	4.5381	5.6326	6.9911	8.6773	10.77	13.368	16.592	20.594	25.561	31.726	39.378	48.875	60.663	75.294	93.454	115.99	143.97	178.69	221.79	275.27	341.66	424.05	526.31	653.23	810.74	1006.2	1248.8	1549.9	1923.5	2387	2962.2	3675.9	4561.3	5659.6	7021.9	8711.3	10806	13402	16620	20606	25541	31649
	1	1.241	1.5402	1.9114	2.3721	2.9439	3.6534	4.5341	5.6269	6.9832	8.6664	10.755	13.348	16.565	20.558	25.513	31.662	39.293	48.764	60.518	75.104	93.206	115.67	143.55	178.15	221.09	274.37	340.5	422.56	524.39	650.76	807.57	1002.2	1243.6	1543.2	1915	2376.2	2948.4	3658.3	4538.9	5631.1	6985.7	8665.2	10747	13328	16526	20486	25390	31457
	1	1.2407	1.5393	1.9098	2.3695	2.9398	3.6474	4.5253	5.6145	6.9659	8.6426	10.723	13.304	16.506	20.478	25.407	31.523	39.11	48.523	60.202	74.692	92.67	114.97	142.65	176.98	219.57	272.42	337.98	419.31	520.22	645.41	800.71	993.38	1232.4	1528.9	1896.6	2352.8	2918.6	3620.3	4490.5	5569.5	6907.3	8565.7	10621	13168	16323	20229	25064	31045
	1	1.2407	1.5393	1.9098	2.3694	2.9396	3.6472	4.5249	5.614	6.9652	8.6415	10.721	13.302	16.503	20.475	25.403	31.517	39.102	48.513	60.188	74.674	92.646	114.94	142.61	176.93	219.5	272.33	337.86	419.17	520.04	645.17	800.41	992.99	1231.9	1528.2	1895.8	2351.8	2917.3	3618.6	4488.4	5566.8	6903.9	8561.3	10616	13161	16314	20218	25050	31027
	1	1.2406	1.539	1.9093	2.3687	2.9385	3.6455	4.5226	5.6106	6.9604	8.635	10.712	13.29	16.487	20.453	25.374	31.479	39.052	48.447	60.102	74.561	92.499	114.75	142.36	176.61	219.09	271.79	337.18	418.28	518.9	643.71	798.54	990.59	1228.8	1524.3	1890.8	2345.4	2909.1	3608.3	4475.2	5550	6882.6	8534.3	10581	13117	16258	20148	24961	30915
	1	1.2403	1.5384	1.9081	2.3667	2.9355	3.6409	4.5159	5.6012	6.9473	8.6169	10.688	13.256	16.442	20.394	25.295	31.373	38.913	48.265	59.864	74.25	92.093	114.22	141.67	175.72	217.95	270.32	335.28	415.84	515.76	639.68	793.37	983.98	1220.4	1513.5	1877	2327.8	2886.7	3579.7	4438.8	5503.8	6823.8	8459.6	10486	12997	16106	19955	24717	30606
	1	1.2402	1.5382	1.9077	2.3659	2.9343	3.6392	4.5134	5.5976	6.9423	8.61	10.678	13.244	16.425	20.371	25.264	31.333	38.86	48.195	59.772	74.131	91.938	114.02	141.41	175.38	217.51	269.76	334.55	414.91	514.56	638.15	791.4	981.46	1217.1	1509.4	1871.8	2321.1	2878.1	3568.8	4424.9	5486.2	6801.4	8431.1	10450	12951	16048	19881	24624	30489
	1	1.2401	1.5378	1.9069	2.3647	2.9324	3.6363	4.5093	5.5918	6.9341	8.5987	10.663	13.223	16.397	20.333	25.214	31.267	38.773	48.081	59.624	73.937	91.685	113.69	140.99	174.83	216.8	268.84	333.37	413.39	512.61	635.64	788.19	977.35	1211.9	1502.7	1863.2	2310.1	2864.2	3551	4402.4	5457.4	6764.9	8384.8	10392	12877	15954	19762	24473	30297
	1	1.2399	1.5373	1.9061	2.3634	2.9304	3.6334	4.505	5.5858	6.9258	8.5873	10.647	13.202	16.369	20.295	25.164	31.201	38.685	47.966	59.472	73.739	91.429	113.36	140.55	174.27	216.07	267.91	332.17	411.84	510.62	633.1	784.93	973.18	1206.5	1495.9	1854.5	2299	2850.1	3533.1	4379.5	5428.4	6727.9	8337.9	10332	12801	15858	19641	24320	30104
	1	1.2398	1.5371	1.9057	2.3626	2.9291	3.6315	4.5023	5.5819	6.9204	8.5798	10.637	13.188	16.35	20.271	25.131	31.157	38.628	47.891	59.375	73.612	91.262	113.14	140.27	173.91	215.61	267.3	331.39	410.84	509.34	631.45	782.83	970.48	1203.1	1491.4	1848.9	2291.9	2841	3521.4	4364.7	5409.6	6704.1	8307.6	10294	12753	15796	19563	24221	29979
	1	1.2396	1.5365	1.9046	2.3609	2.9265	3.6275	4.4966	5.5738	6.909	8.5642	10.616	13.159	16.311	20.219	25.063	31.067	38.509	47.734	59.169	73.343	90.913	112.69	139.69	173.15	214.63	266.04	329.76	408.75	506.65	628	778.41	964.83	1195.9	1482.2	1837.1	2276.9	2821.8	3497.1	4333.7	5370.2	6654.1	8244.2	10213	12651	15667	19399	24014	29718
	1	1.2395	1.5364	1.9044	2.3605	2.9259	3.6267	4.4954	5.5721	6.9068	8.5611	10.612	13.153	16.304	20.209	25.049	31.048	38.485	47.703	59.128	73.29	90.844	112.6	139.57	173	214.43	265.79	329.44	408.33	506.12	627.32	777.53	963.71	1194.4	1480.4	1834.8	2273.9	2818	3492.3	4327.6	5362.4	6644.2	8231.6	10197	12630	15642	19367	23973	29666
	1	1.2395	1.5363	1.9042	2.3602	2.9255	3.6261	4.4944	5.5707	6.9048	8.5584	10.608	13.148	16.297	20.2	25.037	31.033	38.465	47.676	59.093	73.244	90.784	112.52	139.47	172.87	214.26	265.57	329.16	407.98	505.66	626.73	776.78	962.74	1193.2	1478.8	1832.7	2271.3	2814.8	3488.1	4322.3	5355.7	6635.6	8220.8	10183	12613	15619	19339	23938	29621
	1	1.2395	1.5363	1.9041	2.3601	2.9252	3.6257	4.4939	5.5699	6.9037	8.5568	10.606	13.145	16.293	20.195	25.03	31.024	38.453	47.66	59.073	73.218	90.75	112.48	139.41	172.79	214.17	265.45	329	407.77	505.4	626.39	776.35	962.19	1192.5	1477.9	1831.6	2269.9	2812.9	3485.7	4319.3	5351.9	6630.8	8214.6	10176	12603	15607	19323	23918	29596
	1	1.2394	1.5362	1.9041	2.36	2.925	3.6254	4.4935	5.5694	6.903	8.5558	10.604	13.144	16.291	20.191	25.026	31.018	38.445	47.65	59.06	73.201	90.727	112.45	139.37	172.74	214.1	265.36	328.9	407.64	505.23	626.17	776.06	961.83	1192	1477.3	1830.8	2268.9	2811.7	3484.2	4317.3	5349.4	6627.6	8210.6	10170	12597	15599	19312	23904	29579
	1	1.2394	1.5362	1.904	2.3599	2.9249	3.6253	4.4933	5.5691	6.9026	8.5553	10.604	13.143	16.289	20.19	25.024	31.015	38.441	47.645	59.052	73.191	90.715	112.43	139.35	172.72	214.07	265.32	328.84	407.56	505.13	626.05	775.91	961.63	1191.8	1477	1830.4	2268.4	2811	3483.3	4316.2	5348	6625.8	8208.3	10168	12593	15594	19307	23897	29570
	1	1.2394	1.5361	1.9039	2.3597	2.9246	3.6248	4.4926	5.5681	6.9012	8.5533	10.601	13.139	16.285	20.183	25.015	31.004	38.426	47.625	59.027	73.158	90.672	112.38	139.28	172.62	213.95	265.16	328.64	407.3	504.8	625.62	775.36	960.93	1190.9	1475.9	1829	2266.5	2808.7	3480.3	4312.4	5343.1	6619.7	8200.5	10158	12580	15578	19287	23872	29538
	1	1.2394	1.5361	1.9038	2.3595	2.9243	3.6244	4.492	5.5673	6.9	8.5517	10.599	13.136	16.281	20.178	25.008	30.994	38.414	47.609	59.006	73.131	90.636	112.33	139.22	172.55	213.85	265.03	328.47	407.09	504.53	625.27	774.91	960.36	1190.2	1474.9	1827.8	2265	2806.7	3477.9	4309.3	5339.1	6614.6	8194.1	10150	12570	15565	19270	23851	29511
	1	1.2392	1.5357	1.9032	2.3585	2.9228	3.622	4.4886	5.5625	6.8933	8.5425	10.586	13.119	16.258	20.147	24.968	30.941	38.344	47.517	58.885	72.973	90.431	112.07	138.88	172.1	213.27	264.29	327.52	405.86	502.95	623.26	772.33	957.05	1185.9	1469.5	1820.9	2256.2	2795.5	3463.6	4291.2	5316.2	6585.5	8157.1	10103	12511	15490	19175	23730	29359
	1	1.2392	1.5357	1.903	2.3583	2.9224	3.6215	4.4879	5.5614	6.8918	8.5405	10.584	13.115	16.253	20.141	24.959	30.929	38.328	47.497	58.859	72.939	90.387	112.01	138.8	172	213.15	264.13	327.31	405.6	502.61	622.81	771.76	956.33	1185	1468.3	1819.4	2254.3	2793.1	3460.5	4287.2	5311.1	6579.1	8149	10092	12498	15473	19154	23704	29326
	1	1.2391	1.5354	1.9026	2.3575	2.9213	3.6198	4.4854	5.558	6.887	8.5338	10.574	13.103	16.236	20.119	24.93	30.891	38.277	47.43	58.772	72.825	90.239	111.82	138.55	171.68	212.73	263.6	326.62	404.71	501.47	621.36	769.9	953.94	1182	1464.5	1814.4	2248	2785.1	3450.3	4274.2	5294.6	6558.1	8122.3	10059	12455	15419	19085	23617	29217
	1	1.239	1.5352	1.9021	2.3568	2.9202	3.6181	4.483	5.5545	6.8822	8.5273	10.566	13.091	16.22	20.097	24.901	30.853	38.227	47.364	58.686	72.713	90.092	111.63	138.31	171.36	212.32	263.07	325.94	403.84	500.35	619.92	768.06	951.59	1179	1460.6	1809.5	2241.8	2777.1	3440.2	4261.4	5278.3	6537.4	8096.1	10025	12413	15366	19018	23532	29109
	1	1.2389	1.5349	1.9017	2.3561	2.919	3.6164	4.4805	5.551	6.8773	8.5205	10.556	13.079	16.203	20.075	24.871	30.814	38.176	47.297	58.598	72.598	89.943	111.43	138.06	171.04	211.9	262.53	325.25	402.95	499.21	618.45	766.18	949.19	1175.9	1456.7	1804.6	2235.4	2769	3429.9	4248.3	5261.6	6516.2	8069.3	9991.3	12370	15311	18949	23445	28999
	1	1.2387	1.5343	1.9004	2.354	2.9158	3.6116	4.4736	5.5412	6.8637	8.5017	10.531	13.044	16.157	20.013	24.789	30.705	38.033	47.109	58.352	72.278	89.526	110.89	137.36	170.13	210.73	261.02	323.31	400.46	496.01	614.37	760.95	942.5	1167.3	1445.8	1790.6	2217.7	2746.5	3401.2	4211.8	5215.3	6457.4	7994.7	9896.8	12250	15160	18757	23203	28693
	1	1.2385	1.534	1.8999	2.3531	2.9145	3.6097	4.4708	5.5373	6.8582	8.4942	10.52	13.03	16.138	19.988	24.756	30.661	37.975	47.034	58.254	72.15	89.36	110.68	137.08	169.77	210.27	260.42	322.54	399.47	494.74	612.73	758.86	939.83	1163.9	1441.4	1785.1	2210.6	2737.5	3389.8	4197.3	5196.9	6434	7965	9859.2	12202	15099	18681	23106	28571
	1	1.2385	1.534	1.8998	2.353	2.9143	3.6094	4.4703	5.5366	6.8573	8.4929	10.519	13.028	16.135	19.984	24.75	30.654	37.966	47.021	58.237	72.128	89.332	110.64	137.03	169.71	210.19	260.32	322.41	399.3	494.52	612.46	758.51	939.37	1163.3	1440.7	1784.1	2209.4	2735.9	3387.8	4194.8	5193.7	6430	7959.9	9852.8	12194	15089	18668	23090	28550
	1	1.2385	1.5338	1.8996	2.3526	2.9136	3.6084	4.4689	5.5346	6.8544	8.4889	10.513	13.02	16.125	19.971	24.733	30.631	37.936	46.982	58.185	72.06	89.244	110.53	136.88	169.52	209.94	260	322	398.78	493.85	611.6	757.41	937.97	1161.6	1438.4	1781.2	2205.7	2731.2	3381.8	4187.2	5184	6417.7	7944.3	9833	12169	15058	18628	23039	28486
	1	1.2383	1.5333	1.8987	2.3511	2.9113	3.605	4.464	5.5277	6.8448	8.4758	10.495	12.996	16.093	19.928	24.676	30.555	37.836	46.851	58.015	71.838	88.955	110.15	136.4	168.89	209.13	258.96	320.66	397.05	491.65	608.77	753.79	933.34	1155.6	1430.9	1771.6	2193.5	2715.6	3362	4162	5152.1	6377.2	7893	9767.9	12087	14953	18496	22873	28276
	1	1.2379	1.5325	1.8971	2.3485	2.9073	3.599	4.4554	5.5155	6.8278	8.4524	10.463	12.953	16.035	19.85	24.573	30.42	37.658	46.618	57.71	71.441	88.439	109.48	135.53	167.77	207.69	257.1	318.27	393.98	487.71	603.73	747.34	925.1	1145.1	1417.5	1754.5	2171.7	2687.9	3326.8	4117.3	5095.3	6305.2	7801.6	9652.2	11940	14768	18262	22577	27903
	1	1.2379	1.5324	1.897	2.3483	2.9069	3.5985	4.4546	5.5143	6.8262	8.4502	10.461	12.949	16.03	19.843	24.564	30.408	37.642	46.597	57.682	71.404	88.391	109.42	135.45	167.67	207.56	256.93	318.05	393.7	487.35	603.27	746.75	924.35	1144.2	1416.2	1753	2169.7	2685.4	3323.6	4113.2	5090.1	6298.6	7793.3	9641.6	11927	14751	18240	22550	27869
	1	1.2376	1.5316	1.8954	2.3457	2.9029	3.5925	4.446	5.5022	6.8093	8.4269	10.429	12.906	15.972	19.767	24.462	30.274	37.465	46.366	57.38	71.011	87.88	108.76	134.59	166.56	206.13	255.09	315.68	390.67	483.46	598.29	740.38	916.21	1133.8	1403	1736.1	2148.2	2658.1	3288.9	4069.1	5034.2	6227.6	7703.4	9527.8	11783	14569	18010	22259	27502
	1	1.2375	1.5315	1.8953	2.3454	2.9026	3.592	4.4452	5.5011	6.8078	8.4248	10.426	12.903	15.967	19.76	24.453	30.262	37.45	46.345	57.354	70.977	87.835	108.7	134.52	166.47	206	254.93	315.48	390.4	483.12	597.85	739.82	915.5	1132.9	1401.8	1734.6	2146.3	2655.7	3285.8	4065.3	5029.3	6221.5	7695.6	9517.9	11770	14553	17990	22234	27470
	1	1.2374	1.5311	1.8945	2.3441	2.9005	3.589	4.4409	5.495	6.7993	8.4131	10.41	12.881	15.938	19.721	24.403	30.195	37.362	46.229	57.202	70.779	87.579	108.37	134.09	165.91	205.29	254.01	314.3	388.89	481.18	595.36	736.64	911.43	1127.7	1395.2	1726.2	2135.6	2642.1	3268.5	4043.3	5001.4	6186.1	7650.7	9461.1	11698	14462	17875	22089	27287
	1	1.2373	1.531	1.8943	2.3439	2.9001	3.5884	4.44	5.4937	6.7975	8.4107	10.407	12.877	15.932	19.714	24.392	30.181	37.343	46.206	57.171	70.739	87.526	108.3	134	165.8	205.14	253.82	314.05	388.58	480.78	594.85	735.99	910.6	1126.6	1393.9	1724.5	2133.4	2639.3	3265	4038.8	4995.7	6178.9	7641.6	9449.5	11684	14444	17852	22059	27250
	1	1.2373	1.531	1.8943	2.3438	2.9	3.5883	4.4398	5.4934	6.7971	8.4102	10.406	12.876	15.931	19.712	24.39	30.178	37.339	46.2	57.164	70.73	87.515	108.28	133.98	165.77	205.11	253.78	314	388.5	480.69	594.74	735.84	910.41	1126.4	1393.6	1724.1	2132.9	2638.7	3264.2	4037.7	4994.4	6177.2	7639.5	9446.9	11680	14439	17847	22053	27241
	1	1.2372	1.5308	1.8939	2.3433	2.8992	3.587	4.438	5.4908	6.7935	8.4052	10.399	12.866	15.919	19.695	24.368	30.149	37.302	46.151	57.1	70.646	87.405	108.14	133.79	165.53	204.8	253.39	313.49	387.86	479.86	593.68	734.48	908.68	1124.2	1390.7	1720.5	2128.4	2632.8	3256.8	4028.4	4982.5	6162.2	7620.4	9422.8	11650	14401	17798	21991	27164
	1	1.2372	1.5307	1.8939	2.3431	2.899	3.5867	4.4376	5.4903	6.7927	8.4042	10.398	12.864	15.916	19.692	24.363	30.143	37.294	46.141	57.086	70.628	87.383	108.11	133.76	165.49	204.74	253.31	313.39	387.73	479.69	593.46	734.21	908.32	1123.7	1390.2	1719.8	2127.4	2631.7	3255.3	4026.5	4980.1	6159.1	7616.5	9417.8	11644	14393	17788	21978	27148
	1	1.2372	1.5307	1.8937	2.3429	2.8987	3.5862	4.4369	5.4893	6.7913	8.4022	10.395	12.861	15.911	19.686	24.355	30.132	37.279	46.121	57.061	70.595	87.34	108.06	133.69	165.39	204.62	253.15	313.19	387.47	479.36	593.04	733.68	907.65	1122.9	1389.1	1718.4	2125.6	2629.4	3252.4	4022.8	4975.4	6153.2	7609.1	9408.4	11632	14378	17769	21954	27117
	1	1.2372	1.5306	1.8935	2.3426	2.8982	3.5855	4.4359	5.4879	6.7893	8.3995	10.391	12.856	15.905	19.677	24.343	30.116	37.258	46.094	57.026	70.55	87.281	107.98	133.59	165.27	204.46	252.94	312.92	387.12	478.91	592.47	732.94	906.71	1121.7	1387.5	1716.4	2123.2	2626.2	3248.4	4017.7	4969	6145	7598.7	9395.3	11615	14357	17743	21921	27075
	1	1.2372	1.5305	1.8935	2.3426	2.8981	3.5854	4.4357	5.4877	6.7891	8.3991	10.391	12.855	15.904	19.676	24.342	30.114	37.256	46.091	57.022	70.544	87.273	107.97	133.57	165.25	204.44	252.91	312.89	387.08	478.86	592.4	732.85	906.59	1121.5	1387.3	1716.2	2122.9	2625.9	3247.9	4017.1	4968.2	6144	7597.4	9393.7	11613	14354	17739	21917	27070
	1	1.2371	1.5304	1.8932	2.3421	2.8974	3.5843	4.4341	5.4853	6.7858	8.3947	10.385	12.847	15.893	19.661	24.322	30.089	37.222	46.047	56.964	70.469	87.175	107.84	133.41	165.04	204.16	252.56	312.43	386.5	478.12	591.45	731.64	905.04	1119.5	1384.8	1713	2118.8	2620.7	3241.3	4008.7	4957.6	6130.6	7580.4	9372.1	11586	14320	17696	21862	27001
	1	1.2371	1.5303	1.8931	2.3419	2.8971	3.5839	4.4336	5.4846	6.7848	8.3933	10.383	12.845	15.89	19.656	24.316	30.081	37.212	46.033	56.946	70.446	87.146	107.8	133.36	164.97	204.08	252.46	312.3	386.32	477.89	591.16	731.27	904.58	1118.9	1384.1	1712	2117.6	2619.1	3239.3	4006.2	4954.4	6126.5	7575.3	9365.6	11578	14310	17683	21845	26980
	1	1.2369	1.53	1.8924	2.3408	2.8954	3.5813	4.4298	5.4793	6.7774	8.3831	10.369	12.826	15.865	19.623	24.272	30.023	37.135	45.933	56.815	70.275	86.924	107.52	132.99	164.49	203.46	251.66	311.28	385.01	476.22	589.01	728.53	901.07	1114.5	1378.4	1704.7	2108.3	2607.4	3224.4	3987.3	4930.4	6096.1	7536.8	9316.9	11516	14232	17584	21721	26823
	1	1.2368	1.5297	1.8919	2.3399	2.894	3.5793	4.4269	5.4751	6.7717	8.3752	10.358	12.811	15.845	19.597	24.238	29.977	37.075	45.855	56.713	70.142	86.751	107.29	132.7	164.12	202.98	251.04	310.48	383.99	474.91	587.34	726.39	898.34	1111	1373.9	1699.1	2101.1	2598.2	3212.8	3972.6	4911.7	6072.5	7506.8	9279	11468	14171	17508	21625	26702
	1	1.2368	1.5296	1.8918	2.3397	2.8936	3.5787	4.4261	5.474	6.7701	8.373	10.356	12.807	15.84	19.59	24.228	29.965	37.059	45.834	56.685	70.106	86.705	107.23	132.62	164.02	202.85	250.87	310.27	383.72	474.56	586.89	725.81	897.61	1110	1372.7	1697.6	2099.2	2595.8	3209.7	3968.6	4906.7	6066.1	7498.8	9268.8	11455	14155	17487	21599	26669
	1	1.2367	1.5295	1.8916	2.3394	2.8933	3.5782	4.4253	5.4729	6.7685	8.3709	10.353	12.803	15.834	19.583	24.219	29.952	37.043	45.813	56.658	70.07	86.658	107.17	132.54	163.92	202.72	250.71	310.05	383.44	474.2	586.44	725.24	896.87	1109.1	1371.6	1696.1	2097.3	2593.3	3206.6	3964.7	4901.7	6059.8	7490.8	9258.7	11442	14139	17467	21573	26636
	1	1.2367	1.5293	1.8912	2.3388	2.8922	3.5767	4.4231	5.4698	6.7643	8.365	10.345	12.793	15.82	19.564	24.194	29.919	36.999	45.755	56.582	69.972	86.531	107.01	132.33	163.64	202.37	250.25	309.47	382.69	473.24	585.21	723.66	894.86	1106.5	1368.3	1691.9	2092	2586.6	3198.1	3953.9	4888	6042.4	7468.7	9230.8	11407	14094	17410	21502	26547
	1	1.2366	1.5293	1.8912	2.3388	2.8922	3.5767	4.4231	5.4698	6.7642	8.3649	10.344	12.792	15.82	19.563	24.193	29.918	36.998	45.754	56.581	69.97	86.528	107	132.32	163.64	202.36	250.24	309.45	382.68	473.22	585.18	723.63	894.82	1106.5	1368.2	1691.8	2091.9	2586.5	3197.9	3953.6	4887.7	6042	7468.3	9230.2	11406	14093	17409	21500	26545
	1	1.2366	1.5292	1.8911	2.3385	2.8919	3.5761	4.4223	5.4687	6.7626	8.3628	10.342	12.789	15.815	19.556	24.184	29.906	36.982	45.733	56.554	69.935	86.482	106.94	132.25	163.54	202.23	250.08	309.24	382.41	472.87	584.74	723.06	894.1	1105.6	1367	1690.3	2090	2584.1	3194.8	3949.7	4882.8	6035.8	7460.3	9220.2	11394	14077	17389	21475	26513
	1	1.2366	1.5292	1.891	2.3384	2.8917	3.5759	4.422	5.4683	6.7621	8.3621	10.341	12.787	15.813	19.554	24.181	29.902	36.977	45.726	56.545	69.923	86.467	106.93	132.22	163.51	202.19	250.02	309.18	382.32	472.76	584.6	722.88	893.86	1105.3	1366.7	1689.8	2089.4	2583.3	3193.8	3948.5	4881.2	6033.7	7457.8	9216.9	11390	14072	17383	21467	26502
	1	1.2366	1.5292	1.891	2.3384	2.8917	3.5758	4.4219	5.4681	6.7619	8.3617	10.34	12.787	15.812	19.553	24.179	29.9	36.974	45.722	56.54	69.917	86.459	106.91	132.21	163.49	202.17	249.99	309.14	382.27	472.7	584.52	722.78	893.73	1105.1	1366.4	1689.6	2089	2582.8	3193.3	3947.8	4880.3	6032.6	7456.4	9215.1	11387	14069	17379	21462	26497
	1	1.2366	1.5291	1.8909	2.3383	2.8915	3.5756	4.4215	5.4676	6.7612	8.3608	10.339	12.785	15.81	19.55	24.175	29.894	36.967	45.713	56.527	69.901	86.438	106.89	132.17	163.44	202.11	249.92	309.04	382.14	472.54	584.31	722.52	893.4	1104.7	1365.9	1688.9	2088.1	2581.7	3191.9	3946	4878	6029.7	7452.7	9210.5	11381	14062	17370	21450	26482
	1	1.2366	1.5291	1.8909	2.3382	2.8913	3.5753	4.4211	5.4671	6.7604	8.3597	10.337	12.783	15.807	19.546	24.171	29.889	36.959	45.703	56.514	69.883	86.415	106.86	132.14	163.39	202.05	249.84	308.94	382.01	472.37	584.1	722.24	893.05	1104.2	1365.3	1688.1	2087.2	2580.5	3190.4	3944.1	4875.6	6026.7	7448.9	9205.6	11375	14054	17360	21438	26466
	1	1.2365	1.5289	1.8904	2.3374	2.8901	3.5736	4.4186	5.4635	6.7555	8.3529	10.328	12.77	15.79	19.524	24.141	29.85	36.908	45.636	56.427	69.77	86.268	106.67	131.89	163.07	201.63	249.31	308.26	381.14	471.26	582.67	720.42	890.72	1101.3	1361.6	1683.3	2081.1	2572.8	3180.5	3931.6	4859.7	6006.6	7423.4	9173.4	11335	14002	17295	21356	26363
	1	1.2365	1.5288	1.8903	2.3373	2.8899	3.5733	4.4182	5.4628	6.7545	8.3517	10.326	12.768	15.787	19.52	24.136	29.842	36.899	45.623	56.411	69.749	86.24	106.63	131.84	163.02	201.56	249.21	308.13	380.98	471.05	582.41	720.08	890.29	1100.7	1360.9	1682.4	2080	2571.3	3178.7	3929.3	4856.8	6002.9	7418.7	9167.5	11327	13993	17283	21341	26344
	1	1.2364	1.5286	1.8899	2.3366	2.8889	3.5717	4.4159	5.4596	6.75	8.3455	10.318	12.757	15.772	19.5	24.109	29.807	36.852	45.563	56.331	69.646	86.107	106.46	131.62	162.73	201.19	248.73	307.52	380.19	470.04	581.12	718.43	888.19	1098	1357.4	1678.1	2074.5	2564.3	3169.8	3918	4842.5	5984.7	7395.7	9138.4	11290	13947	17224	21267	26251
	1	1.2363	1.5285	1.8897	2.3362	2.8883	3.5708	4.4147	5.4579	6.7477	8.3422	10.314	12.751	15.764	19.489	24.095	29.789	36.828	45.531	56.29	69.591	86.036	106.37	131.5	162.58	200.99	248.48	307.2	379.78	469.51	580.44	717.57	887.08	1096.6	1355.7	1675.8	2071.5	2560.6	3165.1	3912	4835	5975.2	7383.7	9123.2	11271	13922	17193	21228	26202
	1	1.2363	1.5284	1.8896	2.3361	2.8881	3.5706	4.4143	5.4574	6.747	8.3413	10.312	12.749	15.762	19.486	24.091	29.783	36.821	45.522	56.278	69.576	86.016	106.34	131.47	162.53	200.94	248.41	307.1	379.66	469.36	580.25	717.32	886.77	1096.2	1355.1	1675.2	2070.7	2559.6	3163.8	3910.3	4832.8	5972.5	7380.2	9118.8	11266	13915	17185	21217	26188
	1	1.2362	1.5283	1.8893	2.3357	2.8875	3.5696	4.4129	5.4555	6.7443	8.3376	10.307	12.742	15.752	19.474	24.074	29.762	36.793	45.485	56.23	69.513	85.935	106.24	131.33	162.36	200.71	248.12	306.73	379.18	468.75	579.46	716.32	885.49	1094.6	1353.1	1672.5	2067.4	2555.3	3158.3	3903.5	4824.1	5961.4	7366.3	9101.1	11243	13887	17149	21172	26131
	1	1.2362	1.5282	1.8892	2.3354	2.8871	3.569	4.412	5.4541	6.7424	8.3351	10.304	12.738	15.746	19.466	24.064	29.747	36.774	45.46	56.198	69.472	85.881	106.17	131.24	162.24	200.56	247.93	306.48	378.86	468.34	578.94	715.65	884.64	1093.5	1351.7	1670.8	2065.1	2552.5	3154.7	3898.9	4818.3	5954.1	7357	9089.4	11228	13868	17125	21142	26094
	1	1.236	1.5278	1.8884	2.3341	2.885	3.5659	4.4075	5.4478	6.7337	8.323	10.287	12.716	15.717	19.426	24.011	29.679	36.683	45.342	56.043	69.271	85.62	105.83	130.8	161.68	199.83	246.99	305.28	377.33	466.37	576.43	712.45	880.55	1088.3	1345	1662.3	2054.4	2538.8	3137.4	3876.9	4790.5	5918.8	7312.4	9033	11157	13778	17012	20999	25913
	1	1.2359	1.5275	1.8879	2.3333	2.8839	3.5643	4.4052	5.4445	6.729	8.3166	10.279	12.704	15.701	19.406	23.984	29.642	36.636	45.279	55.962	69.165	85.483	105.65	130.57	161.38	199.45	246.5	304.66	376.52	465.34	575.11	710.76	878.4	1085.6	1341.6	1657.9	2048.7	2531.7	3128.3	3865.4	4775.9	5900.3	7288.9	9003.4	11120	13731	16952	20924	25818
	1	1.2358	1.5271	1.8871	2.332	2.8817	3.5611	4.4006	5.4381	6.7201	8.3044	10.262	12.681	15.671	19.365	23.931	29.572	36.544	45.159	55.805	68.961	85.218	105.31	130.13	160.81	198.72	245.56	303.45	374.97	463.36	572.57	707.52	874.26	1080.3	1334.8	1649.3	2037.9	2517.9	3110.8	3843.2	4747.8	5864.8	7243.9	8946.5	11048	13640	16838	20779	25636
	1	1.2357	1.5269	1.8868	2.3316	2.8811	3.5602	4.3993	5.4361	6.7174	8.3007	10.257	12.675	15.662	19.353	23.915	29.551	36.516	45.123	55.758	68.9	85.138	105.2	130	160.64	198.5	245.28	303.08	374.5	462.76	571.8	706.54	873.02	1078.7	1332.8	1646.8	2034.6	2513.7	3105.6	3836.6	4739.3	5854.1	7230.4	8929.3	11026	13613	16803	20736	25582
	1	1.2357	1.5269	1.8868	2.3314	2.8809	3.5598	4.3988	5.4355	6.7165	8.2995	10.255	12.672	15.659	19.349	23.91	29.544	36.507	45.111	55.743	68.879	85.112	105.17	129.96	160.58	198.42	245.18	302.96	374.35	462.56	571.55	706.22	872.61	1078.2	1332.2	1645.9	2033.6	2512.4	3103.9	3834.4	4736.5	5850.6	7226	8923.7	11019	13604	16792	20722	25564
	1	1.2356	1.5267	1.8865	2.331	2.8802	3.5588	4.3973	5.4334	6.7136	8.2954	10.25	12.665	15.649	19.336	23.892	29.521	36.477	45.071	55.691	68.812	85.025	105.06	129.81	160.39	198.18	244.87	302.56	373.84	461.91	570.72	705.15	871.24	1076.4	1329.9	1643.1	2030	2507.8	3098.1	3827.1	4727.3	5838.8	7211.1	8905	10995	13574	16754	20674	25504
	1	1.2355	1.5266	1.8862	2.3304	2.8794	3.5576	4.3956	5.4309	6.7102	8.2907	10.244	12.656	15.638	19.321	23.872	29.495	36.442	45.026	55.631	68.734	84.924	104.93	129.64	160.17	197.9	244.51	302.1	373.25	461.15	569.75	703.91	869.67	1074.4	1327.4	1639.9	2025.8	2502.6	3091.4	3818.6	4716.6	5825.3	7194	8883.3	10968	13539	16710	20619	25435
	1	1.2354	1.5262	1.8854	2.3292	2.8775	3.5549	4.3916	5.4254	6.7025	8.2801	10.229	12.637	15.612	19.286	23.826	29.434	36.363	44.922	55.496	68.559	84.697	104.63	129.26	159.69	197.27	243.7	301.06	371.92	459.45	567.57	701.14	866.12	1069.9	1321.6	1632.6	2016.6	2490.8	3076.5	3799.7	4692.6	5794.9	7155.6	8834.7	10907	13462	16613	20496	25279
	1	1.2353	1.5261	1.8852	2.3289	2.877	3.5541	4.3905	5.4238	6.7003	8.2772	10.225	12.632	15.604	19.277	23.813	29.418	36.341	44.894	55.459	68.51	84.633	104.55	129.15	159.55	197.1	243.48	300.77	371.55	458.97	566.97	700.36	865.14	1068.7	1320	1630.5	2014	2487.5	3072.3	3794.4	4685.9	5786.5	7144.9	8821.3	10889	13440	16586	20462	25236
	1	1.2353	1.526	1.8851	2.3287	2.8767	3.5536	4.3898	5.4228	6.6989	8.2752	10.223	12.628	15.6	19.27	23.805	29.407	36.326	44.874	55.434	68.478	84.591	104.5	129.08	159.46	196.98	243.33	300.58	371.3	458.66	566.56	699.85	864.48	1067.8	1319	1629.2	2012.3	2485.4	3069.6	3790.9	4681.5	5780.9	7137.8	8812.3	10878	13426	16568	20439	25208
	1	1.2353	1.5259	1.8849	2.3283	2.8761	3.5528	4.3887	5.4212	6.6966	8.2721	10.218	12.622	15.592	19.26	23.792	29.389	36.303	44.844	55.394	68.426	84.524	104.41	128.97	159.31	196.79	243.09	300.27	370.91	458.16	565.92	699.03	863.44	1066.5	1317.3	1627	2009.5	2481.9	3065.2	3785.3	4674.4	5771.9	7126.5	8798	10860	13403	16539	20403	25162
	1	1.2352	1.5258	1.8848	2.3281	2.8758	3.5523	4.388	5.4203	6.6953	8.2704	10.216	12.619	15.588	19.254	23.784	29.379	36.29	44.827	55.372	68.397	84.487	104.36	128.91	159.23	196.69	242.95	300.1	370.69	457.87	565.56	698.57	862.85	1065.8	1316.3	1625.8	2008	2479.9	3062.7	3782.2	4670.5	5766.9	7120.2	8790	10850	13391	16523	20383	25136
	1	1.2352	1.5257	1.8845	2.3277	2.8751	3.5513	4.3866	5.4182	6.6925	8.2664	10.211	12.612	15.578	19.242	23.767	29.357	36.261	44.789	55.322	68.333	84.403	104.25	128.77	159.05	196.46	242.66	299.72	370.2	457.25	564.76	697.55	861.55	1064.1	1314.2	1623.1	2004.6	2475.6	3057.2	3775.2	4661.6	5755.7	7106	8772.1	10827	13362	16487	20337	25080
	1	1.2352	1.5256	1.8844	2.3276	2.8749	3.551	4.3861	5.4176	6.6916	8.2653	10.209	12.61	15.575	19.238	23.762	29.35	36.252	44.777	55.307	68.313	84.378	104.22	128.73	159	196.39	242.57	299.6	370.05	457.06	564.52	697.24	861.16	1063.6	1313.6	1622.3	2003.6	2474.3	3055.5	3773.1	4659	5752.4	7101.8	8766.8	10821	13354	16476	20324	25062
	1	1.2351	1.5254	1.884	2.3269	2.8739	3.5495	4.3839	5.4145	6.6873	8.2593	10.201	12.599	15.561	19.218	23.736	29.316	36.207	44.719	55.231	68.214	84.25	104.05	128.51	158.72	196.03	242.11	299.02	369.3	456.1	563.3	695.68	859.17	1061.1	1310.4	1618.2	1998.4	2467.7	3047.2	3762.5	4645.5	5735.4	7080.3	8739.6	10786	13310	16421	20255	24976
	1	1.2349	1.5251	1.8834	2.3258	2.8722	3.547	4.3803	5.4094	6.6803	8.2497	10.188	12.581	15.537	19.187	23.695	29.261	36.136	44.625	55.109	68.056	84.044	103.79	128.17	158.28	195.46	241.38	298.08	368.1	454.56	561.33	693.17	855.97	1057	1305.2	1611.6	1990	2457.1	3033.7	3745.5	4623.9	5708	7045.7	8695.9	10731	13241	16334	20144	24836
	1	1.2349	1.525	1.8832	2.3255	2.8718	3.5464	4.3794	5.4081	6.6785	8.2472	10.184	12.577	15.531	19.179	23.684	29.247	36.117	44.601	55.078	68.015	83.991	103.72	128.08	158.17	195.31	241.19	297.84	367.79	454.17	560.83	692.53	855.15	1055.9	1303.9	1609.9	1987.8	2454.4	3030.2	3741.1	4618.4	5701	7036.8	8684.7	10717	13223	16311	20116	24801
	1	1.2349	1.5249	1.8831	2.3254	2.8717	3.5462	4.3791	5.4077	6.6779	8.2464	10.183	12.575	15.529	19.177	23.681	29.243	36.112	44.594	55.068	68.002	83.974	103.7	128.05	158.13	195.27	241.13	297.76	367.69	454.04	560.67	692.32	854.89	1055.6	1303.4	1609.4	1987.2	2453.5	3029.2	3739.7	4616.6	5698.8	7034	8681.2	10713	13217	16304	20107	24790
	1	1.2348	1.5248	1.8829	2.3251	2.8711	3.5453	4.3778	5.4059	6.6754	8.243	10.179	12.569	15.521	19.165	23.666	29.223	36.086	44.56	55.024	67.945	83.9	103.6	127.93	157.97	195.06	240.87	297.43	367.26	453.49	559.96	691.43	853.75	1054.2	1301.6	1607.1	1984.2	2449.7	3024.4	3733.6	4608.9	5689.1	7021.7	8665.6	10693	13192	16273	20068	24740
	1	1.2348	1.5247	1.8827	2.3248	2.8706	3.5446	4.3768	5.4045	6.6734	8.2403	10.175	12.564	15.514	19.156	23.654	29.208	36.066	44.534	54.99	67.9	83.842	103.53	127.83	157.85	194.9	240.66	297.16	366.92	453.06	559.41	690.72	852.85	1053	1300.1	1605.2	1981.8	2446.7	3020.6	3728.8	4602.9	5681.4	7012	8653.3	10677	13173	16248	20037	24701
	1	1.2348	1.5247	1.8827	2.3247	2.8705	3.5444	4.3766	5.4042	6.673	8.2397	10.174	12.563	15.513	19.155	23.652	29.205	36.062	44.528	54.983	67.891	83.831	103.51	127.81	157.82	194.87	240.62	297.11	366.86	452.97	559.3	690.58	852.67	1052.8	1299.8	1604.8	1981.4	2446.1	3019.8	3727.9	4601.7	5679.9	7010.1	8650.9	10674	13169	16243	20030	24693
	1	1.2348	1.5247	1.8826	2.3246	2.8703	3.5441	4.3762	5.4036	6.6722	8.2386	10.173	12.561	15.51	19.151	23.647	29.199	36.053	44.517	54.968	67.873	83.807	103.48	127.77	157.77	194.81	240.54	297	366.71	452.79	559.07	690.29	852.29	1052.3	1299.2	1604.1	1980.4	2444.9	3018.2	3725.9	4599.1	5676.7	7006	8645.8	10668	13161	16233	20017	24677
	1	1.2347	1.5245	1.8823	2.3242	2.8697	3.5432	4.3749	5.4017	6.6696	8.235	10.168	12.554	15.501	19.139	23.632	29.178	36.027	44.482	54.923	67.814	83.73	103.38	127.65	157.6	194.59	240.26	296.65	366.27	452.22	558.34	689.36	851.11	1050.8	1297.3	1601.6	1977.3	2441	3013.3	3719.5	4591.1	5666.5	6993.2	8629.6	10647	13135	16201	19977	24625
	1	1.2347	1.5245	1.8822	2.324	2.8694	3.5429	4.3743	5.401	6.6685	8.2336	10.166	12.552	15.498	19.135	23.625	29.17	36.016	44.469	54.905	67.79	83.7	103.34	127.6	157.54	194.51	240.16	296.51	366.09	451.99	558.05	688.99	850.64	1050.2	1296.6	1600.7	1976	2439.4	3011.3	3717	4588	5662.5	6988.2	8623.2	10639	13125	16188	19960	24605
	1	1.2345	1.5239	1.8812	2.3223	2.8668	3.5389	4.3687	5.393	6.6574	8.2183	10.145	12.524	15.46	19.085	23.56	29.084	35.903	44.321	54.712	67.54	83.375	102.92	127.05	156.84	193.61	239	295.03	364.2	449.57	554.96	685.05	845.61	1043.8	1288.4	1590.3	1962.9	2422.7	2990.2	3690.3	4554.1	5619.7	6934.1	8554.9	10553	13016	16050	19788	24387
	1	1.2344	1.5237	1.8808	2.3215	2.8656	3.5372	4.3662	5.3895	6.6526	8.2118	10.136	12.512	15.444	19.064	23.532	29.047	35.854	44.257	54.629	67.431	83.235	102.74	126.82	156.54	193.22	238.5	294.39	363.38	448.53	553.63	683.34	843.44	1041	1284.9	1585.9	1957.3	2415.6	2981.1	3678.8	4539.5	5601.3	6910.7	8525.4	10516	12969	15991	19713	24294
	1	1.2344	1.5237	1.8807	2.3215	2.8656	3.5372	4.3662	5.3894	6.6525	8.2116	10.136	12.512	15.444	19.063	23.531	29.046	35.853	44.255	54.626	67.429	83.231	102.74	126.81	156.53	193.21	238.49	294.38	363.36	448.5	553.59	683.3	843.38	1041	1284.8	1585.7	1957.1	2415.4	2980.8	3678.5	4539.1	5600.8	6910.1	8524.6	10515	12968	15990	19711	24291
	1	1.2341	1.5231	1.8796	2.3197	2.8628	3.533	4.3602	5.381	6.6408	8.1956	10.114	12.482	15.405	19.011	23.462	28.955	35.734	44.1	54.425	67.166	82.891	102.3	126.25	155.8	192.27	237.28	292.83	361.38	445.97	550.36	679.18	838.14	1034.3	1276.3	1575	1943.4	2398	2958.8	3650.6	4503.9	5556.2	6853.8	8453.5	10425	12855	15847	19532	24065
	1	1.234	1.5227	1.8791	2.3188	2.8613	3.5309	4.3571	5.3766	6.6347	8.1872	10.103	12.467	15.384	18.984	23.426	28.908	35.672	44.019	54.319	67.029	82.713	102.07	125.95	155.42	191.78	236.65	292.02	360.35	444.65	548.67	677.03	835.4	1030.8	1271.9	1569.3	1936.3	2388.9	2947.3	3636.1	4485.5	5532.9	6824.4	8416.3	10378	12796	15773	19438	23947
	1	1.2339	1.5225	1.8786	2.318	2.8601	3.5291	4.3545	5.3729	6.6296	8.1802	10.093	12.454	15.367	18.961	23.396	28.868	35.62	43.951	54.231	66.915	82.565	101.88	125.7	155.1	191.37	236.13	291.35	359.49	443.55	547.27	675.24	833.12	1027.9	1268.2	1564.7	1930.3	2381.4	2937.8	3624	4470.2	5513.6	6800	8385.6	10340	12747	15711	19360	23850
	1	1.2339	1.5224	1.8784	2.3177	2.8597	3.5284	4.3536	5.3716	6.6278	8.1777	10.09	12.45	15.361	18.953	23.386	28.854	35.602	43.927	54.2	66.874	82.512	101.81	125.61	154.99	191.23	235.94	291.11	359.18	443.16	546.78	674.61	832.32	1026.9	1266.9	1563	1928.2	2378.8	2934.4	3619.7	4464.8	5506.8	6791.3	8374.6	10326	12729	15689	19333	23815
	1	1.2338	1.5223	1.8782	2.3173	2.8591	3.5276	4.3524	5.37	6.6256	8.1747	10.086	12.444	15.354	18.943	23.373	28.837	35.579	43.898	54.161	66.824	82.448	101.72	125.51	154.85	191.05	235.72	290.82	358.81	442.69	546.17	673.83	831.33	1025.6	1265.3	1561	1925.7	2375.5	2930.3	3614.5	4458.2	5498.4	6780.8	8361.3	10309	12708	15662	19299	23773
	1	1.2338	1.5222	1.8781	2.3171	2.8588	3.5271	4.3517	5.369	6.6242	8.1727	10.083	12.441	15.349	18.937	23.364	28.826	35.565	43.879	54.137	66.792	82.406	101.67	125.44	154.76	190.94	235.57	290.63	358.57	442.38	545.77	673.33	830.69	1024.8	1264.3	1559.6	1924	2373.4	2927.6	3611.1	4453.9	5493	6773.9	8352.6	10298	12694	15645	19277	23745
	1	1.2337	1.522	1.8776	2.3164	2.8577	3.5255	4.3493	5.3656	6.6195	8.1663	10.075	12.429	15.333	18.916	23.337	28.79	35.517	43.817	54.056	66.688	82.271	101.49	125.21	154.47	190.56	235.09	290.02	357.78	441.37	544.49	671.69	828.6	1022.2	1260.9	1555.4	1918.6	2366.5	2918.9	3600.1	4439.9	5475.3	6751.6	8324.5	10262	12650	15589	19206	23656
	1	1.2337	1.5219	1.8776	2.3163	2.8575	3.5253	4.349	5.3652	6.6189	8.1655	10.074	12.427	15.331	18.914	23.333	28.785	35.511	43.809	54.046	66.674	82.253	101.47	125.18	154.43	190.51	235.03	289.94	357.68	441.24	544.32	671.48	828.34	1021.8	1260.5	1554.8	1917.9	2365.6	2917.8	3598.6	4438.1	5473.1	6748.8	8320.9	10258	12644	15581	19197	23645
	1	1.2336	1.5219	1.8775	2.3161	2.8572	3.5248	4.3484	5.3643	6.6177	8.1639	10.071	12.424	15.327	18.908	23.326	28.776	35.499	43.793	54.025	66.647	82.218	101.43	125.12	154.36	190.42	234.9	289.78	357.48	440.98	544	671.06	827.8	1021.1	1259.6	1553.7	1916.5	2363.8	2915.5	3595.8	4434.6	5468.6	6743.1	8313.7	10249	12632	15567	19179	23622
	1	1.2336	1.5218	1.8773	2.3159	2.857	3.5244	4.3478	5.3635	6.6165	8.1622	10.069	12.421	15.323	18.903	23.319	28.767	35.487	43.777	54.004	66.62	82.184	101.38	125.07	154.28	190.32	234.78	289.62	357.28	440.73	543.67	670.65	827.27	1020.5	1258.7	1552.6	1915.1	2362.1	2913.3	3593	4431	5464.1	6737.4	8306.5	10240	12621	15553	19161	23599
	1	1.2336	1.5218	1.8773	2.3159	2.857	3.5244	4.3477	5.3635	6.6165	8.1622	10.069	12.421	15.323	18.903	23.319	28.766	35.487	43.777	54.004	66.62	82.183	101.38	125.06	154.28	190.32	234.78	289.62	357.27	440.72	543.66	670.63	827.26	1020.4	1258.7	1552.6	1915.1	2362	2913.3	3592.9	4430.9	5463.9	6737.2	8306.3	10240	12621	15552	19160	23598
	1	1.2336	1.5217	1.8771	2.3156	2.8564	3.5236	4.3466	5.3618	6.6142	8.1591	10.065	12.416	15.315	18.893	23.305	28.749	35.464	43.747	53.965	66.569	82.117	101.3	124.95	154.14	190.14	234.54	289.32	356.89	440.23	543.04	669.84	826.24	1019.2	1257.1	1550.5	1912.4	2358.7	2909	3587.6	4424.1	5455.4	6726.4	8292.7	10222	12599	15525	19126	23555
	1	1.2335	1.5216	1.8769	2.3152	2.8558	3.5227	4.3453	5.36	6.6116	8.1555	10.06	12.409	15.307	18.881	23.29	28.729	35.438	43.713	53.92	66.511	82.042	101.2	124.83	153.98	189.93	234.28	288.98	356.46	439.68	542.33	668.94	825.1	1017.7	1255.2	1548.2	1909.5	2354.9	2904.3	3581.5	4416.5	5445.7	6714.2	8277.3	10203	12574	15494	19087	23506
	1	1.2335	1.5214	1.8766	2.3147	2.8551	3.5216	4.3437	5.3578	6.6086	8.1514	10.054	12.402	15.297	18.868	23.273	28.706	35.407	43.673	53.868	66.444	81.955	101.09	124.69	153.79	189.69	233.97	288.59	355.95	439.04	541.51	667.89	823.77	1016	1253.1	1545.4	1906	2350.5	2898.7	3574.5	4407.6	5434.4	6699.9	8259.3	10180	12546	15458	19042	23449
	1	1.2334	1.5213	1.8765	2.3145	2.8548	3.5212	4.3431	5.3569	6.6074	8.1497	10.052	12.399	15.293	18.862	23.265	28.696	35.395	43.657	53.847	66.416	81.919	101.04	124.63	153.71	189.59	233.85	288.43	355.74	438.77	541.17	667.46	823.22	1015.3	1252.2	1544.3	1904.5	2348.7	2896.4	3571.6	4403.9	5429.8	6694.1	8251.9	10171	12534	15443	19023	23426
	1	1.2333	1.521	1.8758	2.3133	2.8529	3.5184	4.3392	5.3514	6.5997	8.1393	10.038	12.379	15.267	18.829	23.221	28.637	35.317	43.556	53.716	66.246	81.699	100.76	124.26	153.24	188.99	233.07	287.43	354.47	437.14	539.09	664.81	819.84	1011	1246.7	1537.4	1895.8	2337.6	2882.3	3553.7	4381.3	5401.3	6658.1	8206.5	10114	12462	15353	18909	23282
	1	1.2332	1.5209	1.8756	2.3131	2.8526	3.518	4.3385	5.3504	6.5983	8.1374	10.035	12.376	15.263	18.822	23.213	28.627	35.303	43.538	53.692	66.215	81.659	100.7	124.19	153.16	188.88	232.93	287.25	354.24	436.84	538.71	664.33	819.23	1010.2	1245.8	1536.1	1894.2	2335.6	2879.7	3550.5	4377.3	5396.1	6651.6	8198.3	10103	12449	15336	18888	23256
	1	1.2332	1.5209	1.8756	2.313	2.8525	3.5178	4.3383	5.3501	6.5979	8.1367	10.034	12.375	15.261	18.82	23.21	28.623	35.299	43.531	53.684	66.205	81.645	100.69	124.17	153.13	188.84	232.88	287.19	354.16	436.75	538.59	664.17	819.03	1010	1245.4	1535.7	1893.6	2334.9	2878.9	3549.4	4375.9	5394.4	6649.4	8195.5	10100	12445	15331	18881	23247
	1	1.2332	1.5209	1.8756	2.313	2.8525	3.5178	4.3382	5.35	6.5978	8.1367	10.034	12.375	15.261	18.82	23.21	28.623	35.298	43.531	53.684	66.204	81.644	100.69	124.17	153.13	188.84	232.88	287.18	354.15	436.74	538.58	664.16	819.01	1010	1245.4	1535.7	1893.6	2334.9	2878.8	3549.3	4375.8	5394.3	6649.3	8195.3	10100	12444	15330	18881	23247
	1	1.2331	1.5206	1.8752	2.3123	2.8514	3.5162	4.336	5.3469	6.5934	8.1306	10.026	12.364	15.246	18.801	23.184	28.589	35.254	43.473	53.608	66.106	81.517	100.52	123.96	152.85	188.49	232.43	286.61	353.42	435.8	537.38	662.63	817.07	1007.5	1242.3	1531.7	1888.5	2328.4	2870.7	3539.1	4362.8	5377.9	6628.5	8169.2	10067	12403	15278	18815	23164
	1	1.2331	1.5206	1.8751	2.3123	2.8514	3.5161	4.3359	5.3467	6.5933	8.1304	10.026	12.363	15.246	18.8	23.183	28.587	35.252	43.471	53.605	66.102	81.512	100.51	123.95	152.84	188.47	232.41	286.58	353.39	435.76	537.33	662.57	816.99	1007.4	1242.1	1531.5	1888.3	2328.2	2870.4	3538.7	4362.3	5377.2	6627.7	8168.2	10065	12401	15276	18812	23161
	1	1.233	1.5202	1.8744	2.3111	2.8495	3.5134	4.332	5.3412	6.5856	8.1199	10.012	12.344	15.22	18.766	23.138	28.528	35.175	43.37	53.474	65.931	81.291	100.23	123.58	152.37	187.87	231.63	285.59	352.11	434.13	535.26	659.92	813.62	1003.1	1236.7	1524.6	1879.6	2317.1	2856.3	3520.9	4339.8	5348.9	6591.9	8123	10008	12329	15185	18699	23018
	1	1.2328	1.5199	1.8738	2.3101	2.848	3.5112	4.3288	5.3367	6.5794	8.1113	10	12.328	15.199	18.738	23.101	28.48	35.112	43.287	53.366	65.792	81.111	99.997	123.28	151.98	187.37	230.99	284.77	351.07	432.81	533.56	657.77	810.88	999.61	1232.3	1519	1872.5	2308.1	2844.9	3506.4	4321.5	5325.8	6562.7	8086.2	9961.9	12271	15112	18606	22902
	1	1.2328	1.5197	1.8734	2.3095	2.847	3.5096	4.3265	5.3336	6.575	8.1053	9.9919	12.318	15.185	18.719	23.076	28.447	35.068	43.23	53.292	65.695	80.986	99.835	123.07	151.71	187.02	230.55	284.21	350.35	431.88	532.38	656.26	808.97	997.18	1229.2	1515.1	1867.5	2301.8	2836.9	3496.4	4308.8	5309.7	6542.4	8060.6	9929.6	12230	15061	18542	22821
	1	1.2327	1.5196	1.8733	2.3093	2.8467	3.5093	4.326	5.3328	6.5739	8.1038	9.9899	12.315	15.181	18.714	23.069	28.438	35.057	43.215	53.273	65.671	80.954	99.794	123.02	151.65	186.94	230.44	284.06	350.17	431.65	532.08	655.88	808.48	996.57	1228.4	1514.1	1866.2	2300.2	2834.9	3493.8	4305.6	5305.6	6537.3	8054.1	9921.5	12220	15048	18525	22800
	1	1.2327	1.5196	1.8733	2.3093	2.8467	3.5092	4.3259	5.3327	6.5737	8.1036	9.9896	12.314	15.18	18.713	23.068	28.437	35.055	43.213	53.27	65.667	80.949	99.788	123.01	151.64	186.92	230.42	284.04	350.14	431.61	532.04	655.83	808.42	996.48	1228.3	1514	1866.1	2300	2834.6	3493.5	4305.1	5305	6536.6	8053.2	9920.4	12218	15046	18523	22797
	1	1.2327	1.5196	1.8733	2.3093	2.8467	3.5092	4.3259	5.3326	6.5737	8.1036	9.9895	12.314	15.18	18.713	23.068	28.437	35.055	43.213	53.27	65.667	80.949	99.787	123.01	151.64	186.92	230.42	284.04	350.14	431.61	532.04	655.83	808.41	996.47	1228.3	1514	1866	2299.9	2834.6	3493.4	4305.1	5305	6536.5	8053.1	9920.2	12218	15046	18523	22797
	1	1.2327	1.5194	1.8729	2.3087	2.8458	3.5078	4.3239	5.3299	6.5699	8.0984	9.9825	12.305	15.168	18.696	23.046	28.408	35.017	43.163	53.205	65.583	80.84	99.647	122.83	151.4	186.63	230.04	283.55	349.51	430.81	531.02	654.53	806.76	994.38	1225.6	1510.6	1861.8	2294.5	2827.7	3484.7	4294.1	5291.1	6519	8031	9892.4	12183	15002	18468	22727
	1	1.2326	1.5194	1.8729	2.3086	2.8456	3.5077	4.3237	5.3295	6.5694	8.0977	9.9815	12.304	15.166	18.694	23.043	28.404	35.011	43.156	53.196	65.571	80.825	99.627	122.8	151.37	186.58	229.98	283.48	349.42	430.7	530.87	654.34	806.52	994.07	1225.2	1510.1	1861.1	2293.7	2826.7	3483.5	4292.5	5289.1	6516.5	8027.8	9888.4	12178	14995	18460	22717
	1	1.2326	1.5193	1.8728	2.3084	2.8454	3.5073	4.3231	5.3287	6.5683	8.0962	9.9795	12.301	15.162	18.689	23.037	28.395	35	43.142	53.177	65.547	80.793	99.587	122.75	151.3	186.5	229.87	283.34	349.24	430.47	530.58	653.97	806.04	993.47	1224.5	1509.1	1859.9	2292.2	2824.8	3481	4289.3	5285.1	6511.4	8021.4	9880.4	12168	14983	18443	22697
	1	1.2325	1.519	1.8722	2.3075	2.8439	3.5051	4.3201	5.3244	6.5623	8.088	9.9684	12.286	15.142	18.663	23.002	28.349	34.94	43.064	53.075	65.415	80.623	99.366	122.47	150.94	186.03	229.27	282.57	348.26	429.21	528.98	651.93	803.45	990.17	1220.3	1503.8	1853.2	2283.6	2814	3467.3	4272.1	5263.3	6483.9	7986.8	9836.6	12113	14913	18356	22588
	1	1.2322	1.5182	1.8707	2.305	2.8401	3.4995	4.312	5.3131	6.5465	8.0664	9.9391	12.247	15.09	18.593	22.91	28.228	34.782	42.857	52.806	65.066	80.171	98.783	121.72	149.97	184.79	227.68	280.54	345.66	425.89	524.75	646.54	796.6	981.46	1209.2	1489.8	1835.4	2261.1	2785.5	3431.3	4226.6	5205.9	6411.5	7895.4	9721.6	11968	14731	18127	22300
	1	1.2321	1.5179	1.8702	2.3042	2.8389	3.4976	4.3092	5.3092	6.5412	8.0591	9.9292	12.233	15.072	18.569	22.878	28.187	34.728	42.787	52.715	64.947	80.018	98.585	121.46	149.64	184.37	227.15	279.85	344.78	424.77	523.32	644.72	794.28	978.52	1205.5	1485	1829.4	2253.5	2775.9	3419.2	4211.3	5186.5	6387.1	7864.6	9682.8	11919	14670	18050	22203
	1	1.232	1.5178	1.8699	2.3037	2.8381	3.4964	4.3076	5.3068	6.5379	8.0546	9.9231	12.225	15.061	18.555	22.859	28.162	34.695	42.744	52.66	64.875	79.925	98.465	121.31	149.45	184.11	226.82	279.43	344.24	424.09	522.45	643.61	792.87	976.73	1203.2	1482.2	1825.7	2248.9	2770	3411.8	4201.9	5174.7	6372.2	7845.9	9659.2	11890	14632	18003	22144
	1	1.2319	1.5176	1.8696	2.3032	2.8374	3.4955	4.3062	5.3049	6.5352	8.0509	9.9181	12.218	15.052	18.543	22.844	28.142	34.668	42.709	52.614	64.816	79.848	98.366	121.18	149.28	183.9	226.55	279.08	343.8	423.53	521.73	642.7	791.71	975.26	1201.3	1479.8	1822.8	2245.1	2765.2	3405.7	4194.3	5165.1	6360	7830.5	9639.8	11865	14601	17964	22095
	1	1.2319	1.5176	1.8695	2.3031	2.8372	3.4952	4.3057	5.3043	6.5344	8.0498	9.9166	12.216	15.049	18.539	22.839	28.135	34.66	42.698	52.599	64.797	79.824	98.335	121.14	149.23	183.83	226.46	278.98	343.66	423.35	521.5	642.41	791.35	974.79	1200.7	1479	1821.8	2243.9	2763.7	3403.8	4191.8	5162	6356.1	7825.6	9633.6	11857	14592	17952	22080
	1	1.2319	1.5175	1.8694	2.3029	2.8369	3.4947	4.3051	5.3034	6.5331	8.0481	9.9143	12.213	15.045	18.534	22.831	28.126	34.647	42.681	52.578	64.77	79.788	98.289	121.08	149.15	183.74	226.34	278.82	343.46	423.09	521.17	641.99	790.81	974.11	1199.9	1478	1820.4	2242.2	2761.5	3401	4188.3	5157.5	6350.5	7818.5	9624.7	11846	14577	17934	22057
[truncated: 13,372 more rows]
[truncated: 251 more columns]

## Sheet: Fig7
Fig. 7B
1	1	1	1	1	1	1	1	1	1	1	1	1	1	1	1	1	1	1	1	1	1	1	1	1	1	1	1	1	1	1	1	1	1	1	1	1	1	1	1	1	1	1	1	1	1	1	1	1	1
[truncated: 827 more rows]
[truncated: 450 more columns]
